# Supplementary material for: Widely Targeted Metabolomic Analysis Reveals Dynamic Metabolic Changes in Yanbian Cattle during Dry-Aging Process
Source: Foods. 2024 Sep 11;13(18):2879. doi: 10.3390/foods13182879 (PMC11430874; doi:10.3390/foods13182879)
Supplement: Supplementary file 1 [file foods-13-02879-s001.zip]

Archive with 9 entries (9 files):
- Figure S1(A).pdf
- Figure S1(B).pdf
- Figure S2.pdf
- Figure S3.pdf
- Supplementary data 1.xlsx
- Supplementary data 2.xlsx
- Supplementary data 3.xlsx
- Supplementary data 4.xlsx
- Supplementary data 5.xlsx
