# Supplementary material for: Widely Targeted Metabolomic Analysis Reveals Dynamic Metabolic Changes in Yanbian Cattle during Dry-Aging Process
Source: Foods. 2024 Sep 11;13(18):2879. doi: 10.3390/foods13182879 (PMC11430874; doi:10.3390/foods13182879)
Supplement: Supplementary file 1 [file foods-13-02879-s001.zip › Supplementary data 1.xlsx]

## Sheet: Sheet1
Index	Compounds	Class I	Class II	Q1 (Da)	Molecular weight (Da)	Ionization model	Formula	Level	0d-1	0d-2	0d-3	0d-4	0d-5	0d-6	7d-1	7d-2	7d-3	7d-4	7d-5	7d-6	14d-1	14d-2	14d-3	14d-4	14d-5	14d-6	21d-1	21d-2	21d-3	21d-4	21d-5	21d-6	28d-1	28d-2	28d-3	28d-4	28d-5	28d-6	35d-1	35d-2	35d-3	35d-4	35d-5	35d-6	QC01	QC02	QC03	QC04	QC05
MEDP1203*239	(1R,6S)-6-amino-5-oxocyclohexyl-2-ene-1-carboxylic-acid-ester	Aldehyde,Ketones,Esters	Esters	156.07	155.058	[M+H]+	C7H9NO3	3	9.57693e+07	4.79643e+07	7.76553e+07	8.50569e+07	5.06815e+07	6.56469e+07	8.16268e+07	4.00458e+07	7.69586e+07	4.28253e+07	6.72186e+07	8.31319e+07	5.66256e+07	8.16314e+07	6.86043e+07	8.5537e+07	7.14513e+07	9.86837e+07	6.59731e+07	7.59282e+07	6.24715e+07	7.00255e+07	7.51446e+07	9.18443e+07	5.44031e+07	6.04055e+07	6.48709e+07	8.42011e+07	7.02397e+07	1.04549e+08	8.50361e+07	8.5809e+07	7.56646e+07	7.53967e+07	8.60933e+07	4.35401e+07	8.89839e+07	8.92724e+07	8.5313e+07	9.12113e+07	8.53875e+07
MEDP1465	(2S,3S)-butane-2,3-diol	Alcohol and amines	Alcohols	73.06	90.0681	[M-H2O+H]+	C4H10O2	3	274227	205105	264428	258791	316335	232811	235710	257695	256748	248099	278623	285332	323721	266397	308260	410486	363653	403899	474488	527505	574023	363810	244674	564837	657338	693895	662287	603888	505902	775316	812352	637462	932594	1.03015e+06	953865	799931	380868	489247	405680	434638	434363
MEDN2099	(2s)-2-Amino-4-sulfinobutanoic acid	Amino acid and Its metabolites	Amino acid derivatives	166.02	167.025	[M-H]-	C4H9NO4S	1b	54328.5	52911.6	41618.8	45647.4	42072.6	47539.2	50149	46437.3	53160.5	53535.5	63022.9	45109.9	55117.3	57920.5	60349.1	57005	59448	59661.7	63972.8	41578.6	62383.2	55792.4	58105.7	62549.5	55584.2	43512.3	51884.3	58381.8	58206.3	39410	60167.6	54498.9	48557.7	52271.1	65108.6	58842.8	26898	27777.4	30615.7	39809.3	34418
MEDP1126*113	(R)-(-)-2-Phenylglycinol	Amino acid and Its metabolites	Amino acid derivatives	120.08	137.084	[M-H2O+H]+	C8H11NO	2	84625	130826	155818	160792	171700	148140	246069	390455	296987	512063	469018	491425	644751	643630	627451	907022	953212	718966	1.32159e+06	1.12015e+06	1.06244e+06	1.11734e+06	1.05232e+06	1.28497e+06	1.36206e+06	1.59219e+06	1.67024e+06	1.44149e+06	1.51271e+06	2.02302e+06	1.74286e+06	1.58237e+06	2.19061e+06	2.26225e+06	2.11225e+06	1.81174e+06	1.21209e+06	1.38473e+06	1.14893e+06	1.08468e+06	1.04702e+06
MEDN2091*004	(R)-2-Hydroxybutyric acid	Organic acid and Its derivatives	Organic acid and Its derivatives	103.04	104.1	[M-H]-	C4H8O3	1a	92990.9	315007	409122	101707	1.92309e+06	1.00499e+06	275117	728865	625717	521092	1.70845e+06	1.19368e+06	423542	470543	809513	463143	1.64541e+06	705319	585925	640852	824701	511030	1.76094e+06	1.05874e+06	203045	980553	884692	719454	1.67388e+06	1.01195e+06	445775	466120	1.01818e+06	839995	951160	1.93385e+06	530229	781512	789257	809381	864561
MEDN0417	(Rs)-Mevalonic Acid	Organic acid and Its derivatives	Organic acid and Its derivatives	147.07	148.074	[M-H]-	C6H12O4	1a	1270.9	1270.9	1270.9	1270.9	476300	43418	9759.05	25019.6	29606	53174.4	207956	134449	36958	10196.7	38156.8	62379.4	210007	81848.2	20859.7	33077.8	110456	34736.3	140031	179402	6354.51	235972	103858	45408	204539	130212	16852.3	13260.9	136599	68378.5	162294	207884	90396.7	100425	97104.7	92395.8	95487
MEDP1464	1,3-Diphenylguanidine	Alcohol and amines	Polyamines	212.12	211.111	[M+H]+	C13H13N3	3	14567.3	7343.93	9170.08	13666	12710.6	12764.2	1245.4	1245.4	1245.4	1245.4	1245.4	1245.4	6226.98	22628.2	9624.83	9196.7	12300.8	9349.55	8663.65	17259.7	8816.91	7057.29	9362.01	10520.3	16892.2	11138.7	26850.4	9856.7	7595.81	19360.6	42047.7	9405.38	9470	16556.4	7092.81	32484.8	24603	39178.9	36145.4	32563.5	35106.2
MEDP0115	1,4-Dihydro-1-Methyl-4-Oxo-3-Pyridinecarboxamide	Heterocyclic compounds	Pteridines and derivatives	153.07	152.059	[M+H]+	C7H8N2O2	1a	4.58197e+06	5.37065e+06	5.7387e+06	4.82422e+06	1.53598e+07	7.53065e+06	2.53355e+07	2.15737e+07	2.44498e+07	3.22903e+07	1.93098e+07	2.9466e+07	3.51873e+07	2.82067e+07	2.30014e+07	2.91704e+07	3.35727e+07	1.7923e+07	2.93352e+07	3.73585e+07	3.98913e+07	2.79039e+07	3.35904e+07	5.26418e+07	2.2186e+07	2.70331e+07	3.38599e+07	3.67118e+07	3.6327e+07	1.80334e+07	3.94346e+07	2.67243e+07	4.43651e+07	2.25608e+07	4.13397e+07	3.80872e+07	4.11314e+07	3.21674e+07	3.73776e+07	2.79813e+07	3.24276e+07
MEDN1108	1,6-anhydro-β-D-glucose	Carbohydrates and Its metabolites	Sugars	161.05	162.053	[M-H]-	C6H10O5	1b	28999.6	25141.1	23938.8	17191.2	28844.6	30075.4	59534.2	84348.9	97162.2	91419.7	50992.3	56027.1	77270.9	77522.1	80562	54526.2	137707	65802.9	107180	133823	133289	101468	75482.2	127068	92203.7	123366	52318.8	63840.8	196443	87167.4	97597.8	88404.8	135076	121652	117885	256760	114194	75001.8	77460.7	77954.9	73022.8
MEDN0485	1,6-di-O-phosphono-D-fructose	Carbohydrates and Its metabolites	Phosphate sugars	338.99	340.12	[M-H]-	C6H14O12P2	1b	9.69966e+07	2.41683e+07	4.08274e+07	6.90405e+07	2.64683e+06	2.61832e+06	1.73452e+06	1.15433e+06	1.68964e+06	856945	1.65586e+06	1.26113e+06	1.31903e+06	2.50342e+06	1.01171e+06	1.07232e+06	1.53325e+06	1.70642e+06	1.24563e+06	1.25892e+06	1.12111e+06	703368	1.26763e+06	739160	813225	520085	568660	1.29758e+06	1.14823e+06	875741	791326	936873	603885	810675	659074	553293	2.79013e+06	4.1513e+06	3.20094e+06	3.46426e+06	3.53601e+06
MEDP2132*108	1-Aminocyclobutanecarboxylic acid	Amino acid and Its metabolites	Amino acid derivatives	116.07	115.063	[M+H]+	C5H9NO2	1a	1.81033e+07	1.2782e+07	2.45483e+07	1.94358e+07	2.41097e+07	1.88472e+07	3.79034e+07	4.84064e+07	2.3911e+07	3.61378e+07	4.41108e+07	1.91897e+07	2.09535e+07	2.53115e+07	4.65898e+07	1.72016e+07	5.01359e+07	2.6463e+07	3.88718e+07	3.0708e+07	4.58095e+07	3.77578e+07	1.91425e+07	2.32998e+07	5.88435e+07	6.77442e+07	7.52317e+07	5.76878e+07	3.63219e+07	7.55793e+07	7.53118e+07	8.09378e+07	6.71373e+07	7.37818e+07	6.47625e+07	2.931e+07	5.61509e+07	3.97093e+07	4.18022e+07	3.75874e+07	4.27778e+07
MEDP2121	1-Aminopentadecane	Organic acid and Its derivatives	Organic acid and Its derivatives	228.27	227.261	[M+H]+	C15H33N	1b	236650	274968	273934	269866	302575	290144	235521	304659	257953	252542	285038	275176	253425	236808	288277	247896	309019	328221	344343	322095	241842	309993	270574	295996	283138	275331	295549	247426	282161	264736	286146	224522	315520	247903	231759	312808	313179	348292	344475	310903	368922
MEDP1247	1-Deoxyvaleric acid	Organic acid and Its derivatives	Organic acid and Its derivatives	235.17	234.162	[M+H]+	C15H22O2	2	146130	171191	122459	194980	165956	161850	149212	147635	156309	157655	174463	152444	111905	151971	152014	129432	141647	134893	153874	99424.8	130441	190226	170904	157682	186992	171881	99979.3	160178	152793	193844	175963	119695	118568	125596	120074	144157	153551	141931	174320	165457	151516
MEDP2725	1-Fluorocyclohexadiene-cis,cis-1,2-diol	Alcohol and amines	Alcohols	131.05	130.043	[M+H]+	C6H7FO2	3	526670	722440	874675	865235	1.09793e+06	842317	1.35342e+06	2.07401e+06	1.9789e+06	2.77625e+06	2.24432e+06	2.61527e+06	3.69997e+06	3.50592e+06	3.69695e+06	5.4108e+06	4.79881e+06	4.58881e+06	7.14077e+06	6.39956e+06	6.67147e+06	6.1459e+06	5.425e+06	7.49017e+06	6.88266e+06	9.87392e+06	9.32862e+06	8.85683e+06	9.43266e+06	1.12552e+07	1.05358e+07	9.13401e+06	1.21956e+07	1.33359e+07	1.30236e+07	1.12709e+07	7.40073e+06	7.54492e+06	6.77639e+06	6.59782e+06	6.44673e+06
MEDP1003*113	1-Hydroxylamino-2-phenylethane	Benzene and substituted derivatives	Benzene and substituted derivatives	120.08	137	[M-H2O+H]+	C8H11NO	2	84625	130826	155818	160792	171700	148140	246069	390455	296987	512063	469018	491425	644751	643630	627451	907022	953212	718966	1.32159e+06	1.12015e+06	1.06244e+06	1.11734e+06	1.05232e+06	1.28497e+06	1.36206e+06	1.59219e+06	1.67024e+06	1.44149e+06	1.51271e+06	2.02302e+06	1.74286e+06	1.58237e+06	2.19061e+06	2.26225e+06	2.11225e+06	1.81174e+06	1.21209e+06	1.38473e+06	1.14893e+06	1.08468e+06	1.04702e+06
MEDP0146*119	1-Methyladenine	Nucleotide and Its metabolites	Nucleotide and Its metabolites	150.08	149.07	[M+H]+	C6H7N5	1a	6889.97	6889.97	6889.97	6889.97	6889.97	6889.97	34449.8	36357.1	63714.3	35217.7	55483.8	52925.6	77789.9	88734.2	55525.5	153559	162707	60755.4	249962	206153	214622	237300	204073	233445	194986	99338.5	159862	193980	331744	408955	330349	335357	434392	523722	351835	340942	212498	164487	155694	176344	156484
MEDP1162*124	1-Methylguanine	Nucleotide and Its metabolites	Nucleotide and Its metabolites	166.07	165.065	[M+H]+	C6H7N5O	2	90715.8	49254.9	57559	69631.5	78131	57058.4	116086	125337	51812.3	77726.8	116841	79619.9	78723.7	88049.3	70559.8	91928.8	132673	73472.2	123767	150998	66649.9	104200	156685	122261	79148	165514	147795	155416	138093	83701.5	144360	117994	94982.7	144286	134150	156567	98897.9	118253	136359	93507.4	116222
MEDP2421*159	1-Methylguanosine	Nucleotide and Its metabolites	Nucleotide and Its metabolites	298.11	297.107	[M+H]+	C11H15N5O5	1a	453115	29399	50323.4	57677.9	240585	52639.7	359248	529163	138281	293478	446074	278123	459331	270498	323410	389899	608432	380240	698327	634521	454071	517665	732800	655885	501569	522591	568538	629116	850399	583958	726821	757573	676149	791895	713841	1.08007e+06	736158	635843	540145	545353	496344
MEDN0138	1-Methylhistidine	Amino acid and Its metabolites	Amino acid derivatives	168.08	169.085	[M-H]-	C7H11N3O2	1b	178690	154400	229994	210149	189225	168955	232519	186427	291970	380063	358119	578176	447867	547350	366403	624748	595647	579355	617538	675461	681037	471731	698470	829590	189765	515452	608459	960254	817586	1.13579e+06	884879	1.01699e+06	1.1829e+06	853163	992882	514060	584627	702490	728179	717213	540790
MEDP1713	1-Methylinosine	Nucleotide and Its metabolites	Nucleotide and Its metabolites	283.1	282.096	[M+H]+	C11H14N4O5	1a	80475.7	7640.59	9895.89	17880.9	53642.2	12124.9	68574	112190	9133.7	14450.4	55146.6	29352.3	67061.7	85069.6	14578	18063.9	72272.6	27632.5	109660	69908.3	27562.5	31483.2	59611	32198.8	67212.4	89641.7	23195	23227.1	66101.3	26620.4	92586.5	53226.1	32211.8	57642.4	36936.8	103059	31405	36995.2	43989.4	58025.5	42398.4
MEDP1974*117	1-Methylpiperidine-2-carboxylic acid	Amino acid and Its metabolites	Amino acid derivatives	144.1	143.095	[M+H]+	C7H13NO2	3	98226.4	150299	130622	112650	340985	222781	97317.1	170003	132788	163461	137501	230852	95752.3	92135.8	119626	101080	113406	150323	93727.1	130592	119884	95735.4	106954	152976	95402.7	185210	121723	91286.4	98609.8	135743	121418	128579	111822	92122.1	207554	191658	124649	145573	127958	161886	104978
MEDN0698*017	1-Naphthol	Benzene and substituted derivatives	Phenolics	143.05	144.058	[M-H]-	C10H8O	1b	23321.4	29388.6	26621.1	29019.7	22891.7	28837.5	24308.7	32569.7	28788.9	30950.3	22726.5	26372.3	37173.4	27154.1	25867.6	26852	23345.3	24555.5	27530.9	22355.8	26146.6	25460.5	26818	23385.3	26916.8	29634	21608.4	20442.7	26806.6	32245	30407.3	28736.2	25229.4	25316.6	25275.5	25922.8	33848.3	30627.3	31908.9	30436.8	32868.9
MEDP1127	1-acetylindole	Heterocyclic compounds	Indole and Its derivatives	160.08	159.068	[M+H]+	C10H9NO	3	106748	186691	275705	276448	242065	278197	436016	442766	480551	618177	579470	698313	817992	853981	804266	1.04484e+06	991503	923227	1.24754e+06	1.17021e+06	1.33667e+06	1.22555e+06	1.05073e+06	1.24792e+06	1.339e+06	1.61908e+06	1.62155e+06	1.53376e+06	1.44138e+06	1.69821e+06	1.82941e+06	1.68671e+06	1.75169e+06	1.93691e+06	1.82676e+06	1.52559e+06	647009	1.02536e+06	1.18935e+06	1.09396e+06	1.00975e+06
MEDN2207	10-Hydroxystearic Acid	FA	Oxidized lipids	299.26	300.266	[M-H]-	C18H36O3	1b	55109.3	110534	92818.6	83484.4	75291.2	59943.5	54924.6	66488.4	66969.3	84074.9	67935.1	63199.4	81678.8	68656.8	121710	54840.3	92192.1	68191.6	77457.4	61399.4	97614	92353.7	102751	70465.4	85936.8	42632.5	82702.2	103339	50478.5	100807	85530.8	53887.8	60979.8	69151.9	29101.3	54193.1	72455	80289.6	61456.1	84022.8	78247.4
MEDP1273	10-deoxyformamycin	Others	Others	454.32	453.309	[M+H]+	C25H43NO6	2	142154	91138.2	60501.3	107403	148008	143499	328260	437910	208771	473791	364926	404840	467354	371196	310430	871468	539223	431700	649388	489467	349217	607084	615229	871109	427383	776173	378872	488182	536983	1.12613e+06	684384	721527	620709	801346	872093	730646	545664	569213	432416	723791	417263
MEDP2631	11-Aminoundecanoic acid	Organic acid and Its derivatives	Organic acid and Its derivatives	202.18	201.173	[M+H]+	C11H23NO2	1b	20254.4	20482.5	23839.9	22343.8	70029.6	126633	24730.7	25744.1	11222.3	20698.9	39117.2	136740	8369.61	11291.6	12299.9	8362.95	34104.6	98636.2	12403.2	18788.9	11442.8	13998.5	50078.3	152831	16088.6	19960.7	10488.6	12656.3	37190	97756.4	15221.5	15297.5	8872.21	20549.2	74318.1	32120.9	37166.5	24416.4	42872.1	38425.9	32491.5
MEDN1081*205	12,13-DiHOME	FA	Oxidized lipids	313.24	314.246	[M-H]-	C18H34O4	2	1043.77	1043.77	1043.77	1043.77	1043.77	1043.77	15404.3	14311.2	12031.5	5218.86	10734	12553.8	14112.1	15735.8	14842.6	8849	13815	8428.15	18276.4	16454.7	12721	12535	20359.7	18679.5	10834.8	24663.1	12840.8	15963.4	14305.1	18615.5	20877.4	28297	19795.4	12036	15346.3	21470	16056.8	12275.6	11479.9	15287.2	12038.1
MEDN1409	12-Hydroxyoctadecanoic acid	FA	FFA	299.26	300.266	[M-H]-	C18H36O3	1a	35664.8	50775.5	75111.3	46553.2	42942.2	41396.7	25474.4	26741.6	22466.6	54725	25834.2	21978.6	43006.5	46540.7	59781.2	30163.3	33706.8	33750.2	33844.8	22924.4	46377.5	49836.9	53353.9	42219.8	30367.5	18973	38778	58887.1	41036.6	48772.3	53246.4	39867.6	30255.9	33490.2	28833	33825.7	30576.8	35771.8	33460.3	32785.6	25038.4
MEDN0856*021	2',4'-Dihydroxyacetophenone	Benzene and substituted derivatives	Benzene and substituted derivatives	151.04	152.047	[M-H]-	C8H8O3	1b	16444.9	18110.5	22028.2	20054.1	19051.8	19325	19348.2	27955.3	22028.2	25753.3	18678.1	20513.6	19939.4	21433.3	20559.9	16445	29206.1	32694.4	27255.6	16035.5	17942.2	70941.2	22121.5	15912.3	67293.9	54605.2	23852.6	23459.1	26595.4	27264.8	21630.8	23355.2	26102.4	20052.9	21516.4	22746.6	25844.1	23143.7	23799.5	23451.9	29524.3
MEDN1677*057	2'-Aenylic Acid	Nucleotide and Its metabolites	Nucleotide and Its metabolites	346.06	347.063	[M-H]-	C10H14N5O7P	3	34641.9	398349	307991	159570	247652	514452	106132	147486	67568.8	67203.8	101078	100190	104559	53185.8	75496	71765.3	117296	59830.6	107581	48220	100898	77086.2	124065	65214.7	48209.2	108274	87235.9	115456	130862	88544.5	85720.3	93942.3	95228.5	126250	83004.3	90669.1	127923	146231	106992	127227	178802
MEDP2418*148	2'-Deoxyadenosine	Nucleotide and Its metabolites	Nucleotide and Its metabolites	252.11	251.102	[M+H]+	C10H13N5O3	1b	4333.6	4333.6	4333.6	4333.6	4333.6	4333.6	4333.6	4333.6	4333.6	4333.6	4333.6	4333.6	44861.4	38595.4	42769.8	29918.4	50124.7	21668	56309.6	45315.7	54982	64472.1	34595.7	62765.4	47698.8	88909.7	63845.5	79293.3	65706.6	93344.7	92691.9	60778.3	87266.7	105739	82902.8	54114.6	38014.7	55602.8	46178.8	43730.3	57576
MEDP0149	2'-Deoxyadenosine-5'-Monophosphate	Nucleotide and Its metabolites	Nucleotide and Its metabolites	332.08	331.068	[M+H]+	C10H14N5O6P	1b	120229	34850.5	63019.8	142135	184402	144365	140586	135131	66185.4	115287	94590.4	161992	166506	142979	97125.5	189092	118830	106453	198311	191510	152536	175737	141826	211712	121048	428146	229832	309398	138375	157597	369548	221614	259211	297246	174542	262885	245046	223547	196367	193324	208332
MEDN0452	2'-Deoxycytidine-5'-Monophosphate	Nucleotide and Its metabolites	Nucleotide and Its metabolites	306.05	307.057	[M-H]-	C9H14N3O7P	1b	56931.7	55522.6	63943	64648.7	86449.5	45680	41129.7	61012.3	30973.9	23165.3	60357.8	49526.1	56294.7	42981.2	38869.6	31594.8	43855.2	39596.3	36641.7	49100.3	45266.4	52916.2	66760.3	64657.1	30484.7	80824.4	52012.1	32599.9	61727.8	47509.7	71683.2	87859.4	51757.1	50596.6	60461.1	54612.9	48229.7	53418	45848.2	48928.2	56739.9
MEDP1950	2'-Deoxyinosine-5'-monophosphate	Nucleotide and Its metabolites	Nucleotide and Its metabolites	333.06	332.052	[M+H]+	C10H13N4O7P	3	2.13608e+07	1.40652e+07	3.4425e+07	1.99612e+07	2.72959e+07	1.82307e+07	3.68355e+07	1.51936e+07	2.33818e+07	7.84108e+06	2.94387e+07	4.99791e+07	4.77856e+07	5.3955e+07	2.77658e+07	4.03866e+07	3.97706e+07	4.49825e+07	1.97875e+07	1.96014e+07	2.55868e+07	1.41547e+07	4.33778e+07	4.42537e+07	1.64942e+07	2.56306e+07	2.51619e+07	3.83003e+07	4.41813e+07	3.15601e+07	3.03774e+07	5.62953e+07	3.76027e+07	2.86306e+07	2.60165e+07	9.52225e+06	5.31555e+07	6.23112e+07	5.33551e+07	6.59807e+07	5.25759e+07
MEDN0141	2'-Deoxyuridine	Nucleotide and Its metabolites	Nucleotide and Its metabolites	227.07	228.075	[M-H]-	C9H12N2O5	1b	28002.9	19669.7	26591.6	13031.8	13431.4	27625.9	21691.2	24211	22193.1	18324.3	12765.7	31110.1	29182.1	25907.2	29981.1	17079	11582.4	34631.3	32392.6	32837.6	32761.8	15394.8	20182.1	31764.1	17899.6	33885.5	29092.2	17863	16297.7	34357.6	35668.8	31848.3	35784.5	20725	40732.3	22830.5	15278.5	23615.7	17541.8	30635.3	21871.9
MEDP1717	2'-O-methylcytidine	Nucleotide and Its metabolites	Nucleotide and Its metabolites	258.11	257.101	[M+H]+	C10H15N3O5	1b	27039.5	51310.6	57242.9	29986	72792.2	37561.1	19994.8	35501.3	74961.1	44571.2	32733.6	60065.3	26136.9	26518.2	65173	42197.3	73265.1	47747.2	47444.6	52313.2	53008.5	38966	48855.9	53005.8	46468.1	34969.7	71490.8	70520.9	83031.2	52449	62664	33810.3	57017.6	34436	83849.5	74032.7	63339.6	75292.1	70825.5	43893.5	51471.5
MEDP2164	2,2-Dihydroxymethyl-1-azabicyclo[2.2.2]octan-3-one	Heterocyclic compounds	Heterocyclic compounds	186.11	185.105	[M+H]+	C9H15NO3	1b	16740.7	17313.9	11440.8	15395	18270.9	13035.8	10235.3	13873.9	30540.6	9318.48	17559.8	24038.5	22416.7	35894.1	33193.8	18834.1	51120	17898.3	28817.6	15705.8	20459.5	17040.2	83410.1	19398.6	33202.6	20484.3	21214.2	37628.3	45734.5	23168.5	30351.8	37186.6	34949.3	15276.2	23968.1	65851.5	16576.6	21257.4	23401.4	25863.5	33793.5
MEDP2722*266	2,22-Dideoxy-3-dehydroecdysone	Hormones and hormone related compounds	Hormones and hormone related compounds	448.34	430.308	[M+NH4]+	C27H42O4	3	130012	105174	191968	92801.3	132466	69833.8	47848.4	46157.3	59567.3	26313.5	76339.2	26943.8	28603.9	73349.1	55795.9	26024.4	36799.7	15341.3	21441.5	25179.4	28052.7	47653.8	120696	44528.1	22400.4	29556.1	29852.6	14478	46551.2	40628.6	50124.3	21869.5	55277.8	30318.3	29690.9	78637.7	54466.8	54302.3	45346.2	52181.7	51109.5
MEDN0747*042	2,4-Di-tert-butylphenol	Benzene and substituted derivatives	Phenolics	205.16	206.167	[M-H]-	C14H22O	1a	54049	43014.4	54512.9	70309.6	85266.3	68551.7	83013.2	51016.1	61681.6	84505.2	67312.4	70515.4	65070.3	57835.9	73338	50796.5	93671.6	102983	54824.9	80237.9	72585.8	86930.6	94396.6	64237.5	75563.1	72857.8	74886.6	72620.9	91099.6	91560.7	83545.4	73371.4	68186.8	99869.1	124374	61955	89163.8	68419.3	74754	86571.9	85113.4
MEDP1999*231	2,4-Dihydroxypyridine	Heterocyclic compounds	Pteridines and derivatives	112.04	111.032	[M+H]+	C5H5NO2	1a	60402.4	40556.1	60442	48617	83518.1	31862.2	46088.6	81645.8	56800.8	61538.2	71322	58512.2	18983.8	33089.6	57277.9	30092.2	96483.5	60408.5	92781	83649.7	66821.4	54259.6	90841.2	66503.4	82057.8	55968.3	80154.4	76174.5	99480.6	62507.5	46732.2	78891.4	65689.2	64373.6	71783.4	98557.2	80442.5	79248.2	65498.4	54266.9	52635.7
MEDP1246*147	2,4-diacetamino-2,4,6-triphenoxy-D-mannopyranose	Carbohydrates and Its metabolites	Sugar derivatives	247.13	246.122	[M+H]+	C10H18N2O5	3	31696.2	138185	164454	43229.3	1.06076e+06	93619.3	1.55226e+06	5.6168e+06	2.57239e+06	9.35994e+06	7.03838e+06	6.26323e+06	1.39499e+07	1.29433e+07	1.17103e+07	3.48289e+07	1.89166e+07	2.2854e+07	3.30762e+07	3.19374e+07	3.58758e+07	3.37744e+07	2.47548e+07	4.53717e+07	3.38223e+07	5.59918e+07	5.05182e+07	4.84259e+07	6.10924e+07	5.97831e+07	5.82172e+07	5.21866e+07	8.08484e+07	7.91902e+07	7.67123e+07	6.84922e+07	3.39516e+07	3.46214e+07	3.5276e+07	3.40366e+07	3.29425e+07
MEDN0689	2,5-Furandicarboxylicacid	Organic acid and Its derivatives	Organic acid and Its derivatives	155	156.006	[M-H]-	C6H4O5	1b	148625	172998	157698	167770	221615	221509	126514	190126	156418	182846	183277	209906	205029	172949	223366	212693	163577	156387	213242	143523	224443	186868	193901	191665	212927	194065	159363	183165	180945	164977	192327	212303	183560	200100	157045	167026	146013	187200	138606	190399	241603
MEDN1837	2,6-Di-tert-butyl-4-(hydroxymethyl)phenol	Benzene and substituted derivatives	Benzene and substituted derivatives	235.17	236.178	[M-H]-	C15H24O2	1a	168362	171321	202984	200561	173786	209941	192842	184674	209086	190508	187213	223030	231431	231103	190388	208638	248209	227336	235449	219497	216600	240809	249071	261030	246021	246495	249005	224996	247765	227054	233174	230205	239403	250591	242875	225081	202325	240467	257421	288856	304592
MEDP2127	2,6-Dihydroxypyridine	Heterocyclic compounds	Pyridine and pyridine derivatives	112.04	111.032	[M+H]+	C5H5NO2	1b	40493.1	32895.2	52577.4	51196.4	82996.3	72611.5	52113.1	86113.7	59222.3	53434.5	76797.4	78505.7	76459.6	52157.3	49346.1	64580.5	70390.9	66572	70539.2	85936.2	49818.3	58508.1	78440.6	79316.4	44225	95450.1	59885.3	64087.4	78450.7	73055.3	71915.9	65460.6	58963.7	55391.9	66774.5	81111.1	61573.3	65348.4	64401.4	60053.3	65895.1
MEDN1213	2-(4-hydroxyphenyl) propionate	Benzene and substituted derivatives	Phenolic acids	165.06	166.063	[M-H]-	C9H10O3	3	18477.8	16117.2	18852.9	22670.9	20916	20738.5	13024.1	16504.7	27328.1	27330	24270.4	24990.4	32245.6	20806.7	26439	51777.8	79168	192252	516811	861246	155039	124257	319422	1.00211e+06	63137.6	1.24388e+06	1.94576e+06	787429	352842	140065	1.46985e+06	146397	613595	740514	537573	441177	275000	344449	323848	313948	327465
MEDP0380	2-(Dimethylamino)Guanosine	Nucleotide and Its metabolites	Nucleotide and Its metabolites	312.13	311.123	[M+H]+	C12H17N5O5	1a	298067	12549.6	15371.3	24100.1	154637	17034.1	220618	229313	21128.2	71090.4	202158	54024.9	217126	150980	54994.4	60259.9	248782	35503.7	224577	274410	68394.3	103273	266977	84184.3	155915	313578	100245	98695.4	233756	87506.7	229961	184867	116567	98985.2	103439	327422	199210	169408	136488	129487	145072
MEDN1241	2-(α-D-mannosyl)-3-phosphate glyceride	Alcohol and amines	Amines	347.04	348.046	[M-H]-	C9H17O12P	3	1.16273e+07	7.94977e+07	1.194e+08	4.83679e+07	1.1317e+08	1.18624e+08	1.59793e+08	1.26297e+08	1.33301e+08	1.29286e+08	1.31958e+08	1.40358e+08	1.06583e+08	1.39019e+08	1.21402e+08	1.18017e+08	9.60812e+07	1.27163e+08	9.54824e+07	7.77002e+07	8.36743e+07	5.31432e+07	1.08073e+08	1.04081e+08	4.10783e+07	5.19245e+07	9.142e+07	4.17038e+07	7.85123e+07	7.75351e+07	1.87937e+07	3.17193e+07	7.08892e+07	4.73428e+07	6.61658e+07	2.7117e+07	1.29637e+08	1.15345e+08	1.35473e+08	1.36805e+08	9.01149e+07
MEDP0686	2-Acetylfuran	Heterocyclic compounds	Heterocyclic compounds	111.04	110.037	[M+H]+	C6H6O2	1b	1.82345e+06	1.4493e+06	1.54729e+06	2.07598e+06	2.79259e+06	1.86939e+06	1.95884e+06	2.62939e+06	1.62901e+06	1.64618e+06	1.88454e+06	1.4601e+06	1.20364e+06	2.24941e+06	1.99298e+06	1.47829e+06	1.76251e+06	2.37764e+06	1.46015e+06	2.15763e+06	1.49465e+06	2.25575e+06	3.24541e+06	1.54988e+06	1.3035e+06	1.83885e+06	1.30904e+06	1.24415e+06	1.89728e+06	1.08047e+06	1.70232e+06	1.24561e+06	1.51834e+06	1.90158e+06	2.06288e+06	6.77531e+06	2.88107e+06	1.79281e+06	2.84323e+06	2.75029e+06	1.91206e+06
MEDP2027*126	2-Amino-2-deoxymannose	Alcohol and amines	Amines	180.09	179.079	[M+H]+	C6H13NO5	1b	11715.9	16818	24243.5	7902.27	20820.6	18237.7	20540.7	12921.5	19774.6	16671.7	24811	13292.2	8815.13	23714.6	24823.9	17602.3	22485.8	14461.3	15268.5	13687.8	21384.6	12717.4	17899.9	22251.5	24256.8	14366.1	24816.5	26759.5	21843.8	20945.7	20423.2	15619.4	22255.6	11135.1	20466.9	23812.6	14435.5	20934.9	18277.9	17827.5	17873.3
MEDP2525	2-Amino-2-methyl-1,3-propanediol	Alcohol and amines	Alcohols	106.09	105.078	[M+H]+	C4H11NO2	1b	273943	294205	285873	272557	360644	291402	393567	376008	411772	329417	350869	364145	381047	387211	385817	329182	414552	343581	417345	329887	365602	318831	384504	341582	322898	380233	322877	355122	311557	362098	273923	328505	348048	420818	429980	596821	733277	716251	635597	618888	673331
MEDP2265*241	2-Amino-3-phosphonopropionic acid	Organic acid and Its derivatives	Phosphoric acids	170.02	169.014	[M+H]+	C3H8NO5P	1b	876525	496320	709942	1.67583e+06	674704	1.0409e+06	1.09198e+06	815817	473948	591989	579442	1.71069e+06	660249	964608	605465	1.40112e+06	706418	1.55201e+06	710876	961405	469390	801284	750409	1.15809e+06	582718	946789	412436	850359	570070	709230	974401	897376	751090	516077	719394	719641	828720	1.33503e+06	789058	1.19639e+06	830840
MEDP2245	2-Amino-4-methylphenol	Benzene and substituted derivatives	Benzene and substituted derivatives	124.08	123.068	[M+H]+	C7H9NO	1b	170499	231170	362735	225720	250383	258781	180911	236959	306018	191827	275471	270358	283702	268757	225707	298162	270753	258199	303427	261547	287338	256070	283354	354059	285469	209262	293084	298583	346789	219910	289250	321348	242224	214471	297684	229934	311852	304926	312304	308783	249891
MEDN0279	2-Aminoethanesulfinic Acid	Organic acid and Its derivatives	Sulfonic acids	108.01	109.02	[M-H]-	C2H7NO2S	1b	124655	38669.2	45424.2	49720.1	108639	26396	53409.3	138150	45504.4	41129	68148.3	41744.7	113608	38054	44279.2	45795.1	75046.6	29522	44200.6	42963	53405.3	27058.9	41734.8	48480.1	35589.3	145493	39295.9	30082.4	55859.1	36219.6	82867.5	45434	38066.4	46650	39889.2	66283.8	47268.1	38925.1	46770.7	47975	50119.6
MEDP1019	2-Aminoisobutyric Acid	Amino acid and Its metabolites	Amino acid derivatives	104.07	103.063	[M+H]+	C4H9NO2	1a	40530.2	44971.9	81146.4	64319.4	75735.7	143827	63756.2	75797.9	74383	94202	75809	68286.5	76671.9	71748.3	84565.2	67801.7	65715.8	70984.8	68722.9	78291.8	70131.9	86529.3	101379	87375.2	68510.7	85717.2	89964.1	68186.7	61138.9	96018	67801.7	74106.7	75791.1	70598.2	68722.9	105834	95910.6	92643.1	103100	100076	85915
MEDP1100	2-Aminomethylpyrimidine	Nucleotide and Its metabolites	Nucleotide and Its metabolites	110.07	109.064	[M+H]+	C5H7N3	2	6.57574e+07	4.18136e+07	4.60411e+07	5.10117e+07	3.29839e+07	4.36825e+07	6.2396e+07	2.61796e+07	4.82958e+07	2.45129e+07	4.19854e+07	5.15784e+07	5.27966e+07	7.60573e+07	4.57635e+07	5.20193e+07	4.49649e+07	6.02412e+07	5.44057e+07	5.1683e+07	2.94089e+07	4.76158e+07	6.98049e+07	5.81715e+07	3.9937e+07	3.57829e+07	3.52614e+07	5.03423e+07	4.59327e+07	6.81332e+07	5.05384e+07	5.21138e+07	4.29484e+07	4.26516e+07	6.08109e+07	1.97454e+07	6.35693e+07	4.24061e+07	5.19436e+07	5.26976e+07	4.68554e+07
MEDP2738*269	2-Hexadecanoylthio-1-ethylphosphorylcholine	FA	Others	482.31	481.299	[M+H]+	C23H48NO5PS	3	643859	352612	259421	580304	807004	758908	1.3439e+06	1.33033e+06	628388	905691	663470	2.12518e+06	1.29913e+06	668851	651229	1.7078e+06	784279	1.19865e+06	1.04536e+06	671192	427566	765835	689048	1.4719e+06	468654	592341	348103	606198	304886	1.16471e+06	652743	314014	656244	602252	899199	644134	656173	677791	704713	651197	665278
MEDN1751	2-Hexyldecanoic acid	FA	FFA	255.23	256.24	[M-H]-	C16H32O2	1b	1.51103e+06	1.05254e+06	1.79957e+06	1.13652e+06	1.60982e+06	1.23464e+06	1.33738e+06	1.25144e+06	1.43676e+06	1.38528e+06	1.65743e+06	1.20811e+06	1.3852e+06	1.93818e+06	1.27173e+06	1.84339e+06	1.40875e+06	1.69251e+06	1.97124e+06	1.2528e+06	1.65155e+06	1.80699e+06	1.48021e+06	1.49439e+06	1.1737e+06	1.39365e+06	1.14333e+06	1.35406e+06	1.27921e+06	1.66736e+06	1.43245e+06	1.70184e+06	1.21399e+06	1.60853e+06	1.28577e+06	1.16062e+06	1.10914e+06	1.23218e+06	1.27736e+06	1.17163e+06	1.15648e+06
MEDN1320	2-Hydroxy-2-Methyl Butyric acid	Organic acid and Its derivatives	Organic acid and Its derivatives	117.06	118.063	[M-H]-	C5H10O3	1a	268291	204672	382711	249034	271602	256253	326983	295313	608126	255295	464187	258452	294187	334621	570625	207632	633951	460488	1.45917e+06	1.73623e+06	965075	488326	825539	1.68654e+06	522613	2.48844e+06	2.32899e+06	1.78266e+06	1.56907e+06	631014	3.45943e+06	920267	1.43305e+06	2.22599e+06	1.36446e+06	2.17916e+06	693334	946683	911153	891912	877527
MEDN2009	2-Hydroxy-3-Methyl Butanoic Acid	Organic acid and Its derivatives	Organic acid and Its derivatives	117.06	118.063	[M-H]-	C5H10O3	1a	245748	217470	345243	233161	279316	252556	283016	262935	492597	267249	391607	207032	272558	292087	500031	180754	523299	394251	1.3677e+06	1.39335e+06	808652	433232	742182	1.44028e+06	446422	2.71111e+06	2.00166e+06	1.55125e+06	1.33004e+06	537624	2.90748e+06	740041	1.18969e+06	1.78282e+06	1.15716e+06	1.86685e+06	622469	790678	756940	781699	747084
MEDN1328	2-Hydroxy-4-methylpentanoic acid	Organic acid and Its derivatives	Organic acid and Its derivatives	131.07	132.079	[M-H]-	C6H12O3	1b	22254.9	22726.2	40448.7	17477.2	46502.5	33859.6	37408.8	39461.3	40357.9	29424.4	62896.2	46268.8	44969	39213.3	59598.2	27053.2	105087	105892	484931	578802	221774	121819	236038	905182	86760.6	1.09232e+06	849197	763704	443528	203629	1.69225e+06	235371	422460	903576	595481	676471	279958	329160	301061	301197	291218
MEDP0151	2-Hydroxy-6-Aminopurine	Nucleotide and Its metabolites	Nucleotide and Its metabolites	152.06	151.049	[M+H]+	C5H5N5O	1a	58577.8	41047.7	108800	93116.9	234839	169448	368927	369892	473152	375063	448364	352815	484992	448840	411564	465935	360419	543814	610854	767705	664829	374351	548940	615045	524077	739060	640449	680061	676890	786679	690833	599124	854636	982067	809241	790472	686277	439431	626258	366574	484424
MEDP1958	2-Hydroxyadenosine	Nucleotide and Its metabolites	Nucleotide and Its metabolites	284.1	283.092	[M+H]+	C10H13N5O5	2	362605	166790	159560	459577	2.87108e+06	577051	1.34835e+07	6.42953e+06	1.107e+07	1.07447e+07	1.16991e+07	7.54236e+06	1.07037e+07	1.14768e+07	1.17003e+07	8.32429e+06	1.50893e+07	8.32211e+06	1.50162e+07	1.47893e+07	1.04283e+07	1.09288e+07	1.50833e+07	9.7932e+06	1.23156e+07	7.03313e+06	7.63277e+06	1.55232e+07	1.31094e+07	1.08248e+07	8.67005e+06	6.13723e+06	8.05417e+06	1.3967e+07	9.29609e+06	1.29851e+07	8.91559e+06	9.58768e+06	9.6634e+06	9.44486e+06	8.4022e+06
MEDN0283*065	2-Hydroxybutanoic Acid	Organic acid and Its derivatives	Organicacid and Its derivatives	103.04	104.047	[M-H]-	C4H8O3	1a	786215	614557	744552	557759	2.11661e+06	2.02823e+06	1.97194e+06	3.58735e+06	1.3232e+06	1.58058e+06	1.75743e+06	2.46798e+06	2.04197e+06	1.28113e+06	1.22495e+06	1.22111e+06	1.93481e+06	1.27417e+06	1.78421e+06	1.72376e+06	1.27643e+06	1.20821e+06	1.34308e+06	1.68312e+06	1.61821e+06	1.75876e+06	1.20691e+06	1.16993e+06	1.38835e+06	1.61677e+06	1.30407e+06	2.00074e+06	1.31792e+06	1.27029e+06	1.41929e+06	1.72448e+06	985615	1.38341e+06	1.32955e+06	1.49509e+06	1.43303e+06
MEDN1311	2-Hydroxycaprylic acid	Organic acid and Its derivatives	Organic acid and Its derivatives	159.1	160.11	[M-H]-	C8H16O3	1b	60020.1	68123.8	61909.7	47180.2	67057.3	29188	37888.4	35813.2	38796	38866.4	33575.3	76959.9	29476.7	49682.6	74521.8	34145.8	32705.3	47188.5	50938.6	42216.3	47096.9	45871.8	71633.8	40261.5	41457.2	50422	65196.1	64481.7	50569.6	47558.5	59456.9	33457.9	40217.5	50487.5	28990.7	52210.9	47316	76020.5	60027.8	71552.6	68330.2
MEDP0507	2-Hydroxycinnamic acid	Benzene and substituted derivatives	Phenolic acids	165.05	164.047	[M+H]+	C9H8O3	1a	816241	1.52793e+06	1.5179e+06	1.68756e+06	1.54022e+06	1.11053e+06	2.01806e+06	6.01438e+06	2.70613e+06	3.91377e+06	2.22926e+06	4.41465e+06	5.96548e+06	5.43732e+06	8.93256e+06	5.97452e+06	7.18739e+06	6.04322e+06	8.43817e+06	7.12968e+06	9.28167e+06	6.20556e+06	6.78352e+06	6.25727e+06	9.59392e+06	9.49708e+06	1.25983e+07	1.02433e+07	1.20402e+07	1.41747e+07	1.68974e+07	1.05455e+07	1.59999e+07	1.46719e+07	1.47195e+07	1.17076e+07	1.13118e+07	1.13623e+07	1.09808e+07	6.17506e+06	7.99251e+06
MEDN1554	2-Hydroxyethanesulfonate	Organic acid and Its derivatives	Sulfonic acids	124.99	125.999	[M-H]-	C2H6O4S	1a	4.54213e+06	4.06594e+06	3.89988e+06	4.05684e+06	1.01151e+07	3.81029e+06	3.37281e+06	7.88792e+06	3.27895e+06	2.61493e+06	2.90356e+06	4.467e+06	5.92802e+06	1.52389e+06	3.07325e+06	4.08599e+06	2.99745e+06	3.02659e+06	2.19524e+06	2.36842e+06	2.94145e+06	2.19522e+06	2.78626e+06	7.17729e+06	3.11472e+06	1.38023e+07	4.15005e+06	2.50227e+06	2.92934e+06	3.98992e+06	6.46989e+06	4.35809e+06	3.77636e+06	4.39296e+06	4.35712e+06	1.79683e+06	2.76223e+06	3.58997e+06	3.95414e+06	3.8393e+06	4.10458e+06
MEDN1499*011	2-Hydroxyhexanoic acid	Organic acid and Its derivatives	Organic acid and Its derivatives	131.07	132.079	[M-H]-	C6H12O3	1b	159747	162536	249920	141395	292107	209889	173910	180513	321552	207146	321682	282356	251345	239238	375445	184949	621072	771062	2.47652e+06	3.19716e+06	1.26965e+06	687695	1.37419e+06	5.0738e+06	482608	6.61673e+06	5.38615e+06	4.20229e+06	2.1028e+06	1.24647e+06	8.34038e+06	1.46809e+06	2.90487e+06	4.91021e+06	3.47613e+06	3.17131e+06	1.69941e+06	2.01112e+06	1.83199e+06	1.80386e+06	1.77247e+06
MEDN0284*011	2-Hydroxyisocaproic Acid	Organic acid and Its derivatives	Organic acid and Its derivatives	131.07	132.079	[M-H]-	C6H12O3	1b	159747	162536	249920	141395	292107	209889	173910	180513	321552	207146	321682	282356	251345	239238	375445	184949	621072	771062	2.47652e+06	3.19716e+06	1.26965e+06	687695	1.37419e+06	5.0738e+06	482608	6.61673e+06	5.38615e+06	4.20229e+06	2.1028e+06	1.24647e+06	8.34038e+06	1.46809e+06	2.90487e+06	4.91021e+06	3.47613e+06	3.17131e+06	1.69941e+06	2.01112e+06	1.83199e+06	1.80386e+06	1.77247e+06
MEDN2066	2-Methoxyacetic acid	Organic acid and Its derivatives	Organic acid and Its derivatives	89.02	90.0317	[M-H]-	C3H6O3	1b	9308.73	21867.2	27135	14142	46350.2	38358.5	33465.1	34902.8	25305.5	52541	36593.2	44946.8	34452.2	49199.2	48938.4	45044.9	36227.2	42016	41531.6	54625.6	52547.7	56915.9	37627.9	49310.8	45786.8	52869.5	43848	51756.6	42627.1	52990.6	49972.2	44858.4	43093.3	51921.5	53908.4	53662.1	38700	45483.5	50516.2	45651.5	43573.7
MEDP1982	2-Methyl-1-Pyrroline	Heterocyclic compounds	Heterocyclic compounds	84.08	83.0735	[M+H]+	C5H9N	2	1.81553e+06	1.65922e+06	1.01733e+06	1.829e+06	3.00917e+06	1.88221e+06	2.32154e+06	2.96962e+06	2.54802e+06	2.9696e+06	2.54932e+06	3.47192e+06	1.12223e+07	6.1747e+06	4.84856e+06	4.85898e+06	5.50951e+06	4.13843e+06	6.16246e+06	4.57992e+06	6.76127e+06	3.36446e+06	8.04469e+06	1.56475e+06	6.40752e+06	2.60146e+06	7.118e+06	7.20339e+06	9.29096e+06	2.42621e+06	1.1259e+07	1.06851e+07	1.93808e+06	2.03643e+06	2.5303e+06	4.89913e+06	9.46914e+06	5.97298e+06	9.51769e+06	5.77571e+06	8.79079e+06
MEDN1057	2-Methyl-d-erythritol 2,4-cyclodiphosphate	Carbohydrates and Its metabolites	Phosphate sugars	276.99	277.996	[M-H]-	C5H12O9P2	3	1.60562e+06	3.57611e+06	4.63615e+06	1.47404e+06	6.7329e+06	5.77476e+06	2.33529e+07	1.18799e+07	1.32439e+07	1.11474e+07	1.83213e+07	2.39939e+07	3.05927e+07	4.26695e+07	1.90562e+07	3.35541e+07	5.24161e+07	2.62537e+07	2.3065e+07	1.55349e+07	1.97947e+07	2.8483e+07	3.94171e+07	2.02053e+07	3.08683e+07	1.71732e+07	1.30834e+07	2.94768e+07	2.9568e+07	3.27746e+07	3.11186e+07	4.89891e+07	1.68792e+07	2.74535e+07	1.6357e+07	1.63214e+07	2.38668e+07	3.6282e+07	3.39328e+07	4.47665e+07	4.50641e+07
MEDP2533	2-Methylbutyrylglycine	Amino acid and Its metabolites	Amino acid derivatives	160.1	159.089	[M+H]+	C7H13NO3	1b	47731.7	15360.1	22015.3	34031.9	67656.1	18322.1	65773.8	31726.4	23319.9	33835.2	74864.2	16872.9	50150.6	40684.2	21370.7	34031	73717.8	12343.1	43926.2	57484.1	22722.4	27229.6	91681.8	12561.1	41520	77954.4	20719.6	38267.4	73668	9265.12	55453.6	43810.1	22771.1	39820.2	18348.1	89931.2	49393.8	44521.3	50912.5	36635.2	38138.8
MEDN1326	2-Methylglutaric Acid	Organic acid and Its derivatives	Organic acid and Its derivatives	145.05	146.058	[M-H]-	C6H10O4	1a	112115	298818	287115	148273	139506	202694	132401	201641	168625	156656	114030	144539	146599	126991	325372	163689	176748	154212	227582	171336	173158	242334	322895	184061	218857	591870	183694	272791	142702	166047	356415	125543	165195	238308	269724	184612	129004	136623	139450	137610	150133
MEDP0461*159	2-Methylguanosine	Nucleotide and Its metabolites	Nucleotide and Its metabolites	298.11	297.107	[M+H]+	C11H15N5O5	2	453115	29399	50323.4	57677.9	240585	52639.7	359248	529163	138281	293478	446074	278123	459331	270498	323410	389899	608432	380240	698327	634521	454071	517665	732800	655885	501569	522591	568538	629116	850399	583958	726821	757573	676149	791895	713841	1.08007e+06	736158	635843	540145	545353	496344
MEDN0720*037	2-Methylhippuric acid	Organic acid and Its derivatives	Organic acid and Its derivatives	192.07	193.074	[M-H]-	C10H11NO3	1b	13271.9	5665.46	9030.94	17382.4	6775.08	5559.55	18386.6	18884.5	8448.83	26921.7	8459.88	8607	16191.7	9998.37	13627.5	24130.9	14745.5	9764.99	15636.1	16591.3	12718.1	20403.4	10223.6	9000.03	9951.38	24279.7	12998.7	25600.5	6131.12	5180.88	16037.8	12395.4	18102	32718.6	15832.5	16698.3	10085.2	13694.9	12046.2	14547.7	16123.5
MEDN2068*004	2-Methyllactic acid	Organic acid and Its derivatives	Organicacid and Its derivatives	103.04	104.1	[M-H]-	C4H8O3	1b	92990.9	315007	409122	101707	1.92309e+06	1.00499e+06	275117	728865	625717	521092	1.70845e+06	1.19368e+06	423542	470543	809513	463143	1.64541e+06	705319	585925	640852	824701	511030	1.76094e+06	1.05874e+06	203045	980553	884692	719454	1.67388e+06	1.01195e+06	445775	466120	1.01818e+06	839995	951160	1.93385e+06	530229	781512	789257	809381	864561
MEDN0285*068	2-Methylsuccinic Acid	Organic acid and Its derivatives	Organic acid and Its derivatives	131.03	132.042	[M-H]-	C5H8O4	1b	290925	749931	503224	372700	323799	305070	299745	345349	407070	460383	319591	417186	380171	371059	895365	371454	355784	416824	574636	485811	551133	526184	841378	718646	486426	850947	815456	829877	424599	721959	850995	581015	562899	817100	570573	637411	408130	502401	493742	522986	489453
MEDN1770	2-Naphthalenesulfonic acid	Benzene and substituted derivatives	Benzene and substituted derivatives	207.01	208.019	[M-H]-	C10H8O3S	1b	189394	126481	172805	258341	141504	265553	134231	266567	519694	226955	169179	140807	218924	224091	452920	125205	272032	173833	185248	152595	181943	126893	187499	213601	182367	156886	167748	210809	281476	141757	171711	150234	263215	188044	153342	275066	172254	211059	209619	213029	211835
MEDN0683*017	2-Naphthol	Benzene and substituted derivatives	Phenolics	143.05	144.058	[M-H]-	C10H8O	1b	23321.4	29388.6	26621.1	29019.7	22891.7	28837.5	24308.7	32569.7	28788.9	30950.3	22726.5	26372.3	37173.4	27154.1	25867.6	26852	23345.3	24555.5	27530.9	22355.8	26146.6	25460.5	26818	23385.3	26916.8	29634	21608.4	20442.7	26806.6	32245	30407.3	28736.2	25229.4	25316.6	25275.5	25922.8	33848.3	30627.3	31908.9	30436.8	32868.9
MEDP1718	2-O-Methylcytosine	Heterocyclic compounds	Heterocyclic compounds	126.07	125.059	[M+H]+	C5H7N3O	1a	89921.9	55620.6	73988.4	66295.8	74655	54147.9	103630	68540.6	59930.6	76795.2	58459	69545.1	54249.7	47831.6	58440	51685	67437	67568.8	86227.3	56133.6	81930.1	64392.3	45169.2	61583.9	74450.7	73360.5	68619.7	65438.6	65577.8	58930.2	84771.3	60432.3	48550.9	62575.8	67064.8	81173.6	64867.8	73990.8	59861.2	56430.6	57768
MEDP0707	2-Pentadecanone	Aldehyde,Ketones,Esters	Ketones	227.24	226.23	[M+H]+	C15H30O	1b	448032	489703	416965	507405	430890	443382	443461	460790	439465	556038	400581	378671	486021	487141	447579	373467	683937	392733	466314	505799	376882	411753	457991	422427	471717	326242	376598	417105	624166	464816	507145	475507	436356	472394	527900	615907	501307	489098	568033	455370	573195
MEDP2113	2-Phenylpropylamine	Benzene and substituted derivatives	Benzene and substituted derivatives	136.11	135.105	[M+H]+	C9H13N	1a	615825	589827	593535	615593	531821	563621	480987	467738	445430	442043	426695	454415	362110	430041	395651	409384	413606	368252	339391	303666	373434	315360	410304	287361	318057	267291	373559	281218	321548	276318	281864	308656	282108	300687	272480	302180	552158	364046	349501	323128	352348
MEDP1059	2-Picolinic Acid	Heterocyclic compounds	Pteridines and derivatives	124.04	123.032	[M+H]+	C6H5NO2	2	78396.2	11661.7	19357.5	32448	13824.7	21832.2	33676.1	53233.5	29304.3	13902.8	33149	58091.5	44488.4	56812.8	42083	56387.7	174430	430820	621173	2.4015e+06	319167	828457	2.67837e+06	4.23018e+06	201719	3.80023e+06	1.69096e+06	832941	581680	615413	943199	561868	868770	1.64483e+06	872131	1.30479e+06	1.6302e+06	896455	1.82636e+06	1.28389e+06	1.16119e+06
MEDP2697*276	2-Thio-PAF	FA	Others	522.34	539.341	[M+H-H2O]+	C26H54NO6PS	3	110434	47701.8	92631	78688.1	92466.1	99206.4	362253	253939	289828	602973	304708	899937	300027	278514	314703	604577	268888	422441	323562	237383	164933	432022	217399	454834	117957	327946	143587	382064	191289	281084	184120	154085	196441	389313	263713	195155	441377	331401	282605	294521	255390
MEDP0781	2-Undecanone	Aldehyde,Ketones,Esters	Ketones	171.17	170.167	[M+H]+	C11H22O	1b	133347	165977	96184.9	108962	100693	84891	98087	97644.8	79300.2	80681.2	95893.5	92026.8	114846	86539.7	382156	59960.1	93069.9	87287	104972	101886	101881	135903	173940	122888	119030	255234	127988	146063	116400	145408	212680	86804.7	90542.2	164163	204794	150351	116034	105586	88492.2	110273	113701
MEDN1226*010	2-amino-4-oxovaleric acid	Organic acid and Its derivatives	Organic acid and Its derivatives	130.05	131.058	[M-H]-	C5H9NO3	3	92648.5	92648.5	92648.5	92648.5	92648.5	92648.5	491508	463243	647538	642605	483056	569481	907257	860218	852368	980801	1.07724e+06	963903	1.89664e+06	1.63265e+06	1.68545e+06	1.46397e+06	1.17774e+06	1.70577e+06	1.68024e+06	1.83635e+06	1.8304e+06	2.31602e+06	2.5544e+06	2.35848e+06	2.27667e+06	1.89968e+06	2.98849e+06	3.33522e+06	2.85264e+06	2.95466e+06	1.00241e+06	1.30433e+06	1.26956e+06	1.25334e+06	1.43446e+06
MEDN1965	2-hydroxypentanedioic acid	Organic acid and Its derivatives	Organicacid and Its derivatives	147.03	148.11	[M-H]-	C5H8O5	1a	795649	617556	705498	648465	809560	1.25751e+06	444684	775754	560902	1.15378e+06	878230	1.36641e+06	929501	488877	1.1352e+06	1.08272e+06	1.14611e+06	1.04194e+06	1.27286e+06	671245	1.14241e+06	1.12243e+06	1.33306e+06	2.03297e+06	324132	1.45135e+06	682751	836234	1.27426e+06	639629	613710	930762	618840	1.51864e+06	2.0697e+06	1.33166e+06	813423	1.45098e+06	1.03442e+06	1.19835e+06	854164
MEDN1958	2-methyl citric acid	Organic acid and Its derivatives	Organicacid and Its derivatives	205.04	206.043	[M-H]-	C7H10O7	1b	26462	34077.6	70489.2	36635.2	160486	83832.6	43751.7	125873	106238	31504.3	94984.4	94963.2	28498.6	32049.6	62695.6	15909	116661	119448	64842.3	35429.4	47548.6	28588.9	134573	108598	51612.7	139281	131235	33644.1	87078	161422	80858.4	11560.9	156780	77572.3	221014	187938	74898.1	77574.8	73373.3	74154.6	120702
MEDP1272	20,26-dihydroxyecdysone	Hormones and hormone related compounds	Hormones and hormone related compounds	497.31	496.304	[M+H]+	C27H44O8	3	2.14998e+06	1.48501e+06	1.05816e+06	2.26906e+06	5.37034e+06	1.72943e+06	1.02131e+07	8.69558e+06	7.89962e+06	1.08925e+07	7.38676e+06	1.36204e+07	7.90157e+06	8.08923e+06	7.91962e+06	9.44129e+06	7.8141e+06	7.68438e+06	9.19746e+06	8.43942e+06	5.78371e+06	7.9781e+06	5.1096e+06	1.01046e+07	5.0038e+06	7.35718e+06	3.77626e+06	7.11487e+06	5.34944e+06	8.85863e+06	8.28073e+06	3.51849e+06	5.47524e+06	7.63372e+06	6.69363e+06	6.03756e+06	6.64544e+06	7.83452e+06	6.08753e+06	6.40167e+06	6.54619e+06
MEDP0152	3'-Adenylic acid	Nucleotide and Its metabolites	Nucleotide and Its metabolites	348.07	347.063	[M+H]+	C10H14N5O7P	1a	3.18886e+06	3.14124e+07	1.94042e+07	1.05639e+07	1.93787e+07	4.70344e+07	7.72428e+06	1.01712e+07	8.65031e+06	8.9125e+06	8.17213e+06	5.67643e+06	5.13482e+06	3.86098e+06	5.91398e+06	3.82132e+06	6.80026e+06	3.52695e+06	5.66146e+06	5.73714e+06	4.86463e+06	3.53789e+06	6.00915e+06	3.25528e+06	3.14026e+06	3.59605e+06	2.38298e+06	4.96054e+06	4.68747e+06	4.01844e+06	3.66527e+06	3.42456e+06	4.18114e+06	4.08822e+06	3.65315e+06	4.52521e+06	9.11427e+06	9.6128e+06	6.14179e+06	9.87996e+06	7.6016e+06
MEDN1747	3,4-Dimethylbenzoic acid	Benzene and substituted derivatives	Benzene and substituted derivatives	149.06	150.068	[M-H]-	C9H10O2	1b	263529	626842	492082	395824	459928	358277	277552	441642	388782	415772	340786	273777	345151	395900	600111	271923	321434	328220	391019	374707	424831	374830	607928	445133	365709	409697	557730	646166	285869	484731	415372	327076	274173	381165	330093	338161	329793	417490	425726	502024	381904
MEDP2105	3,6,9,12,15,18,21-Heptaoxatricosane-21,23-diol	Benzene and substituted derivatives	Benzene and substituted derivatives	371.23	370.22	[M+H]+	C16H34O9	1a	21085.9	10091.6	21707.2	22807.8	22585.3	23101.4	19678.2	23421.5	29735	28409.1	18817.9	21536.8	26376.7	23250.7	19693.4	17927.8	26918.4	29171.9	19343.7	21080.2	20503.4	26160.1	20007.3	20120.6	18230.7	27865	22113.4	35498.2	24795	18221.5	23396.1	18189.6	22794.6	34043.9	23658	27841	25828.3	26386.3	23031.7	25753.7	19801.5
MEDP2361	3-(imidazol-4-yl)propionic acid	Heterocyclic compounds	Heterocyclic compounds	141.07	140.059	[M+H]+	C6H8N2O2	1a	122888	138489	78125.2	117177	147877	225192	631276	355106	626494	370329	472592	483039	343015	485794	396077	338769	518418	380913	521186	335995	350288	298575	311798	255763	321633	193695	250982	406653	292944	288253	273843	198502	277720	275773	175558	204360	448042	522418	398645	353093	344187
MEDN1246	3-(pyrazol-1-yl)-L-alanine	Amino acid and Its metabolites	Amino acid derivatives	154.06	155.069	[M-H]-	C6H9N3O2	3	6.52622e+06	3.54972e+06	6.24481e+06	6.64036e+06	4.66454e+06	4.981e+06	9.92308e+06	5.81103e+06	7.20535e+06	6.84925e+06	6.88165e+06	7.19102e+06	5.34719e+06	9.83632e+06	7.69184e+06	6.69848e+06	9.87716e+06	1.05174e+07	9.96092e+06	1.17095e+07	8.1348e+06	9.39859e+06	9.6694e+06	1.07753e+07	6.29863e+06	8.23517e+06	8.97424e+06	1.02855e+07	9.82424e+06	1.4484e+07	1.02634e+07	9.47879e+06	1.08616e+07	1.28436e+07	1.36696e+07	1.24174e+07	1.06267e+07	1.20145e+07	1.18543e+07	1.10551e+07	1.17562e+07
MEDP1723	3-Amino-2-piperidinone	Heterocyclic compounds	Heterocyclic compounds	115.09	114.079	[M+H]+	C5H10N2O	1b	200386	102309	154580	133838	401283	137566	138277	318977	273397	157367	80268.5	370539	166882	106290	147858	188219	105519	228143	212130	112388	172531	96798.2	93670.2	280132	119544	1.55245e+06	150847	115001	133173	196407	304800	96845.2	189493	110158	246531	87436.1	282061	291636	237413	243532	247876
MEDN0852*023	3-Amino-4-Hydroxybenzoic Acid	Benzene and substituted derivatives	Phenolic acids	152.04	153.043	[M-H]-	C7H7NO3	1b	8768.71	10722.5	33733.6	17357.1	35491.1	65400.7	205459	322824	75127.3	349611	242242	311267	243267	472492	344044	418034	231353	547773	441039	581754	273524	569749	492447	1.03234e+06	95754.3	1.10212e+06	387021	697067	374790	769061	596109	427732	532592	973649	694171	228909	493767	551580	553691	551144	358458
MEDP1724	3-Amino-4-methylpentanoic acid	Organic acid and Its derivatives	Organic acid and Its derivatives	132.1	131.095	[M+H]+	C6H13NO2	1a	33894	33894	33894	33894	33894	33894	33894	33894	33894	33894	33894	33894	212122	409866	183211	173933	232506	169470	278435	383080	250324	241891	304487	349297	203213	240342	279370	337513	374986	223993	386509	456115	396595	332468	398423	328039	428094	370883	347649	279676	270996
MEDN2067*023	3-Amino-5-hydroxybenzoic acid	Organic acid and Its derivatives	Organicacid and Its derivatives	152.04	153.043	[M-H]-	C7H7NO3	1b	8768.71	10722.5	33733.6	17357.1	35491.1	65400.7	205459	322824	75127.3	349611	242242	311267	243267	472492	344044	418034	231353	547773	441039	581754	273524	569749	492447	1.03234e+06	95754.3	1.10212e+06	387021	697067	374790	769061	596109	427732	532592	973649	694171	228909	493767	551580	553691	551144	358458
MEDP2182	3-Aminopropionitrile	Alcohol and amines	Amines	71.06	70.0531	[M+H]+	C3H6N2	1b	270816	398466	468700	235565	378670	496139	676286	347571	218760	356455	895471	188434	216085	407423	349971	343873	283891	391963	286927	400106	432180	340168	236515	505750	466620	505744	516216	323003	228677	511328	273806	635419	351174	529334	315716	433659	132500	130116	81617.6	158638	182648
MEDP2104	3-Aminoquinoline	Benzene and substituted derivatives	Benzene and substituted derivatives	145.08	144.069	[M+H]+	C9H8N2	1b	122849	114205	136007	145439	111615	118927	124348	153832	149147	169999	142573	195212	184437	203232	251898	283174	266960	246350	328369	309806	346204	272824	340936	375022	331720	405536	422243	411306	385927	461038	497558	526286	485344	516743	492908	431810	231517	271249	358951	447851	398343
MEDN0833*193	3-Dehydroshikimate	Organic acid and Its derivatives	Organic acid and Its derivatives	171.03	172.037	[M-H]-	C7H8O5	1b	13383.7	13383.7	13383.7	13383.7	13383.7	13383.7	13383.7	13383.7	13383.7	13383.7	13383.7	13383.7	66918.4	84117.6	94404	117912	86207.3	97619	165194	156978	150096	142223	93827.7	162007	148795	170822	225561	186714	168920	215585	278332	223658	223690	243266	276434	180236	102533	116611	117867	126509	125209
MEDN1602*051	3-Deoxyguanosine	Nucleotide and Its metabolites	Nucleotide and Its metabolites	266.09	267.097	[M-H]-	C10H13N5O4	3	8616.15	8616.15	8616.15	8616.15	8616.15	8616.15	79672.4	50101.9	43080.8	54164.6	47691.5	53923.2	62523.3	74733.1	59685.9	80231.2	74927.8	60767.2	91868.5	100024	80068.1	92502.1	71186.2	84916.3	73896.8	139410	69720.6	118339	78153.6	90763.8	170240	68602.4	88851.9	118801	79151.3	120217	52142	62158.8	65748.2	68239.6	72280.5
MEDP2347	3-Guanidinopropionic acid	Organic acid and Its derivatives	Organic acid and Its derivatives	132.08	131.069	[M+H]+	C4H9N3O2	1a	1.4319e+07	1.03006e+07	1.3212e+07	1.2175e+07	1.3486e+07	1.06586e+07	1.28357e+07	1.24028e+07	1.32926e+07	1.33387e+07	1.39679e+07	1.06578e+07	1.14611e+07	1.24802e+07	1.28178e+07	9.85182e+06	1.33906e+07	1.08366e+07	1.43287e+07	1.11215e+07	1.37383e+07	1.11726e+07	1.14512e+07	1.05262e+07	1.37284e+07	1.113e+07	1.26062e+07	1.22153e+07	1.19474e+07	1.31417e+07	1.18225e+07	1.20015e+07	1.11794e+07	1.26689e+07	9.72157e+06	8.48141e+06	1.53168e+07	1.25931e+07	1.19454e+07	1.15515e+07	1.26014e+07
MEDN0290	3-Hydroxy-3-Methyl Butyric Acid	Organic acid and Its derivatives	Organic acid and Its derivatives	117.06	118.063	[M-H]-	C5H10O3	1a	246372	964291	453984	579933	584421	760571	489277	625692	516041	538136	440821	336410	518691	419490	342510	398142	742571	331822	607664	412717	648416	396315	536240	622970	273453	954997	848086	359446	520474	646643	546936	427489	306942	353647	601841	1.02268e+06	333256	244258	334604	333054	298822
MEDN0093*023	3-Hydroxyanthranilic Acid	Benzene and substituted derivatives	Phenolic acids	152.04	153.043	[M-H]-	C7H7NO3	1b	8768.71	10722.5	33733.6	17357.1	35491.1	65400.7	205459	322824	75127.3	349611	242242	311267	243267	472492	344044	418034	231353	547773	441039	581754	273524	569749	492447	1.03234e+06	95754.3	1.10212e+06	387021	697067	374790	769061	596109	427732	532592	973649	694171	228909	493767	551580	553691	551144	358458
MEDN1493*065	3-Hydroxybutanoic acid	Organic acid and Its derivatives	Organic acid and Its derivatives	103.04	104.047	[M-H]-	C4H8O3	1a	786215	614557	744552	557759	2.11661e+06	2.02823e+06	1.97194e+06	3.58735e+06	1.3232e+06	1.58058e+06	1.75743e+06	2.46798e+06	2.04197e+06	1.28113e+06	1.22495e+06	1.22111e+06	1.93481e+06	1.27417e+06	1.78421e+06	1.72376e+06	1.27643e+06	1.20821e+06	1.34308e+06	1.68312e+06	1.61821e+06	1.75876e+06	1.20691e+06	1.16993e+06	1.38835e+06	1.61677e+06	1.30407e+06	2.00074e+06	1.31792e+06	1.27029e+06	1.41929e+06	1.72448e+06	985615	1.38341e+06	1.32955e+06	1.49509e+06	1.43303e+06
MEDN0293	3-Hydroxypropanoic Acid	Organic acid and Its derivatives	Organic acid and Its derivatives	89.02	90.032	[M-H]-	C3H6O3	1b	24279.3	31311	9612.91	21931.8	33927.2	24252.1	24201.7	33583	51019.2	37951	35617.8	25089.9	1922.58	1922.58	1922.58	47735.3	26796	1922.58	21923.8	43786.3	21293.5	29753.6	34056.7	64637	34004.8	39569.4	28770.1	61387.4	35670.6	60998.8	69693.3	1922.58	1922.58	1922.58	1922.58	1922.58	39198.2	46042.5	40943.1	27051.1	44771.5
MEDP0894	3-Methoxytyramine	Benzene and substituted derivatives	Phenolics	168.1	167.095	[M+H]+	C9H13NO2	1b	71806.1	80243.6	63198.6	58246.3	101064	100712	84843.3	72864.3	71512.6	109633	88431.2	91523.4	101480	79187.1	78179.9	101446	88513.2	100971	51821.5	73864.9	76730	68527.2	72089.8	91326.7	80057.8	57587.6	55325.6	62978.3	66029.6	76990.2	142991	64082.2	76488.8	58738	63433.6	39961.2	90908.5	71647.3	118911	82032	87172.7
MEDP0899*119	3-Methyladenine	Nucleotide and Its metabolites	Nucleotide and Its metabolites	150.08	149.07	[M+H]+	C6H7N5	1a	6889.97	6889.97	6889.97	6889.97	6889.97	6889.97	34449.8	36357.1	63714.3	35217.7	55483.8	52925.6	77789.9	88734.2	55525.5	153559	162707	60755.4	249962	206153	214622	237300	204073	233445	194986	99338.5	159862	193980	331744	408955	330349	335357	434392	523722	351835	340942	212498	164487	155694	176344	156484
MEDP0034	3-N-Methyl-L-Histidine	Amino acid and Its metabolites	Amino acid derivatives	170.09	187.096	[M-H2O+H]+	C7H13N3O3	1a	3.91069e+06	1.86364e+06	5.14269e+06	4.2711e+06	2.95747e+06	3.24595e+06	2.47403e+06	1.17218e+06	3.7146e+06	2.18975e+06	3.0555e+06	4.68523e+06	1.97286e+06	2.7923e+06	3.19096e+06	4.16921e+06	3.39593e+06	4.73492e+06	2.31554e+06	2.48013e+06	2.74008e+06	2.10207e+06	3.14135e+06	4.40566e+06	1.447e+06	1.98885e+06	2.98353e+06	3.5183e+06	2.69973e+06	4.31982e+06	3.01517e+06	1.70967e+06	2.53723e+06	2.38115e+06	2.64357e+06	1.74126e+06	2.73925e+06	3.66313e+06	2.88705e+06	3.51211e+06	2.96694e+06
MEDN0841	3-Ureidopropionate	Organic acid and Its derivatives	Organic acid and Its derivatives	131.05	132.054	[M-H]-	C4H8N2O3	1a	511800	523327	470352	549912	533715	590051	432959	620463	608694	602650	420474	304192	348267	348715	557806	316783	387455	353324	535189	681456	528498	576284	362181	500758	465019	513882	471239	481317	515471	425739	377737	254786	612326	631847	588043	847706	223313	311829	335692	316943	296303
MEDP2408	3-aminobenzamide	Benzene and substituted derivatives	Benzene and substituted derivatives	137.07	136.064	[M+H]+	C7H8N2O	1b	4.28881e+06	4.9605e+06	3.9957e+06	3.34473e+06	6.11204e+07	2.41215e+07	9.33998e+07	7.86024e+07	7.34532e+07	7.46253e+07	7.54582e+07	7.57642e+07	8.93273e+07	8.00695e+07	8.36127e+07	6.23102e+07	8.72806e+07	7.65559e+07	1.09976e+08	8.41018e+07	7.55509e+07	7.32305e+07	9.94369e+07	7.70412e+07	8.26504e+07	6.98908e+07	6.46769e+07	9.64043e+07	8.40711e+07	1.08453e+08	7.61267e+07	8.09935e+07	6.45797e+07	9.36322e+07	8.21103e+07	9.4315e+07	6.71014e+07	6.46542e+07	7.182e+07	7.75271e+07	6.96773e+07
MEDN1771	4,4'-Dihydroxybenzophenone	Benzene and substituted derivatives	Benzene and substituted derivatives	213.06	214.063	[M-H]-	C13H10O3	1b	168167	163999	164883	185007	182793	213689	199641	201047	182111	183789	222544	215535	219803	200583	232461	197001	175691	209648	221340	205599	181321	214030	188698	223398	207234	176989	215140	205460	193242	183013	208681	214996	203053	209786	215211	198016	164717	190921	198053	223895	192579
MEDP2675	4-(Methylamino)phenol	Benzene and substituted derivatives	Benzene and substituted derivatives	124.08	123.068	[M+H]+	C7H9NO	1b	54822.3	24225.3	78327.2	82119.5	21440.6	41815.8	37708	11787.2	41067.8	23897.3	40595.3	48528.1	39218.1	70243.1	36861.5	88113.1	35841.4	66150.9	24960.6	45531.5	40324.4	76187.4	66897.1	74664.1	15609.7	23486.9	33778.7	52269.9	57042.6	44798.4	35490.6	28834.3	36223.6	47785.6	49200.5	40077.1	56283	75606.5	58690	56751.2	58743.3
MEDN2026*196	4-Acetylaminobenzoic acid	Organic acid and Its derivatives	Organic acid and Its derivatives	178.05	179.058	[M-H]-	C9H9NO3	1a	1.28438e+06	442141	537338	714692	479612	1.44476e+06	1.13213e+06	1.52237e+06	688531	1.09135e+06	381276	1.88134e+06	1.24184e+06	1.00094e+06	922377	914471	428888	1.56335e+06	1.24621e+06	1.3315e+06	724062	1.06756e+06	475389	2.51157e+06	910312	2.0837e+06	863286	1.08836e+06	420390	2.00901e+06	1.35513e+06	1.10011e+06	902708	1.27786e+06	2.10653e+06	497078	802556	1.05622e+06	1.00765e+06	1.14097e+06	1.08733e+06
MEDN2173	4-Acetylbutyric acid	Organic acid and Its derivatives	Organic acid and Its derivatives	129.06	130.14	[M-H]-	C6H10O3	1a	22897.8	65008.1	48546.9	30040.1	29500.3	25827.5	18014	17895.5	19406.2	24500.7	19016.9	22759.6	26263.1	22508.7	42809	17836.4	27671.2	25790.2	34906	34083.2	25152.3	32041.5	40098.1	23031.9	47299	34408.8	24403.8	33636.6	32145.2	21176.2	28987.7	26668.5	28662.5	37349.5	37217.1	22244.5	18371.4	15175.5	27706.2	18967.1	21222.1
MEDP2342	4-Aminomethylpyrimidine	Heterocyclic compounds	Heterocyclic compounds	110.07	109.064	[M+H]+	C5H7N3	1a	7.70106e+06	5.06329e+06	6.50751e+06	7.17553e+06	3.52321e+06	4.95546e+06	7.00607e+06	2.90547e+06	5.93126e+06	3.33252e+06	5.24877e+06	3.27676e+06	3.96973e+06	5.97562e+06	5.64458e+06	3.65946e+06	5.45892e+06	5.96948e+06	4.70246e+06	3.52387e+06	3.94666e+06	3.38223e+06	5.37045e+06	4.04173e+06	3.95233e+06	3.20803e+06	3.91928e+06	5.30733e+06	4.3812e+06	7.31933e+06	5.4366e+06	5.22394e+06	2.5361e+06	3.27019e+06	6.14635e+06	2.19285e+06	3.88854e+06	5.08797e+06	4.30873e+06	5.33733e+06	4.66416e+06
MEDP0791*107	4-Aminophenol	Benzene and substituted derivatives	Phenolics	110.06	109.053	[M+H]+	C6H7NO	1b	5.71388e+07	2.94132e+07	4.30492e+07	4.96037e+07	2.45231e+07	3.427e+07	4.91668e+07	1.90047e+07	4.17571e+07	2.16031e+07	3.62118e+07	4.47008e+07	2.53386e+07	4.52038e+07	3.54936e+07	4.84365e+07	3.55752e+07	5.7159e+07	3.2046e+07	3.84932e+07	3.04273e+07	3.71121e+07	3.19726e+07	5.13535e+07	2.5487e+07	2.80526e+07	2.90803e+07	4.44137e+07	4.46391e+07	5.24818e+07	4.20291e+07	4.15462e+07	3.47994e+07	3.44278e+07	4.3787e+07	1.98979e+07	4.15233e+07	4.2848e+07	4.1238e+07	4.64749e+07	4.00082e+07
MEDN1510	4-Ethyloctanoic acid	Organic acid and Its derivatives	Organic acid and Its derivatives	171.14	172.146	[M-H]-	C10H20O2	1b	875345	1.19449e+06	922557	930195	908387	647014	539157	691243	604667	912118	626738	1.02479e+06	1.18692e+06	736965	1.10206e+06	1.21763e+06	1.17767e+06	538638	1.01893e+06	675968	953248	841724	1.42198e+06	1.29574e+06	974287	1.04831e+06	924192	1.05695e+06	1.54634e+06	1.09172e+06	1.48506e+06	839140	774101	1.12269e+06	1.13015e+06	1.33928e+06	1.14708e+06	962804	987264	980295	836743
MEDN1937	4-Hydroxy-L-Glutamic Acid	Amino acid and Its metabolites	Amino acid derivatives	162.04	163.032	[M-H]-	C5H9NO5	1a	160779	184740	193850	184350	136965	157660	174896	167224	173570	236793	183648	154499	165225	163942	158941	202566	162987	168414	190581	171580	170175	134714	146417	160278	168432	216887	128206	159599	156224	168450	139916	146383	150773	142060	213284	177239	120077	107984	120924	164329	189659
MEDN0410	4-Hydroxybenzaldehyde	Benzene and substituted derivatives	Benzene and substituted derivatives	121.03	122.037	[M-H]-	C7H6O2	1a	290069	262810	302354	281529	260632	328449	290604	295468	263187	250815	295760	268022	257781	237213	256155	278954	264969	264908	267226	252814	267577	256346	300033	334589	207034	258356	311462	300396	333572	319618	263106	212347	336197	302276	325139	336204	253438	284904	266088	286014	284505
MEDN1909*186	4-Hydroxybenzoic Acid	Benzene and substituted derivatives	Phenolic acids	137.02	138.032	[M-H]-	C7H6O3	1a	511818	521444	500050	540458	527669	537194	415810	494443	503466	488703	545721	531949	488500	492682	550796	506941	509617	423714	497220	499076	476030	492394	533117	532832	482040	554391	556705	573130	500795	488771	497496	534967	512296	420034	616411	518597	456135	460803	452704	459250	449260
MEDP2097	4-Methyl-3-nitroaniline	Benzene and substituted derivatives	Benzene and substituted derivatives	153.07	152.059	[M+H]+	C7H8N2O2	1b	232837	258125	220956	286976	242982	274365	212822	240226	235881	240341	226314	250936	216572	219423	243847	196840	214542	231685	258409	209620	253026	244505	273742	247336	179376	211884	235457	223936	240904	242402	235163	239962	205054	261993	248814	230794	275211	214389	252625	227569	290081
MEDN1404	4-Methylhippuric Acid	Organic acid and Its derivatives	Organic acid and Its derivatives	192.07	193.074	[M-H]-	C10H11NO3	1b	11017.9	8994.68	9392.94	17072.2	7978.33	6059.72	11537.3	20300	14737.1	21242.7	6813.47	6856.96	13251.9	11947.4	12183.5	21082.1	13348.4	5642.85	14963.3	15432.4	10649	20357.7	11412	6248.16	11531.5	24069.2	15496.3	24224.2	9004.49	7528.36	16296.2	15206.3	15047.4	31081.4	6382.85	9719.32	8385.59	11954.9	10710.2	10699.7	15285.5
MEDN0099	4-Pyridoxic Acid	Heterocyclic compounds	Pteridines and derivatives	182.05	183.053	[M-H]-	C8H9NO4	1b	20575.9	4425.37	6771.3	28658	27105.4	25623.9	110870	51200.9	35457.4	34606	119270	45111.1	233988	275339	32095.8	60791.3	226519	51413.5	482258	434322	78016.8	69666.8	504793	171113	597727	523705	57327.7	114883	756437	294113	268599	304882	79458.5	224880	308534	709788	110015	165084	163382	182670	183567
MEDN1092*189	4-acetoxyphenol	Benzene and substituted derivatives	Phenolics	151.04	152.047	[M-H]-	C8H8O3	3	681156	1.12225e+06	2.36351e+06	1.32787e+06	2.50564e+06	4.31233e+06	1.42289e+07	2.34108e+07	5.16498e+06	2.46335e+07	1.75267e+07	2.14751e+07	1.50374e+07	2.98739e+07	2.58398e+07	2.95317e+07	1.62517e+07	3.56576e+07	2.97012e+07	3.7222e+07	1.65562e+07	3.80509e+07	3.54073e+07	6.48288e+07	6.61741e+06	7.39299e+07	2.9272e+07	4.48214e+07	2.52242e+07	5.18205e+07	3.80509e+07	2.73935e+07	3.61543e+07	6.84159e+07	4.63584e+07	1.67639e+07	3.61883e+07	3.91379e+07	3.94214e+07	4.19178e+07	2.62298e+07
MEDP2094	4-hydroxybenzylamine	Benzene and substituted derivatives	Benzene and substituted derivatives	124.08	123.068	[M+H]+	C7H9NO	1b	92412.9	57025.5	49846	52166.6	42072.7	42089.8	48629.4	76061.8	50390	54499.8	58929.9	93741.5	33671.2	44564.3	56520.8	79692.5	48065.2	51013.3	54394.8	95952	35789.3	41217.9	50615.8	39393.1	44195.1	23301.9	34190.6	74427.9	57665.8	75354	64728.3	40820.7	28243.7	62168	31961.6	31714.5	33448.4	56275.5	56784.8	64059.2	63256.7
MEDN0731*042	4-tert-Octylphenol	Benzene and substituted derivatives	Phenolics	205.16	206.167	[M-H]-	C14H22O	1b	54049	43014.4	54512.9	70309.6	85266.3	68551.7	83013.2	51016.1	61681.6	84505.2	67312.4	70515.4	65070.3	57835.9	73338	50796.5	93671.6	102983	54824.9	80237.9	72585.8	86930.6	94396.6	64237.5	75563.1	72857.8	74886.6	72620.9	91099.6	91560.7	83545.4	73371.4	68186.8	99869.1	124374	61955	89163.8	68419.3	74754	86571.9	85113.4
MEDN2028	4-toluenesulfonic acid	Organic acid and Its derivatives	Organic acid and Its derivatives	171.01	172.019	[M-H]-	C7H7SO3H	1b	27524	39902.6	129019	37694.7	58635.1	57735.3	43580.1	44225.8	45325	40362.9	68179.9	35738.7	51910.2	25075.8	80207.7	30055.7	40278	26765.5	25540.5	42414.5	66650.2	64396	57027.7	106730	69183.8	76175.2	37577.4	184174	36004.7	53939.1	45259.6	38590.7	79086.3	48747.8	102229	49105.7	32676.2	40384.1	35830.3	39548	41272
MEDP0401	5'-Deoxy-5'-(Methylthio) Adenosine	Nucleotide and Its metabolites	Nucleotide and Its metabolites	298.1	297.09	[M+H]+	C11H15N5O3S	1a	4.9714e+06	1.10784e+07	1.09357e+07	9.14029e+06	1.46951e+07	1.47026e+07	6.75933e+06	7.11867e+06	5.80423e+06	7.66637e+06	4.47507e+06	4.63079e+06	1.30631e+06	1.80695e+06	2.58816e+06	1.23801e+06	2.28171e+06	1.01798e+06	536379	524179	930613	1.58316e+06	980958	804963	223336	636847	330975	566850	282010	324741	176619	155935	386750	399974	330231	333680	2.3711e+06	2.37127e+06	2.26423e+06	2.17047e+06	2.09657e+06
MEDP1018*148	5'-Deoxyadenosine	Nucleotide and Its metabolites	Nucleotide and Its metabolites	252.11	251.102	[M+H]+	C10H13N5O3	3	4333.6	4333.6	4333.6	4333.6	4333.6	4333.6	4333.6	4333.6	4333.6	4333.6	4333.6	4333.6	44861.4	38595.4	42769.8	29918.4	50124.7	21668	56309.6	45315.7	54982	64472.1	34595.7	62765.4	47698.8	88909.7	63845.5	79293.3	65706.6	93344.7	92691.9	60778.3	87266.7	105739	82902.8	54114.6	38014.7	55602.8	46178.8	43730.3	57576
MEDP1015	5,6-Dihydroxyindole-2-Carboxylic Acid	Heterocyclic compounds	Indole and Its derivatives	194.04	193.038	[M+H]+	C9H7NO4	1b	238109	227932	232559	239886	228262	203384	210673	200922	209354	167667	168188	157954	128676	172566	175502	171302	150758	161498	151161	144048	148396	164015	155895	126653	118475	125443	135999	121216	127863	107898	116547	115848	109309	117992	160315	115910	201606	149307	114293	131450	117691
MEDN1022	5,6-Dimethylbenzimidazole	Heterocyclic compounds	Heterocyclic compounds	145.08	146.084	[M-H]-	C9H10N2	1b	65905.9	54546.4	84002	104472	48584.8	85532.8	83824.5	120304	117532	137879	108984	148963	151840	139044	171179	179186	150146	155849	220863	203348	243490	236070	178353	261662	254931	343044	327208	305011	319321	314844	295445	324089	379865	364505	337886	314720	203984	280464	290665	238475	267438
MEDP2540	5-Acetylamino-6-amino-3-methyluracil	Nucleotide and Its metabolites	Nucleotide and Its metabolites	199.08	198.075	[M+H]+	C7H10N4O3	1b	802494	522020	673745	731021	458712	606670	1.17638e+06	401247	1.02285e+06	438889	821705	858587	610481	857900	746363	1.10728e+06	752899	1.24597e+06	767601	953076	729106	548814	878632	1.18717e+06	616437	619438	759806	983660	843271	1.336e+06	976576	1.09148e+06	851248	803091	1.106e+06	411364	789837	771404	971880	937315	1.06511e+06
MEDN2325	5-Acetylamino-6-formylamino-3-methyluracil	Benzene and substituted derivatives	Benzene and substituted derivatives	225.06	226.07	[M-H]-	C8H10N4O4	3	4617.15	6404.35	10213.3	11786.2	7941.89	13326.6	17583.3	32400	23093.3	41123.5	24817.9	22836.1	30465.7	37711.1	36286.8	48993.6	41600.1	35271.6	67249.5	64790.6	75205.9	74541.3	44884.4	66532.3	71005.1	98793.8	107042	83833.6	72708.7	104922	120488	94221.9	114895	135221	123285	133233	56176.6	68543.9	50183	51006.7	51038.1
MEDP1949	5-Aminoimidazole ribonucleotide	Nucleotide and Its metabolites	Nucleotide and Its metabolites	296.06	295.056	[M+H]+	C8H14N3O7P	2	1.34721e+06	1.50531e+06	1.96433e+06	2.73928e+06	2.74469e+06	4.94834e+06	1.51545e+06	2.03183e+06	2.97605e+06	3.3076e+06	5.21183e+06	6.42848e+06	2.87686e+06	4.00163e+06	2.21516e+06	5.10015e+06	5.11477e+06	8.19094e+06	6.35639e+06	7.368e+06	3.36876e+06	9.1918e+06	9.21704e+06	1.42532e+07	3.68128e+06	7.0851e+06	3.47277e+06	5.90648e+06	1.35935e+07	9.63579e+06	5.02033e+06	4.73862e+06	1.08777e+07	1.27013e+07	1.92234e+07	2.165e+07	6.41773e+06	6.24236e+06	5.29621e+06	6.85728e+06	6.41099e+06
MEDP0297	5-Aminovaleric Acid	Amino acid and Its metabolites	Amino acid derivatives	118.09	117.079	[M+H]+	C5H11NO2	1b	1.86094e+06	3.74134e+06	3.67002e+06	2.64342e+06	3.9444e+06	3.36107e+06	3.18909e+06	4.96503e+06	4.66657e+06	5.03805e+06	4.95717e+06	6.01957e+06	1.24886e+07	1.09075e+07	6.63578e+06	1.03183e+07	1.05309e+07	9.40823e+06	1.56876e+07	1.54018e+07	1.53546e+07	1.73829e+07	1.36005e+07	1.86651e+07	1.41193e+07	2.44699e+07	1.81494e+07	1.72243e+07	2.52283e+07	2.25895e+07	2.61794e+07	1.95166e+07	3.26478e+07	3.04974e+07	3.84713e+07	3.62855e+07	2.16687e+07	1.58304e+07	1.49166e+07	1.40038e+07	1.38191e+07
MEDN1513	5-Hydroxy-2'-deoxyuridine	Nucleotide and Its metabolites	Nucleotide and Its metabolites	243.06	244.07	[M-H]-	C9H12N2O6	1b	68867.9	38641.2	66054	57914.3	166066	92191.6	324279	382511	252783	465389	347792	368144	572680	514929	479311	580556	561027	521654	699253	664818	542156	699460	661713	690640	427334	746000	718485	953693	853948	742962	894396	860196	1.00412e+06	901769	724048	904931	426600	665884	536111	596141	586019
MEDN0432*011	5-Hydroxyhexanoic Acid	Organic acid and Its derivatives	Organic acid and Its derivatives	131.07	132.079	[M-H]-	C6H12O3	1b	159747	162536	249920	141395	292107	209889	173910	180513	321552	207146	321682	282356	251345	239238	375445	184949	621072	771062	2.47652e+06	3.19716e+06	1.26965e+06	687695	1.37419e+06	5.0738e+06	482608	6.61673e+06	5.38615e+06	4.20229e+06	2.1028e+06	1.24647e+06	8.34038e+06	1.46809e+06	2.90487e+06	4.91021e+06	3.47613e+06	3.17131e+06	1.69941e+06	2.01112e+06	1.83199e+06	1.80386e+06	1.77247e+06
MEDN2326	5-Hydroxyisourate	Organic acid and Its derivatives	Organic acid and Its derivatives	183.02	184.023	[M-H]-	C5H4N4O4	3	59093.8	31719.7	54091.2	80529.7	53627.4	66959.1	125968	73809.5	55389.1	86794.6	89994.5	158671	71107.7	53071.7	66534.6	119132	67247.6	109895	77207.5	63072.6	78879.2	91712	116087	301468	32150	133484	55471	94426.2	52601.9	143798	85201.1	61582.9	99975.8	142042	103078	32169.3	115242	133524	127120	157912	126442
MEDN0146	5-Hydroxymethyluracil	Nucleotide and Its metabolites	Nucleotide and Its metabolites	141.03	142.038	[M-H]-	C5H6N2O3	1b	4543.59	4543.59	4543.59	4543.59	61350.2	44974	35469.6	43594.8	42935.8	70439.2	22717.9	44078.3	65774.8	55446	30510.2	66616.4	56285.3	128449	72110.5	67058.4	61691.4	25802.8	62538.4	99583.1	40196.1	89307.8	96364.9	79967	48185.9	76739.2	109625	106438	94193.7	71562.9	72871.2	103456	61263.3	93262.1	96578.4	63424.1	55230.2
MEDP2389*231	5-Hydroxypyridine-2(1H)-one	Heterocyclic compounds	Pyridine and pyridine derivatives	112.04	111.032	[M+H]+	C5H5NO2	1b	60402.4	40556.1	60442	48617	83518.1	31862.2	46088.6	81645.8	56800.8	61538.2	71322	58512.2	18983.8	33089.6	57277.9	30092.2	96483.5	60408.5	92781	83649.7	66821.4	54259.6	90841.2	66503.4	82057.8	55968.3	80154.4	76174.5	99480.6	62507.5	46732.2	78891.4	65689.2	64373.6	71783.4	98557.2	80442.5	79248.2	65498.4	54266.9	52635.7
MEDP1736	5-Methylcytidine	Nucleotide and Its metabolites	Nucleotide and Its metabolites	258.11	257.101	[M+H]+	C10H15N3O5	1a	407358	350284	311289	304941	259016	220080	231770	327850	277341	297657	261021	213482	186677	235954	310603	215035	180091	172780	323919	257875	273206	315373	281162	229124	263919	245562	280873	267724	165156	213323	182110	243173	302840	255243	245695	315197	220962	272817	288511	293358	227203
MEDN0147	5-Methylcytosine	Nucleotide and Its metabolites	Nucleotide and Its metabolites	124.05	125.059	[M-H]-	C5H7N3O	1a	2.36786e+06	2.52688e+06	2.58563e+06	1.9436e+06	5.9662e+06	2.39194e+06	1.91306e+06	4.61403e+06	1.94446e+06	2.30256e+06	1.56611e+06	2.86267e+06	3.70234e+06	798791	1.89789e+06	2.30715e+06	1.79062e+06	1.66996e+06	1.29467e+06	962963	1.92714e+06	1.38559e+06	1.36462e+06	3.51731e+06	1.60123e+06	4.96019e+06	1.64794e+06	1.12782e+06	1.67818e+06	1.74652e+06	2.59201e+06	2.5556e+06	2.32181e+06	1.82146e+06	2.33177e+06	1.65927e+06	1.38029e+06	1.79082e+06	2.01397e+06	1.69535e+06	2.19356e+06
MEDP0156	5-Methyluridine	Nucleotide and Its metabolites	Nucleotide and Its metabolites	259.09	258.085	[M+H]+	C10H14N2O6	1b	1857.39	1857.39	1857.39	1857.39	1857.39	1857.39	35945.3	25568.6	20117.2	19700.7	9286.96	18381.2	15713.3	27783.9	30969.7	24934.1	24732.5	43580.6	42962.3	29774.1	24139.7	18626.2	12750	26364.4	18909.1	24648.7	30165.9	24561.8	24204.1	36559.7	34194.2	24535.1	33267.8	33391.1	23558.4	23787.6	32627.2	23688.3	15606.6	24053	27110.4
MEDN2198	5-Nitrosalicylic acid	Benzene and substituted derivatives	Benzene and substituted derivatives	182.01	183.017	[M-H]-	C7H5NO5	1b	30496	50765.2	23197	36217.3	48826.9	54072.7	58691.5	116134	58814.9	62514.7	56942.4	59892.5	44895.1	65104.8	78777.5	66474.1	68236.7	46330.7	86801.1	69561.8	70668.4	85478.5	61797.5	68243.5	86707.9	99405.4	104798	85351.9	80665.2	83820	42472.3	87095	46553.4	57405.2	73217.6	72034.6	48845.2	65842.6	96878.5	82405.5	93217
MEDN1239	5-O-(1-carboxyvinyl)-3-phosphate	Organic acid and Its derivatives	Phosphoric acids	323.02	324.025	[M-H]-	C10H13O10P	3	129219	392862	344129	287317	5.1568e+06	3.17122e+06	3.71477e+06	3.16778e+06	5.58164e+06	3.46199e+06	4.31161e+06	3.56024e+06	1.64661e+06	2.86034e+06	2.67987e+06	1.44975e+06	2.89426e+06	2.5282e+06	1.37734e+06	1.00129e+06	1.70981e+06	395740	1.97358e+06	1.01671e+06	551477	282258	1.05009e+06	300361	1.06933e+06	449572	143495	230404	732077	204504	282365	348574	2.25997e+06	2.09067e+06	2.00682e+06	2.26067e+06	2.23743e+06
MEDP0298*114	6-Aminocaproic Acid	Amino acid and Its metabolites	Amino acid derivatives	132.1	131.095	[M+H]+	C6H13NO2	1b	206734	278999	348273	262708	359637	316853	454741	671540	524504	460547	552709	803698	1.11155e+06	1.01865e+06	882635	663839	578243	1.06464e+06	1.6055e+06	867730	920355	1.52749e+06	1.28516e+06	1.83838e+06	975053	2.06024e+06	2.31028e+06	2.16703e+06	1.2912e+06	2.35299e+06	2.8285e+06	2.37026e+06	1.7261e+06	2.78136e+06	2.00655e+06	2.70914e+06	1.30157e+06	1.03901e+06	1.19135e+06	1.59603e+06	911518
MEDP0526	6-Dimethylaminopurine	Nucleotide and Its metabolites	Nucleotide and Its metabolites	164.09	163.086	[M+H]+	C7H9N5	1b	1.13485e+06	1.02319e+06	949639	961931	977528	955294	994531	917280	851979	918042	851762	872182	865196	834932	736684	845250	728931	786344	809359	767516	664304	727061	734834	717623	665677	748304	641440	655032	597600	686928	602580	587705	713556	641887	680953	652238	871624	775245	596480	658839	579205
MEDP0821	6-Methylnicotinamide	Heterocyclic compounds	Pteridines and derivatives	137.07	136.064	[M+H]+	C7H8N2O	1a	4.12045e+06	4.50489e+06	3.89098e+06	3.54885e+06	6.37555e+07	2.34872e+07	8.96147e+07	7.10146e+07	7.75902e+07	7.21912e+07	8.00251e+07	7.42458e+07	8.84864e+07	8.11785e+07	8.15882e+07	6.74938e+07	8.80457e+07	7.41689e+07	1.08783e+08	8.73028e+07	6.98653e+07	7.14326e+07	9.6582e+07	7.2079e+07	8.19118e+07	6.94676e+07	6.35098e+07	1.05317e+08	7.88191e+07	1.09534e+08	7.73364e+07	8.10152e+07	6.69057e+07	9.15286e+07	8.29291e+07	9.41562e+07	7.2766e+07	6.61785e+07	7.02572e+07	7.34225e+07	7.05829e+07
MEDP1073*124	6-O-methylguanine	Nucleotide and Its metabolites	Nucleotide and Its metabolites	166.07	165.065	[M+H]+	C6H7N5O	2	90715.8	49254.9	57559	69631.5	78131	57058.4	116086	125337	51812.3	77726.8	116841	79619.9	78723.7	88049.3	70559.8	91928.8	132673	73472.2	123767	150998	66649.9	104200	156685	122261	79148	165514	147795	155416	138093	83701.5	144360	117994	94982.7	144286	134150	156567	98897.9	118253	136359	93507.4	116222
MEDP2368	6-aminonicotinamide	Nucleotide and Its metabolites	Nucleotide and Its metabolites	138.07	137.059	[M+H]+	C6H7N3O	1a	170638	431424	491744	144970	530736	454535	717312	593913	875518	634934	555846	638754	897837	763202	803124	820326	699580	728627	940645	1.10071e+06	1.01861e+06	900628	933394	925659	1.01083e+06	985812	1.23037e+06	961440	999452	912570	838318	966163	1.10644e+06	1.19338e+06	994369	1.08521e+06	1.064e+06	770639	788359	932051	899466
MEDP0540	7,8-dihydro-L-Biopterin	Heterocyclic compounds	Pteridines and derivatives	240.11	239.102	[M+H]+	C9H13N5O3	1a	6809.08	1361.82	1361.82	1361.82	1361.82	1361.82	1361.82	1361.82	1361.82	26860.7	1361.82	1361.82	46553.1	75853	18545.1	70875.7	48282.1	50542	136826	90772.2	78114.4	46715.8	44415.4	92587.2	89711.5	67873.7	61252.1	93901.9	105808	62758.1	69546.6	49195	89673.8	85659.9	74343.7	76813.9	71155.6	58763.8	75587.7	54512.1	59655.3
MEDP2796	7-Ketocholesterol	Hormones and hormone related compounds	Hormones and hormone related compounds	383.33	400.334	[M+H-H2O]+	C27H44O2	1b	684853	407005	702364	859090	559972	758868	2.70236e+07	9.00704e+06	1.3558e+06	1.30104e+06	495929	766866	476711	508334	662710	891716	513622	606810	949355	849171	689114	699128	1.06346e+06	1.29814e+06	658126	744975	1.55324e+06	970139	1.03479e+06	689699	1.18951e+06	725861	1.10414e+06	5.14701e+07	1.97503e+06	785927	3.57943e+06	3.62458e+06	4.32139e+06	4.30034e+06	4.01575e+06
MEDP0381*124	7-Methylguanine	Nucleotide and Its metabolites	Nucleotide and Its metabolites	166.07	165.065	[M+H]+	C6H7N5O	1a	90715.8	49254.9	57559	69631.5	78131	57058.4	116086	125337	51812.3	77726.8	116841	79619.9	78723.7	88049.3	70559.8	91928.8	132673	73472.2	123767	150998	66649.9	104200	156685	122261	79148	165514	147795	155416	138093	83701.5	144360	117994	94982.7	144286	134150	156567	98897.9	118253	136359	93507.4	116222
MEDP1072*159	7-Methylguanosine	Nucleotide and Its metabolites	Nucleotide and Its metabolites	298.11	297.107	[M+H]+	C11H15N5O5	2	453115	29399	50323.4	57677.9	240585	52639.7	359248	529163	138281	293478	446074	278123	459331	270498	323410	389899	608432	380240	698327	634521	454071	517665	732800	655885	501569	522591	568538	629116	850399	583958	726821	757573	676149	791895	713841	1.08007e+06	736158	635843	540145	545353	496344
MEDN0494	8,15-DiHETE	FA	FFA	335.22	336.23	[M-H]-	C20H32O4	2	1142.57	1142.57	1142.57	1142.57	1142.57	1142.57	8037.37	10973.4	9710.42	5975.32	11414.3	6584.65	7404.11	11126.3	17515.2	30430.5	18146.7	9019.19	13128.8	26489.2	31308.9	5833.88	29367.1	16627	20589.3	14605.1	29217	5712.84	31691.8	18025.6	26913.8	9528.79	42485	13824.8	27271.2	36362.5	30209.2	34860.4	36453.8	30767.4	34296.6
MEDP1201	8,8a-deoxy-oleane	Others	Others	373.26	372.251	[M+H]+	C20H36O6	3	589577	610508	970880	652968	1.13681e+06	1.18554e+06	424762	448496	812229	851331	1.09207e+06	1.65999e+06	582689	413334	1.06807e+06	696296	1.13272e+06	1.21895e+06	662920	573240	1.05053e+06	847273	1.25743e+06	1.57318e+06	463962	601771	770803	865618	946302	1.43982e+06	452289	612744	911943	784817	1.46676e+06	1.15958e+06	839860	880156	898926	942640	1.07578e+06
MEDP1498*238	8-Azaguanine	Nucleotide and Its metabolites	Nucleotide and Its metabolites	153.05	152.045	[M+H]+	C4H4N6O	1a	1.12337e+06	1.79627e+06	1.92072e+06	1.01574e+06	7.34426e+06	3.36316e+06	1.29478e+07	1.31954e+07	1.18919e+07	1.74012e+07	1.00266e+07	1.54287e+07	2.03011e+07	1.51383e+07	1.3461e+07	1.95594e+07	2.03353e+07	8.77631e+06	1.47191e+07	2.25719e+07	2.31765e+07	1.68329e+07	1.89056e+07	3.30989e+07	1.16368e+07	1.60546e+07	2.09326e+07	2.34394e+07	2.31974e+07	1.18968e+07	2.42039e+07	1.62414e+07	2.57417e+07	1.39721e+07	2.73005e+07	2.50707e+07	2.07553e+07	2.16815e+07	2.24122e+07	1.55852e+07	2.06495e+07
MEDP0382*253	8-Hydroxy-2-Deoxyguanosine	Nucleotide and Its metabolites	Nucleotide and Its metabolites	284.1	283.092	[M+H]+	C10H13N5O5	1b	557714	228991	226756	670308	5.17344e+06	844722	1.88919e+07	8.81025e+06	1.56975e+07	1.35835e+07	1.74947e+07	1.23059e+07	1.72264e+07	1.68091e+07	1.56721e+07	1.05253e+07	2.03751e+07	1.07037e+07	2.07829e+07	1.95375e+07	1.46531e+07	1.44343e+07	2.29573e+07	1.13327e+07	1.61363e+07	9.00842e+06	9.79878e+06	1.96955e+07	1.76781e+07	1.49091e+07	1.18627e+07	8.90787e+06	1.03165e+07	1.8622e+07	1.11312e+07	1.72478e+07	1.16146e+07	1.12314e+07	1.33177e+07	1.34121e+07	1.21798e+07
MEDN1144	9(S)-HODE	FA	Oxidized lipids	295.23	296.235	[M-H]-	C18H32O3	3	17518.3	15180.1	20081.3	21783.5	25432.5	25016.3	25578	38784.3	35549.9	26952.7	62913.1	19297.7	21220.9	35575.5	77568.5	30179.3	41547.9	24318.1	34326.7	35443.1	52375.9	38468.3	63580.7	60391	29090.5	36837.8	41153.5	32285	59709.6	39418.9	49861.2	33664.7	58913.9	49186.2	53575.7	76198.7	32237	30141.7	34919.5	30765.2	28781
MEDN0376*205	9,10-DiHOME	FA	Oxidized lipids	313.24	314.246	[M-H]-	C18H34O4	1b	1043.77	1043.77	1043.77	1043.77	1043.77	1043.77	15404.3	14311.2	12031.5	5218.86	10734	12553.8	14112.1	15735.8	14842.6	8849	13815	8428.15	18276.4	16454.7	12721	12535	20359.7	18679.5	10834.8	24663.1	12840.8	15963.4	14305.1	18615.5	20877.4	28297	19795.4	12036	15346.3	21470	16056.8	12275.6	11479.9	15287.2	12038.1
MEDN2319*205	9,10-Epoxy-18-hydroxyoctadecanoic acid	FA	Oxidized lipids	313.24	314.246	[M-H]-	C18H34O4	3	1043.77	1043.77	1043.77	1043.77	1043.77	1043.77	15404.3	14311.2	12031.5	5218.86	10734	12553.8	14112.1	15735.8	14842.6	8849	13815	8428.15	18276.4	16454.7	12721	12535	20359.7	18679.5	10834.8	24663.1	12840.8	15963.4	14305.1	18615.5	20877.4	28297	19795.4	12036	15346.3	21470	16056.8	12275.6	11479.9	15287.2	12038.1
MEDN0398*204	AA	FA	Oxidized lipids	303.23	304.24	[M-H]-	C20H32O2	1a	7992.38	8335.92	23140.2	15849.1	54554	13849.4	130811	78924.9	142291	170121	179797	179859	216612	217213	202906	184314	343680	254496	226667	246908	280808	354519	335711	403145	250148	437562	244629	626133	345875	431803	363147	383078	399617	435702	430349	475748	237394	290886	233674	208273	242963
MEDN0537	ADP-ribose	Nucleotide and Its metabolites	Nucleotide and Its metabolites	558.06	559.072	[M-H]-	C15H23N5O14P2	1b	7.34913e+06	7.19316e+06	1.77115e+07	1.60566e+07	2.32368e+07	6.29465e+06	1.16699e+07	2.89415e+06	6.34533e+06	2.55671e+06	2.8917e+06	1.68647e+06	1.58159e+06	1.67069e+06	1.78817e+06	875820	1.5972e+06	860343	1.95654e+06	1.48316e+06	1.942e+06	1.02209e+06	1.50991e+06	1.60735e+06	695134	912707	708440	1.11875e+06	716425	1.02201e+06	629354	479551	553512	525881	459008	564102	2.91892e+06	2.88305e+06	2.83152e+06	3.75041e+06	3.64314e+06
MEDN1518	Acetylvaline	Amino acid and Its metabolites	Amino acid derivatives	158.08	159.09	[M-H]-	C7H13NO3	1b	13874.5	11873.3	15207.8	18076.7	32551.3	16933.9	13936.1	27394.7	19222.3	23390.5	20838.9	22193.2	28992.9	22557.1	33991.9	57280.4	39258.5	34203.8	53211.1	44284.9	39402.1	60053.3	66486	82018.5	32287.4	173574	115362	82069.5	67970.1	69259.5	111954	68334.1	136820	130283	128741	100816	43868.3	49392.9	46451.5	55877	48521.3
MEDP1740*228	Acrylamide	Alcohol and amines	Amines	72.04	71.0371	[M+H]+	C3H5NO	1b	2.21589e+06	4.43815e+06	3.46805e+06	3.84333e+06	4.77747e+06	4.78393e+06	6.0786e+06	7.44382e+06	7.51405e+06	9.24382e+06	7.00985e+06	8.9217e+06	8.84098e+06	8.01671e+06	1.3026e+07	1.57971e+07	1.29991e+07	1.8524e+07	2.46092e+07	2.64021e+07	2.59504e+07	1.85751e+07	1.1565e+07	2.84334e+07	3.30878e+07	4.15376e+07	3.68582e+07	3.54424e+07	2.58862e+07	4.78007e+07	4.59159e+07	3.72737e+07	5.49525e+07	5.71449e+07	5.77442e+07	4.29819e+07	1.69757e+07	2.44164e+07	1.88684e+07	2.36553e+07	1.83887e+07
MEDP0159*235	Adenine	Nucleotide and Its metabolites	Nucleotide and Its metabolites	136.06	135.055	[M+H]+	C5H5N5	1a	7.63365e+06	4.58785e+06	4.76518e+06	9.23672e+06	2.90726e+06	2.85108e+06	2.12831e+06	2.23501e+06	2.88583e+06	3.26167e+06	2.23678e+06	2.54146e+06	1.92863e+06	2.51668e+06	2.58435e+06	2.68858e+06	2.63628e+06	3.25621e+06	2.7625e+06	2.58898e+06	3.10989e+06	2.8932e+06	1.84757e+06	2.62013e+06	3.63355e+06	1.7649e+06	2.48841e+06	3.12257e+06	2.18616e+06	2.37081e+06	3.17836e+06	3.39579e+06	2.61179e+06	2.08676e+06	3.66961e+06	2.50757e+06	3.8444e+06	3.99786e+06	3.49843e+06	2.6579e+06	2.28091e+06
MEDP0160	Adenosine	Nucleotide and Its metabolites	Nucleotide and Its metabolites	268.1	267.097	[M+H]+	C10H13N5O4	1a	1.07725e+06	3.31328e+06	4.40475e+06	3.13266e+06	4.1228e+06	9.04117e+06	2.35081e+06	2.44302e+06	1.87139e+06	1.77349e+06	1.86303e+06	1.21796e+06	1.34592e+06	884767	1.32887e+06	749204	1.68799e+06	1.10631e+06	1.03351e+06	1.23137e+06	1.13081e+06	1.18729e+06	1.34644e+06	930618	964809	1.12307e+06	744428	1.23318e+06	868872	1.04211e+06	785793	776427	1.64631e+06	898343	803566	1.01405e+06	1.95091e+06	1.82325e+06	1.34981e+06	1.61792e+06	1.57734e+06
MEDP0161	Adenosine 5'-Diphosphate（ADP）	Nucleotide and Its metabolites	Nucleotide and Its metabolites	428.04	427.029	[M+H]+	C10H15N5O10P2	1b	1.16028e+07	1.44398e+07	1.94212e+07	2.14899e+07	3.57201e+06	4.29844e+06	3.36386e+06	2.03775e+06	2.66209e+06	3.0663e+06	2.73869e+06	2.25491e+06	2.02681e+06	1.39471e+06	2.68089e+06	784855	2.47194e+06	1.28308e+06	2.60611e+06	2.33892e+06	2.05369e+06	2.47406e+06	1.96102e+06	1.33637e+06	2.127e+06	2.01109e+06	1.85746e+06	2.31834e+06	1.92565e+06	2.45009e+06	2.79624e+06	1.672e+06	1.72604e+06	2.58393e+06	2.12097e+06	3.92561e+06	2.87891e+06	4.02247e+06	3.51871e+06	2.96495e+06	3.48291e+06
MEDN0153	Adenosine 5'-Monophosphate	Nucleotide and Its metabolites	Nucleotide and Its metabolites	346.06	347.063	[M-H]-	C10H14N5O7P	1b	5364.02	69371.3	74787.6	35843.7	44277	80170.2	23747.4	17926.3	14760.4	20069.6	16126.7	18614.6	15832.1	19571.7	12514.7	9066.13	30113.6	8495.03	17668.1	13040.5	15222.9	13288.2	22611.1	10282.9	8099.62	10714.3	9314.38	19623.9	17445	17895.6	11688.7	13416.7	13515	17225.2	14202.2	9099.26	52419	53620	39302.9	35351	36324.4
MEDN1519	Adenosine 5'-triphosphate（ATP）	Nucleotide and Its metabolites	Nucleotide and Its metabolites	505.99	506.996	[M-H]-	C10H16N5O13P3	1b	4.91338e+06	1.28361e+06	3.29189e+06	7.81846e+06	647254	796344	567542	754868	604129	685197	539141	442551	503545	409996	485633	443251	509599	444949	534225	681803	649484	745301	424447	535814	571323	589906	509287	456220	454927	474249	524743	405274	469916	490325	448352	652892	416915	701603	522539	574419	487306
MEDN0299	Adipic Acid	Organic acid and Its derivatives	Organic acid and Its derivatives	145.05	146.058	[M-H]-	C6H10O4	1b	78823.9	251350	131527	112611	109548	97742.8	117695	147008	90804.4	107645	86768.5	114362	113361	101497	292928	81401	142763	109559	112808	116603	150727	128002	230970	172182	172245	450214	129980	198776	110696	117432	257282	107894	93273.1	128178	237743	151296	108119	122539	100451	108112	107653
MEDP1741	Agmatine	Alcohol and amines	Polyamines	131.13	130.122	[M+H]+	C5H14N4	1a	2.89771e+06	2.45921e+06	2.33826e+06	2.6616e+06	2.0719e+06	2.60299e+06	2.34206e+06	2.63231e+06	2.84436e+06	2.14601e+06	2.60713e+06	2.83978e+06	3.05051e+06	2.79793e+06	2.69411e+06	2.93331e+06	2.46811e+06	2.29917e+06	1.99808e+06	2.84623e+06	2.82879e+06	2.317e+06	2.52816e+06	2.06807e+06	2.21457e+06	2.71755e+06	2.12487e+06	2.80284e+06	2.81992e+06	2.28486e+06	2.44961e+06	2.74766e+06	2.70866e+06	2.00282e+06	2.99908e+06	2.05623e+06	2.56614e+06	2.09677e+06	2.42496e+06	2.50439e+06	2.13338e+06
MEDN0036	Ala-Ala	Amino acid and Its metabolites	Small Peptide	159.08	160.085	[M-H]-	C6H12N2O3	1b	112348	50944.1	72567.7	117859	41123.7	73655.3	115398	112348	57186.1	167667	111137	170721	125281	201410	133494	281196	135219	194419	257399	210640	176855	236342	202648	238269	205068	278326	245756	272867	242010	230991	285667	265516	386170	397299	365734	238889	150449	157167	194691	170514	179322
MEDP2317	Ala-Arg	Amino acid and Its metabolites	Small Peptide	246.16	245.148	[M+H]+	C9H19N5O3	1b	395532	120548	251349	347050	76917.5	96161.5	1.04404e+06	297037	380385	300141	204921	108675	569252	405717	285659	241430	282254	221835	756097	533374	385179	347383	234713	389937	938396	737399	306723	496873	459953	454215	814083	271078	447607	626962	449976	453902	413987	416435	394983	422078	463395
MEDN2105*041	Ala-Asn	Amino acid and Its metabolites	Small Peptide	202.08	203.091	[M-H]-	C7H13N3O4	1b	9616.97	36341.1	4440.74	30957.5	9463.23	3877.27	9939.37	32009.6	8184.95	24552.5	24419.5	19295.4	36315.3	40104.8	32225.2	62542	35494.2	58160.4	71804.9	59375.7	60317.8	58781.4	38376.5	68362.3	53835.3	67172.2	50138	90576.1	111396	109795	79164.6	63123.2	100204	118829	115759	98358.9	50136.6	62520	63233.8	65649.3	69635.9
MEDN1925	Ala-Glu	Amino acid and Its metabolites	Small Peptide	217.08	218.09	[M-H]-	C8H14N2O5	1b	241445	149713	189166	430974	155501	176206	828743	1.01426e+06	754375	1.22479e+06	758584	969877	1.53194e+06	1.65567e+06	1.58401e+06	2.35408e+06	2.15713e+06	1.79711e+06	2.84587e+06	2.66156e+06	2.81447e+06	1.99218e+06	1.73231e+06	2.44519e+06	2.45016e+06	2.69122e+06	2.40663e+06	3.37809e+06	3.26553e+06	2.96884e+06	3.0728e+06	2.49302e+06	4.1772e+06	3.41576e+06	3.7611e+06	3.35573e+06	1.59584e+06	2.01353e+06	2.33205e+06	2.05959e+06	2.45359e+06
MEDP2554	Ala-His	Amino acid and Its metabolites	Small Peptide	227.11	226.107	[M+H]+	C9H14N4O3	1a	3.04037e+08	3.23967e+08	3.10253e+08	3.17915e+08	2.87924e+08	3.14626e+08	3.07858e+08	3.05989e+08	3.13253e+08	3.06875e+08	3.11523e+08	2.99962e+08	3.16797e+08	3.25198e+08	3.14118e+08	3.20726e+08	3.00022e+08	2.85669e+08	3.08305e+08	3.19333e+08	3.22154e+08	3.19207e+08	3.24796e+08	3.01676e+08	3.13204e+08	3.35472e+08	3.1478e+08	2.91795e+08	3.24787e+08	2.6015e+08	3.02922e+08	3.06022e+08	3.14958e+08	3.14626e+08	3.02235e+08	3.39078e+08	3.04344e+08	2.95359e+08	3.23521e+08	2.9077e+08	2.68716e+08
MEDP0087*136	Ala-Lys	Amino acid and Its metabolites	Amino acid derivatives	218.15	217.14	[M+H]+	C9H19N3O3	2	1.3337e+06	1.30103e+06	1.33044e+06	1.27522e+06	4.11315e+06	3.34842e+06	1.8594e+06	4.45458e+06	1.4304e+06	3.2316e+06	2.66091e+06	4.7614e+06	2.50382e+06	1.70792e+06	1.52195e+06	2.11934e+06	2.39088e+06	2.96487e+06	1.31895e+06	1.54592e+06	1.36527e+06	2.22577e+06	1.67401e+06	3.86781e+06	783420	3.12267e+06	2.33432e+06	1.24563e+06	1.08315e+06	1.94191e+06	1.17404e+06	2.0617e+06	1.39091e+06	1.50475e+06	2.04935e+06	1.36959e+06	2.01002e+06	2.02969e+06	1.87397e+06	2.26663e+06	2.19494e+06
MEDP2551	Ala-Met	Amino acid and Its metabolites	Small Peptide	221.1	220.088	[M+H]+	C8H16N2O3S	1b	14377.5	4176.98	7143.55	3481.21	5155.62	4178.32	34864.4	95398.1	47014.5	106065	17891.4	33024.9	68818.8	118015	135716	88070.5	89228.6	69788.5	84409.9	69990.6	49456.5	104553	64226.5	85628.6	93477.1	88469.3	62348.3	87826.4	138657	162137	92474.1	64592.6	158312	152084	90419.8	100947	57354.8	62455	62762.7	66791.5	54168.3
MEDP1742	Ala-Phe	Amino acid and Its metabolites	Small Peptide	237.12	236.116	[M+H]+	C12H16N2O3	1a	18285.5	19107.6	14201	18209.3	43722.5	20907.9	122224	283993	243891	665845	267515	338389	478667	867128	592563	1.79693e+06	516754	817281	1.36198e+06	1.14613e+06	1.2468e+06	1.23051e+06	620088	1.81503e+06	1.5365e+06	1.28989e+06	1.22182e+06	2.34333e+06	3.26798e+06	3.06184e+06	1.84216e+06	764209	2.15481e+06	4.08179e+06	2.95203e+06	2.41039e+06	1.17527e+06	1.31662e+06	1.27257e+06	1.12507e+06	1.28607e+06
MEDP2365	Ala-Pro	Amino acid and Its metabolites	Small Peptide	187.11	186.1	[M+H]+	C8H14N2O3	1a	495529	588768	578199	486720	593423	660019	1.21865e+06	2.77327e+06	1.85127e+06	3.1948e+06	1.64367e+06	2.53994e+06	4.68769e+06	5.35947e+06	2.15541e+06	6.05862e+06	4.94234e+06	4.70373e+06	5.03446e+06	8.2747e+06	7.57971e+06	5.09622e+06	5.93584e+06	8.79686e+06	8.4529e+06	1.34416e+07	1.18925e+07	1.19965e+07	1.24969e+07	1.23985e+07	1.34792e+07	1.19402e+07	2.07446e+07	2.25457e+07	1.62891e+07	8.68948e+06	3.53478e+06	7.26648e+06	8.19806e+06	8.27914e+06	8.00933e+06
MEDN2100	Ala-Ser	Amino acid and Its metabolites	Small Peptide	175.07	176.08	[M-H]-	C6H12N2O4	1b	16798.5	4207.28	20391.4	11999.5	15596.6	11354.2	38931.3	118251	47384.5	127256	73675	119407	204745	187622	132926	422468	176684	228376	311099	268081	419489	230747	169878	368967	265243	350055	291093	340183	430359	380366	368306	299948	553833	557395	476745	399893	175836	244935	269754	298165	275035
MEDP1367	Ala-Tyr	Amino acid and Its metabolites	Small Peptide	253.12	252.111	[M+H]+	C12H16N2O4	2	46030.4	37883.6	55449.8	17742	72327.5	61149.1	273724	233859	994418	596269	337103	470884	617393	1.46743e+06	984408	949452	848558	281206	1.23339e+06	933561	1.53775e+06	692218	781936	1.0841e+06	1.01228e+06	306828	909134	1.35862e+06	1.17034e+06	710738	1.04439e+06	724755	1.15156e+06	870074	1.23474e+06	845094	900922	915266	889149	697215	778197
MEDP2381	Ala-Val	Amino acid and Its metabolites	Small Peptide	189.12	188.116	[M+H]+	C8H16N2O3	1b	1178.63	1178.63	1178.63	1178.63	1178.63	5893.15	220025	562024	586874	1.08003e+06	407832	514996	2.25414e+06	2.02811e+06	1.24895e+06	1.77538e+06	1.89649e+06	1.48747e+06	5.03235e+06	2.8652e+06	4.69674e+06	4.25715e+06	2.0009e+06	3.209e+06	5.03425e+06	4.05359e+06	3.89616e+06	5.30844e+06	5.28965e+06	5.26595e+06	4.65765e+06	4.43104e+06	5.29621e+06	7.18255e+06	5.37024e+06	4.82669e+06	2.34634e+06	2.2661e+06	2.6454e+06	1.98252e+06	3.46805e+06
MEDN1476	Allantoic acid	Amino acid and Its metabolites	Amino acid derivatives	175.05	176.054	[M-H]-	C4H8N4O4	3	358192	320707	320678	377160	397444	381303	394975	380733	301824	300666	476752	369784	393573	378593	374242	367994	442865	401740	426023	483995	348988	417525	570072	426853	477841	376575	340698	418175	492492	401064	399723	469499	312388	336147	442117	412318	287906	352759	415625	387293	374297
MEDN0032	Allantoin	Organic acid and Its derivatives	Organic acid and Its derivatives	157.04	158.044	[M-H]-	C4H6N4O3	1b	4.49291e+06	9.27964e+06	1.31633e+07	1.00098e+07	1.12725e+07	1.32217e+07	1.03462e+07	1.01543e+07	9.97398e+06	9.01744e+06	1.12044e+07	1.12671e+07	1.25986e+07	1.28532e+07	1.09643e+07	1.49527e+07	1.31995e+07	1.39803e+07	1.03567e+07	1.0203e+07	1.124e+07	1.17106e+07	1.34769e+07	1.47529e+07	1.15387e+07	1.28173e+07	1.38873e+07	1.17982e+07	1.28462e+07	1.70851e+07	1.40802e+07	1.59592e+07	1.08225e+07	1.15011e+07	5.65002e+06	9.16587e+06	1.20984e+07	1.38042e+07	1.02265e+07	1.39699e+07	1.24809e+07
MEDP1093	Allopurinol	Nucleotide and Its metabolites	Nucleotide and Its metabolites	137.05	136.038	[M+H]+	C5H4N4O	2	1.64521e+07	1.53778e+07	1.56694e+07	1.33737e+07	1.35119e+08	6.48309e+07	1.6775e+08	1.65689e+08	1.60809e+08	1.45883e+08	1.78256e+08	1.48697e+08	1.78581e+08	1.58717e+08	1.74941e+08	1.41889e+08	1.66218e+08	1.58097e+08	2.05684e+08	1.52413e+08	1.63332e+08	1.49186e+08	1.83285e+08	1.56904e+08	1.5917e+08	1.46037e+08	1.47087e+08	1.9541e+08	1.60556e+08	2.17333e+08	1.52899e+08	1.62743e+08	1.33026e+08	2.04337e+08	1.5088e+08	1.89516e+08	1.45197e+08	1.15123e+08	1.30143e+08	1.60213e+08	1.50894e+08
MEDN0478	Aminomalonic Acid	Organic acid and Its derivatives	Organic acid and Its derivatives	118.01	119.022	[M-H]-	C3H5NO4	1b	982113	1.18398e+06	1.40773e+06	1.2571e+06	4.7107e+06	3.55004e+06	1.71219e+06	3.84521e+06	1.79763e+06	2.46455e+06	3.70191e+06	4.03511e+06	3.17972e+06	2.34085e+06	2.35334e+06	2.4674e+06	4.63513e+06	3.02706e+06	3.12064e+06	3.0246e+06	2.58689e+06	2.35865e+06	4.18487e+06	4.41056e+06	2.3614e+06	6.24554e+06	3.62719e+06	3.32996e+06	4.7904e+06	4.20031e+06	3.72234e+06	3.9236e+06	3.64381e+06	4.62848e+06	4.57718e+06	5.57846e+06	2.44149e+06	3.20249e+06	3.12649e+06	3.24105e+06	3.21466e+06
MEDN2218	Ammelide	Heterocyclic compounds	Heterocyclic compounds	127.03	128.09	[M-H]-	C3H4N4O2	1b	16950	23394.5	14750	20874.2	20646.6	19305.7	17109.6	24561.5	8599.03	14737.4	12279.8	22100.6	21492.3	13798.1	28291.9	29920.4	23870.6	33589.9	32534.3	25781.3	23943.3	26443	23325.2	34363.9	23320.2	44186.2	40512.3	34991.9	41129	42355	42963.3	43587.5	48495.6	40511.6	58927.7	39276	19033.9	28851.4	24772.8	27133.4	33609.9
MEDP2059	Androstenediol	Hormones and hormone related compounds	Hormones and hormone related compounds	291.23	290.225	[M+H]+	C19H30O2	1b	133404	126317	143982	141219	110456	135087	123799	110844	135570	169625	132980	100712	135154	111707	116380	130371	111975	99346.3	142988	94643.6	96613	120601	121756	122139	92947.5	123142	99302.1	108771	111262	98474.7	89259.5	121804	105787	88352.6	101163	104946	125877	119657	105178	104984	143235
MEDP1644	Aniline	Alcohol and amines	Amines	94.07	93.0578	[M+H]+	C6H7N	1a	121183	86291.5	112154	139445	154163	111658	151515	146422	135270	86699.5	133966	115647	152536	140566	127591	70274.9	144698	119531	159003	160453	125280	116665	135352	162740	126413	192775	153798	115126	166189	179340	174333	139716	154968	166871	166250	194361	174848	162628	165843	119739	121844
MEDP1480	Anserine	Amino acid and Its metabolites	Small Peptide	241.13	240.122	[M+H]+	C10H16N4O3	1a	8.58823e+07	6.7283e+07	1.15748e+08	9.53696e+07	5.79965e+07	7.08847e+07	6.07943e+07	3.35323e+07	9.06743e+07	7.32026e+07	8.25429e+07	1.35259e+08	7.29402e+07	7.41185e+07	8.02809e+07	1.23021e+08	1.01274e+08	1.195e+08	9.58926e+07	7.92486e+07	1.07783e+08	9.97155e+07	1.00511e+08	1.23039e+08	4.09968e+07	7.54901e+07	7.86491e+07	1.04089e+08	1.18928e+08	1.12509e+08	7.92542e+07	4.00204e+07	1.23824e+08	1.10002e+08	1.13013e+08	1.01132e+08	1.1071e+08	1.23616e+08	1.19582e+08	1.28176e+08	1.20719e+08
MEDN0228*020	Arabinose	Carbohydrates and Its metabolites	Sugars	149.05	150.053	[M-H]-	C5H10O5	1b	20055.4	29820.7	38648.2	37948	45995.7	78667	156539	168706	140775	182562	100431	60517.1	133305	121217	132155	139477	129470	113941	80892.4	256735	225960	240536	162048	220959	164020	327604	141951	216878	235001	249631	232184	270031	373323	367073	379896	306364	121237	218003	138449	156086	116697
MEDN0211*022	Arabitol	Carbohydrates and Its metabolites	Sugar Alcoholss	151.06	152.069	[M-H]-	C5H12O5	1b	17193.1	3510.59	1869.73	9683.54	14584.5	11668.3	46041.6	53373.6	49869.2	72104	64050.2	105613	154606	114788	127110	124796	147650	137175	162689	179008	188726	206703	185418	203235	136870	168838	175018	258027	248194	338580	252958	283317	333206	288116	311513	266565	173179	170703	167279	160248	180490
MEDP0390	Arainosine	Nucleotide and Its metabolites	Nucleotide and Its metabolites	269.09	268.081	[M+H]+	C10H12N4O5	1a	1.21811e+07	1.03943e+07	1.31242e+07	1.29428e+07	1.41479e+08	7.34677e+07	1.7397e+08	2.00674e+08	1.5753e+08	1.49715e+08	1.83444e+08	1.57918e+08	1.68714e+08	1.51863e+08	1.71217e+08	1.46716e+08	1.84082e+08	1.91977e+08	2.32619e+08	1.64666e+08	1.65114e+08	1.66749e+08	2.00487e+08	1.73108e+08	1.70993e+08	1.6238e+08	1.48848e+08	2.03922e+08	1.55744e+08	2.07993e+08	1.68502e+08	1.76829e+08	1.52081e+08	1.62527e+08	1.5727e+08	2.01195e+08	1.26413e+08	1.17281e+08	1.39433e+08	1.55599e+08	1.50503e+08
MEDP2594	Arg-Asp	Amino acid and Its metabolites	Small Peptide	290.15	289.138	[M+H]+	C10H19N5O5	1b	65394.5	62091	72128.2	82922.4	90463.6	73026.9	128981	203794	83913.6	187572	111016	148294	347944	256222	162146	373237	238476	297961	336786	306584	333283	465962	230604	365401	353901	464493	379980	366178	452802	528937	449329	485026	591730	588882	593471	599663	339354	383278	402847	255173	408517
MEDP2324	Arg-Glu	Amino acid and Its metabolites	Small Peptide	304.16	303.154	[M+H]+	C11H21N5O5	1b	78832.9	46886.6	48698.1	64925.1	62205.2	95560.4	174694	818080	281734	776355	371148	353625	824181	745632	607323	756259	1.1217e+06	803686	1.3506e+06	831551	1.39809e+06	1.34737e+06	749056	1.24261e+06	924108	1.43429e+06	1.06059e+06	1.12056e+06	1.56023e+06	1.45987e+06	1.04415e+06	687236	1.39745e+06	1.56249e+06	1.24157e+06	953103	1.22877e+06	803249	1.08266e+06	806161	939319
MEDP2558*139	Arg-Gly	Amino acid and Its metabolites	Small Peptide	232.14	231.133	[M+H]+	C8H17N5O3	1b	57276	92665.1	118170	108643	100156	104764	114687	184001	72701	240124	136006	212464	393115	327266	216523	602927	347962	384129	746822	514676	607497	604841	398567	742444	885784	1.0689e+06	581453	1.13475e+06	1.17963e+06	1.3471e+06	1.18862e+06	855743	1.215e+06	1.69638e+06	1.33959e+06	667297	725149	627794	734234	730309	806397
MEDP2363	Arg-Ile	Amino acid and Its metabolites	Small Peptide	288.2	287.196	[M+H]+	C12H25N5O3	1b	178444	279583	338860	186108	291021	232440	315135	536230	420680	671919	336015	446746	657152	758447	542521	776110	729193	816566	1.12004e+06	998645	1.05668e+06	898904	819659	1.23815e+06	906619	1.1666e+06	910237	1.15127e+06	1.225e+06	1.15192e+06	1.00897e+06	856749	1.46901e+06	1.69516e+06	1.31202e+06	1.41996e+06	858978	883547	675644	842009	700174
MEDP2311	Arg-Lys	Amino acid and Its metabolites	Small Peptide	303.21	302.207	[M+H]+	C12H26N6O3	1b	20157.3	4381.42	33454.5	9666.79	38898.6	42103.4	60299.3	69026.3	82856.1	115356	80939.7	69320	103422	132904	104030	146245	116133	122138	179843	139824	188979	113723	151107	187230	218595	228578	164149	221758	270437	283314	256958	203538	274457	301800	337311	220199	182397	193769	183940	196905	198661
MEDP2501	Arg-Met	Amino acid and Its metabolites	Small Peptide	306.16	305.152	[M+H]+	C11H23N5O3S	1b	32698.4	214405	129583	138736	180022	163891	80012.4	139093	148621	150489	144827	71096.8	131295	92935	165739	112697	109707	95577.2	172393	170396	177370	263191	116866	96475	184532	248962	180967	110166	175710	148876	165283	103202	151467	175011	182078	214263	157364	119134	110290	107263	135727
MEDP2507	Arg-Phe	Amino acid and Its metabolites	Small Peptide	322.19	321.18	[M+H]+	C15H23N5O3	1b	1506.22	1506.22	1506.22	1506.22	1506.22	1506.22	7531.1	26150.6	39895	53426.4	31174	41698	66637.2	65326	59449.7	79082.2	48020.3	74099.8	133560	41762.8	106511	102094	61764.7	108690	116438	122983	107964	134807	142483	211293	141319	75413.5	127656	267312	188951	85841	79806.5	91949.1	58676.5	90403.7	46006.9
MEDN1914	Arg-Pro	Amino acid and Its metabolites	Small Peptide	270.16	271.164	[M-H]-	C11H21N5O3	1b	641.705	641.705	641.705	641.705	641.705	641.705	3208.52	9012.99	4684.88	13014	7212.19	9173.44	16193.8	13264.2	13264.2	21671.4	18162.2	18255.2	34224.8	46626.1	49042.5	32023.1	25345.7	27292.7	44250.3	61030.3	59478.5	41137.8	49044.3	53640	50302.5	62405.4	63352.3	69428.6	76634.2	70236	21817	30807.8	28439.6	45158	39950
MEDP2492	Arg-Ser	Amino acid and Its metabolites	Small Peptide	262.15	261.144	[M+H]+	C9H19N5O4	1b	33481.8	74785.2	96594.7	41269.2	52765.6	57672.2	6696.35	6696.35	126907	6696.35	269967	6696.35	252217	229529	158116	354120	325593	621264	453139	529016	317166	467639	188853	251679	533685	837226	933542	569214	511993	726009	1.43509e+06	672931	1.5719e+06	539406	1.10075e+06	683846	663697	546796	501786	498501	354606
MEDP2497	Arg-Thr	Amino acid and Its metabolites	Small Peptide	276.17	275.159	[M+H]+	C10H21N5O4	1b	5835.63	5835.63	5835.63	5835.63	5835.63	42861.4	29178.2	76865	77111.1	116087	31033.7	116657	70403.5	102089	85938.8	139840	117745	101212	172685	140802	132948	157711	149280	260657	183771	135400	154274	279666	215737	335614	293146	299448	179150	220441	355085	165892	111977	179124	158324	162727	166980
MEDN0499*203	Argininosuccinic acid	Organic acid and Its derivatives	Organic acid and Its derivatives	289.12	290.123	[M-H]-	C10H18N4O6	3	2.11327e+06	2.49461e+06	2.06676e+06	2.59825e+06	1.74318e+06	3.358e+06	9.96391e+06	1.13898e+07	1.5028e+07	9.8555e+06	9.86787e+06	1.48318e+07	2.82668e+07	1.66939e+07	2.61505e+07	2.10349e+07	1.8057e+07	2.07578e+07	1.71685e+07	1.67895e+07	3.0116e+07	1.76638e+07	2.31781e+07	3.23505e+07	1.69984e+07	3.05217e+07	1.93895e+07	2.79212e+07	2.05988e+07	2.78055e+07	4.22843e+07	3.94209e+07	3.37006e+07	2.22675e+07	2.03428e+07	1.59945e+07	2.25964e+07	2.54438e+07	2.7241e+07	2.31512e+07	2.75709e+07
MEDP0239	Ascorbic acid	CoEnzyme and vitamins	CoEnzyme and vitamins	177.04	176.032	[M+H]+	C6H8O6	1b	2.84188e+06	1.64398e+06	2.9067e+06	4.5279e+06	7.59892e+06	4.67496e+06	5.47847e+06	3.7899e+06	2.97023e+06	7.13008e+06	5.12426e+06	3.45819e+06	2.84729e+06	3.62576e+06	4.44509e+06	2.29932e+06	2.56232e+06	2.61885e+06	2.17648e+06	3.08247e+06	2.88959e+06	5.74809e+06	2.28695e+06	1.87825e+06	4.19616e+06	1.48969e+06	4.2418e+06	2.48889e+06	2.7974e+06	2.02761e+06	5.32225e+06	2.55259e+06	2.74765e+06	2.16221e+06	973034	2.46784e+06	1.61461e+06	1.71435e+06	1.27401e+06	1.36708e+06	811405
MEDN1919*041	Asn-Ala	Amino acid and Its metabolites	Small Peptide	202.08	203.091	[M-H]-	C7H13N3O4	1b	9616.97	36341.1	4440.74	30957.5	9463.23	3877.27	9939.37	32009.6	8184.95	24552.5	24419.5	19295.4	36315.3	40104.8	32225.2	62542	35494.2	58160.4	71804.9	59375.7	60317.8	58781.4	38376.5	68362.3	53835.3	67172.2	50138	90576.1	111396	109795	79164.6	63123.2	100204	118829	115759	98358.9	50136.6	62520	63233.8	65649.3	69635.9
MEDP2499	Asn-Asn	Amino acid and Its metabolites	Small Peptide	247.1	246.096	[M+H]+	C8H14N4O5	1b	11955.2	2354.67	11773.4	2354.67	2354.67	2354.67	12940.6	65309.6	43434.9	72967.3	40178.4	55419.4	116194	91617.2	56354.7	123839	112488	102609	180175	162708	187708	114405	76674.2	178414	169125	211752	160095	194118	201271	205242	234392	119217	191374	319106	221914	272259	102325	121087	126584	120116	125658
MEDN1928	Asn-Asp	Amino acid and Its metabolites	Small Peptide	246.07	247.08	[M-H]-	C8H13N3O6	1b	24556.3	12260.3	32244.2	19031.8	26996.8	22604.3	34373.2	109465	56570.2	140028	152624	113568	198376	304034	204872	565656	253188	418716	508798	536678	588148	687052	499113	662744	657999	718459	896948	824686	861110	964202	1.20166e+06	1.29839e+06	1.64991e+06	700976	1.30689e+06	953427	517690	557694	536366	587939	612437
MEDN2127	Asn-Gln	Amino acid and Its metabolites	Small Peptide	259.1	260.113	[M-H]-	C9H16N4O5	1b	99231.7	168689	113487	170691	234848	650887	1.1448e+06	574932	1.1296e+06	758461	827303	888250	950655	1.34748e+06	802180	954322	1.02217e+06	974249	1.12498e+06	915050	889868	725786	846738	817300	717399	571475	495071	976473	858782	744845	773549	715100	696935	582362	657739	644896	796188	1.03979e+06	973578	903978	1.00784e+06
MEDN1922	Asn-Glu	Amino acid and Its metabolites	Small Peptide	260.09	261.096	[M-H]-	C9H15N3O6	1b	87329.7	135625	133865	76080.4	131643	107826	101524	226029	136488	216757	263729	396126	598961	558574	463891	1.19168e+06	746259	948115	1.16119e+06	821546	1.25494e+06	1.09498e+06	873534	1.31489e+06	1.49985e+06	1.41839e+06	1.93191e+06	1.26884e+06	2.3302e+06	2.42216e+06	1.61651e+06	2.2469e+06	3.11524e+06	1.95325e+06	3.03748e+06	2.29494e+06	1.01458e+06	1.18514e+06	1.30225e+06	1.20017e+06	1.16019e+06
MEDN1920	Asn-Gly	Amino acid and Its metabolites	Small Peptide	188.07	189.17	[M-H]-	C6H11N3O4	1b	453.038	453.038	453.038	453.038	453.038	453.038	2265.19	9603.06	6680.69	9357.51	7179.17	12282.1	17408.4	22503.4	20055.9	28557.5	23912.4	33975.5	31192.1	32572.3	31806.2	27059.4	16515	28184	39801.4	44823.4	44038.3	37749.7	51003.9	58747.4	60317.2	55278.4	68445.7	66953.2	72988.2	46772.5	24811	36855.8	40383	49828.5	42682.3
MEDP2568	Asn-Hyp	Amino acid and Its metabolites	Small Peptide	246.11	245.101	[M+H]+	C9H15N3O5	1b	120980	57617.2	469875	174393	258285	1.12284e+06	151591	2.70137e+06	910659	1.79553e+06	195052	622976	832115	566078	1.21023e+06	487345	212046	579609	1.51686e+06	1.41287e+06	1.09885e+06	1.4013e+06	348591	1.10188e+06	244959	2.58798e+06	954873	948594	369082	839868	736125	465100	369106	728921	790131	1.24446e+06	471085	867139	863945	625859	879982
MEDN2120	Asn-Ile	Amino acid and Its metabolites	Small Peptide	244.13	245.138	[M-H]-	C10H19N3O4	1b	7406.56	7187.15	13022.4	13227	26644.8	22794.9	41599.8	77540.6	80575.6	153278	66549.5	102350	174463	165508	127409	210525	237779	211082	299779	232191	280782	217594	140696	377867	178953	267521	154195	313907	348922	230294	183764	184578	413185	453559	328287	297908	135143	174692	171237	176386	178478
MEDP2569	Asn-Leu	Amino acid and Its metabolites	Small Peptide	246.14	245.137	[M+H]+	C10H19N3O4	1b	37057.7	25849.5	59580.7	26901	70388.3	55207.8	204170	415854	425543	747926	294249	459006	901436	730662	572471	1.05682e+06	921248	1.00842e+06	1.32659e+06	1.00781e+06	1.2585e+06	1.01675e+06	640118	1.63334e+06	727693	1.27696e+06	524114	1.30634e+06	1.45325e+06	1.08762e+06	735366	732870	1.58749e+06	1.70125e+06	1.27438e+06	1.16729e+06	892764	862222	840786	782593	794125
MEDN1911	Asn-Lys	Amino acid and Its metabolites	Small Peptide	259.14	260.148	[M-H]-	C10H20N4O4	1b	4845.5	4845.5	4845.5	4845.5	4845.5	4845.5	24227.5	42184.4	26735.4	39767.5	28328.2	50992.7	57002	85783.1	70178.2	89957.3	85273.5	89387.1	139281	130476	101819	96594.7	99016	93548.6	95934.1	120381	117442	145206	185190	212828	116365	125224	160431	231292	216533	156213	87683.5	102325	111374	111848	96891.8
MEDN1936*043	Asn-Pro	Amino acid and Its metabolites	Small Peptide	228.1	229.106	[M-H]-	C9H15N3O4	1b	15481.7	11918.9	20641.4	10876.5	16127.9	11629.7	25842.1	57638.3	31143	69530.6	47642.5	53438.8	109023	103813	98190.9	189660	130911	133094	196795	249700	228024	356892	155417	201251	225094	450746	356289	354289	319307	321379	489331	437673	581193	631474	587919	592170	149630	231569	220959	196132	237660
MEDP2500	Asn-Ser	Amino acid and Its metabolites	Small Peptide	220.09	219.086	[M+H]+	C7H13N3O5	1b	9189.14	67502.9	10055	85338.9	48463.1	67002.9	19426.8	30731.2	128827	69277.7	1837.83	278581	176704	80556.8	78707.1	184808	35517.8	172446	169544	214478	292707	146558	105797	356033	136757	178405	149598	220008	143703	171927	272959	286338	169170	250556	196908	211870	100945	113681	130278	170483	154608
MEDN1973	Asn-Tyr	Amino acid and Its metabolites	Small Peptide	294.11	295.117	[M-H]-	C13H17N3O5	1b	4454.64	4783.75	4569.22	4837.48	13719	11358.7	11354.4	30128.3	35957	39842.8	11977.8	32003.9	82739.9	69554.3	36825.6	53049.5	44927.4	43566.5	58094.8	61858.5	59464	41936.3	24110.4	76193.7	66545.9	57139.3	26307	90447.5	75203	72060.1	62187.8	48119.7	84851.6	74538.3	92581.3	51297.5	29573.9	47213.7	34453.6	39245.4	40710.9
MEDN1949*045	Asn-Val	Amino acid and Its metabolites	Small Peptide	230.11	231.122	[M-H]-	C9H17N3O4	1b	30315.5	16150.7	23865	23863.6	26440.8	25844.2	55260.4	151357	117729	310678	180974	204869	363001	389562	367792	888777	573662	677272	1.0604e+06	927505	1.09027e+06	1.17042e+06	699902	1.00879e+06	1.74061e+06	1.67136e+06	1.42966e+06	1.73983e+06	1.59754e+06	2.18487e+06	1.97818e+06	1.52653e+06	3.93252e+06	2.84e+06	2.86996e+06	3.13533e+06	953489	1.01039e+06	963044	978451	981165
MEDN2131	Asp-Glu	Amino acid and Its metabolites	Small Peptide	261.07	262.081	[M-H]-	C9H14N2O7	1b	112741	156896	256077	161659	253535	270295	278111	524035	560976	642129	634098	762679	1.24573e+06	1.31496e+06	1.64698e+06	1.53272e+06	1.65442e+06	1.36625e+06	2.7026e+06	2.20501e+06	2.72451e+06	2.72044e+06	2.20741e+06	3.19219e+06	3.40883e+06	3.61979e+06	4.63845e+06	3.72362e+06	3.79008e+06	4.44629e+06	4.89655e+06	3.54571e+06	4.96157e+06	3.31078e+06	5.24914e+06	2.70379e+06	1.72888e+06	2.13619e+06	2.16094e+06	2.14978e+06	2.16832e+06
MEDN1933	Asp-Gly	Amino acid and Its metabolites	Small Peptide	189.05	190.15	[M-H]-	C6H10N2O5	1b	138159	112967	121555	211150	99427.6	96986.7	116373	56508.8	89239.2	142770	117567	120946	139110	203716	183481	297604	150752	217241	154770	179514	228138	211018	202306	245166	211695	263131	325236	296726	254269	290475	301577	356938	433190	336306	357416	203145	176881	178309	211614	204350	215526
MEDP2438*147	Asp-Ile	Amino acid and Its metabolites	Small Peptide	247.13	246.12	[M+H]+	C10H18N2O5	1a	31696.2	138185	164454	43229.3	1.06076e+06	93619.3	1.55226e+06	5.6168e+06	2.57239e+06	9.35994e+06	7.03838e+06	6.26323e+06	1.39499e+07	1.29433e+07	1.17103e+07	3.48289e+07	1.89166e+07	2.2854e+07	3.30762e+07	3.19374e+07	3.58758e+07	3.37744e+07	2.47548e+07	4.53717e+07	3.38223e+07	5.59918e+07	5.05182e+07	4.84259e+07	6.10924e+07	5.97831e+07	5.82172e+07	5.21866e+07	8.08484e+07	7.91902e+07	7.67123e+07	6.84922e+07	3.39516e+07	3.46214e+07	3.5276e+07	3.40366e+07	3.29425e+07
MEDP2437*147	Asp-Leu	Amino acid and Its metabolites	Small Peptide	247.13	246.122	[M+H]+	C10H18N2O5	1a	31696.2	138185	164454	43229.3	1.06076e+06	93619.3	1.55226e+06	5.6168e+06	2.57239e+06	9.35994e+06	7.03838e+06	6.26323e+06	1.39499e+07	1.29433e+07	1.17103e+07	3.48289e+07	1.89166e+07	2.2854e+07	3.30762e+07	3.19374e+07	3.58758e+07	3.37744e+07	2.47548e+07	4.53717e+07	3.38223e+07	5.59918e+07	5.05182e+07	4.84259e+07	6.10924e+07	5.97831e+07	5.82172e+07	5.21866e+07	8.08484e+07	7.91902e+07	7.67123e+07	6.84922e+07	3.39516e+07	3.46214e+07	3.5276e+07	3.40366e+07	3.29425e+07
MEDN2130*050	Asp-Lys	Amino acid and Its metabolites	Small Peptide	260.13	261.133	[M-H]-	C10H19N3O5	1b	39027.4	39028.6	31602.2	43209.4	71037.2	111660	278682	239579	410292	608444	297011	438255	354458	499049	480515	734807	632846	654979	522443	398437	491147	466966	353582	587268	448096	489546	399116	684724	471174	582572	484626	533393	753867	743588	599704	339558	467055	562508	617112	493470	544122
MEDP0037*252	Asp-Phe	Amino acid and Its metabolites	Small Peptide	281.11	280.106	[M+H]+	C13H16N2O5	1a	34242	48871.8	53987.4	26973.2	327572	122571	1.54044e+06	5.98582e+06	3.62907e+06	7.42713e+06	3.71582e+06	5.71976e+06	1.06296e+07	1.05327e+07	9.9859e+06	1.40831e+07	1.31788e+07	1.22373e+07	1.78223e+07	1.66772e+07	1.82926e+07	1.90621e+07	1.2964e+07	2.34707e+07	1.68477e+07	2.36478e+07	2.18736e+07	2.38328e+07	2.51225e+07	2.68295e+07	2.41895e+07	2.2302e+07	3.20733e+07	3.23165e+07	3.11243e+07	2.87325e+07	1.61591e+07	1.52143e+07	1.54371e+07	1.48441e+07	1.51681e+07
MEDP1851	Asp-Tyr	Amino acid and Its metabolites	Small Peptide	297.11	296.101	[M+H]+	C13H16N2O6	3	37159.9	11834	31426.7	26010.5	183139	42672.5	440491	2.13172e+06	974072	2.35825e+06	1.15228e+06	1.71456e+06	4.25793e+06	3.70899e+06	3.34977e+06	3.899e+06	4.45629e+06	3.89555e+06	6.4331e+06	6.00622e+06	6.46325e+06	6.26008e+06	4.21715e+06	7.66046e+06	5.90165e+06	9.88847e+06	8.06812e+06	8.2371e+06	7.91793e+06	8.71926e+06	8.40553e+06	8.0736e+06	9.94733e+06	1.15232e+07	1.00581e+07	8.98128e+06	6.75556e+06	6.5393e+06	5.19666e+06	4.99719e+06	4.78138e+06
MEDN1972*047	Asp-Val	Amino acid and Its metabolites	Small Peptide	231.1	232.106	[M-H]-	C9H16N2O5	1a	151513	38003.5	32488.1	68083.1	70178	20962	133563	343484	138697	390913	228518	269759	541345	527062	554215	999886	731953	679550	846267	1.01509e+06	936695	1.30391e+06	638312	1.19564e+06	1.05283e+06	2.53703e+06	1.9733e+06	2.94052e+06	1.47951e+06	2.80698e+06	2.2568e+06	3.13441e+06	3.08027e+06	4.57261e+06	4.82851e+06	2.69789e+06	755646	1.22721e+06	1.64728e+06	1.20692e+06	1.17191e+06
MEDN0009	Aspartic Acid	Amino acid and Its metabolites	Amino acids	132.03	133.038	[M-H]-	C4H7NO4	1b	2.61325e+06	555618	643651	1.64682e+06	212444	217971	872328	726765	830872	585609	1.25482e+06	1.11984e+06	1.91124e+06	3.49069e+06	2.16964e+06	1.40233e+06	2.78796e+06	2.3709e+06	2.34532e+06	2.99704e+06	2.37119e+06	2.07281e+06	2.03386e+06	886960	5.83986e+06	1.36507e+06	2.81614e+06	4.41964e+06	4.05835e+06	5.88795e+06	8.88185e+06	1.29826e+07	5.16667e+06	3.3568e+06	3.59739e+06	5.70806e+06	3.13513e+06	3.87914e+06	4.47251e+06	4.15083e+06	4.35965e+06
MEDP0301	Azelaic Acid	Organic acid and Its derivatives	Organic acid and Its derivatives	189.11	188.105	[M+H]+	C9H16O4	1b	44551.1	51639.3	32068.1	24006.7	28728.8	25759.9	29948.7	27019.7	17627.7	27134.9	29379.5	29160.2	23347.3	19900	136954	21412.3	27641.1	31930	30817.1	29772.5	41475.1	35694.5	55117.1	34751.9	45949.4	91238.9	43423.1	47189.9	27808.7	41744.4	83783.3	20246.6	26600.9	68752.6	77401.6	72615	32701.1	32714	38559.1	37626.4	35566.8
MEDP0729	Barbituric acid	Heterocyclic compounds	Heterocyclic compounds	129.03	128.022	[M+H]+	C4H4N2O3	1a	5.13026e+06	1.06281e+07	7.07687e+06	7.35832e+06	1.03113e+07	9.89659e+06	1.79762e+07	1.15247e+07	9.24438e+06	1.09678e+07	1.11184e+07	1.10322e+07	1.01553e+07	1.19711e+07	7.775e+06	7.61429e+06	1.31347e+07	1.44009e+07	1.38944e+07	1.26856e+07	8.1184e+06	1.09172e+07	1.07437e+07	1.22584e+07	9.6728e+06	1.07329e+07	1.11935e+07	1.0748e+07	1.19081e+07	7.42867e+06	9.33155e+06	7.23882e+06	1.40276e+07	1.17385e+07	1.19392e+07	1.15481e+07	1.02658e+07	1.10785e+07	8.49824e+06	1.04344e+07	9.19374e+06
MEDP1033	Benzaldehyde	Benzene and substituted derivatives	Benzene and substituted derivatives	107.05	106.042	[M+H]+	C7H6O	2	813991	1.36577e+06	1.37972e+06	1.51248e+06	1.78977e+06	1.23906e+06	2.02643e+06	3.24291e+06	2.60543e+06	3.81831e+06	3.31218e+06	3.21397e+06	5.17685e+06	4.5894e+06	4.89786e+06	7.285e+06	6.33614e+06	5.96663e+06	9.29624e+06	8.10571e+06	8.66385e+06	8.20413e+06	7.12764e+06	9.15046e+06	9.78369e+06	1.23177e+07	1.16817e+07	1.05188e+07	1.19557e+07	1.41674e+07	1.41061e+07	1.11056e+07	1.52789e+07	1.59247e+07	1.46432e+07	1.33437e+07	9.77942e+06	8.86437e+06	8.33059e+06	8.36141e+06	8.03525e+06
MEDN0084	Benzoic Acid	Benzene and substituted derivatives	Benzene and substituted derivatives	121.03	122.037	[M-H]-	C7H6O2	1b	421456	167425	220406	149372	181856	166916	393355	275492	205516	218539	131262	200426	243087	264034	269547	167343	143688	154735	278462	293637	194318	256843	220772	187523	281539	354701	314656	192561	172527	274563	417000	224483	216741	252355	251503	192310	201548	201912	244346	247344	224689
MEDP0039	Betaine	Others	Others	118.09	117.079	[M+H]+	C5H11NO2	1a	6.07579e+07	8.91248e+07	9.63999e+07	8.41726e+07	7.13645e+07	9.49197e+07	8.78857e+07	8.72911e+07	9.05769e+07	8.68236e+07	7.0219e+07	9.11875e+07	4.59404e+07	5.71686e+07	9.83186e+07	8.15591e+07	5.91795e+07	8.93293e+07	6.25975e+07	6.61353e+07	9.16802e+07	6.94861e+07	4.64447e+07	8.69051e+07	6.07795e+07	7.2706e+07	8.88631e+07	8.45112e+07	4.50385e+07	8.20887e+07	6.53666e+07	7.95835e+07	9.31341e+07	8.06442e+07	8.75389e+07	6.07868e+07	8.65099e+07	8.24193e+07	6.14662e+07	8.43073e+07	6.59315e+07
MEDP1196	Biotinamide	Alcohol and amines	Polyamines	244.11	243.104	[M+H]+	C10H17N3O2S	3	3.28097e+06	2.84212e+06	4.06392e+06	3.39948e+06	7.30066e+06	4.07477e+06	5.42346e+06	8.75046e+06	3.89923e+06	5.03357e+06	4.47805e+06	7.29266e+06	3.65262e+06	3.57319e+06	3.02263e+06	4.81039e+06	3.65664e+06	4.29296e+06	3.16288e+06	4.04597e+06	3.92749e+06	4.03607e+06	3.0248e+06	7.06447e+06	1.81048e+06	5.19683e+06	3.47036e+06	3.24335e+06	2.0718e+06	3.33316e+06	2.39959e+06	3.40848e+06	4.48162e+06	3.41523e+06	4.05132e+06	2.05215e+06	3.90508e+06	4.29358e+06	4.2315e+06	3.93082e+06	3.93839e+06
MEDN1224	Bis(1-inositol)-3,1'-phosphate 1-phosphate	Alcohol and amines	Alcohols	501.04	502.049	[M-H]-	C12H24O17P2	2	1.64387e+07	1.13765e+07	2.22724e+07	2.20832e+07	4.64055e+07	4.15783e+07	3.45167e+07	6.58286e+07	3.80601e+07	4.47634e+07	3.35524e+07	3.76996e+07	3.67757e+07	2.9814e+07	3.67115e+07	3.41954e+07	3.867e+07	3.25743e+07	3.98269e+07	3.85891e+07	4.02394e+07	3.6726e+07	2.7985e+07	3.66265e+07	3.37135e+07	1.3321e+07	4.74528e+07	3.32918e+07	3.16848e+07	3.37819e+07	3.75966e+07	3.01836e+07	2.95584e+07	3.53477e+07	1.16995e+07	3.99277e+07	1.64942e+07	1.98404e+07	2.09173e+07	2.02102e+07	2.15103e+07
MEDP2226	Bovinic acid	FA	FFA	281.25	280.24	[M+H]+	C18H32O2	1a	60322.9	82277.2	104237	90162.9	147176	87949.6	95376.3	161801	129055	172403	67016.9	266594	183417	167141	314157	128844	78076.2	145047	143289	110546	47290.2	189993	74203.8	70707.5	70829.6	91043.4	37441.6	230382	111575	75826.5	50538.1	107616	62749.7	108703	170582	22263.1	18552.5	17074.1	13993.7	15144.4	13101.5
MEDP1171	Butenoyl-PAF	Others	Others	550.39	549.379	[M+H]+	C28H56NO7P	2	259352	85416.9	181594	136737	65238.8	423072	584229	332214	567553	1.05652e+06	767629	1.47398e+06	714993	613230	582099	2.05184e+06	915751	2.08893e+06	1.1539e+06	367714	476228	788164	999826	1.43572e+06	201805	866400	746633	964125	603673	866908	449956	855358	873033	1.13825e+06	961538	375674	1.03036e+06	1.01058e+06	904177	965992	1.00281e+06
MEDP1853	CAP-palmitate	Organic acid and Its derivatives	Organic acid and Its derivatives	543.24	560.242	[M-H2O+H]+	C27H42Cl2N2O6	3	1.4201e+06	1.59252e+06	1.57562e+06	1.08432e+06	2.49165e+06	1.26218e+06	2.29687e+06	2.11003e+06	3.38679e+06	2.32591e+06	3.27028e+06	3.08142e+06	2.20389e+06	1.99581e+06	2.62136e+06	2.10117e+06	3.13181e+06	2.14422e+06	2.09094e+06	2.02238e+06	2.17647e+06	1.93123e+06	3.06014e+06	2.9493e+06	1.43094e+06	2.98074e+06	1.84289e+06	1.54721e+06	1.82232e+06	1.99518e+06	2.17759e+06	1.27382e+06	2.44156e+06	1.70769e+06	1.84333e+06	2.47681e+06	1.96503e+06	2.12553e+06	2.02998e+06	1.69613e+06	1.99865e+06
MEDP1900	Caffeine	Heterocyclic compounds	Heterocyclic compounds	195.09	194.08	[M+H]+	C8H10N4O2	3	10572.5	9210.86	11274.4	11679.1	9556.93	15126.7	11474.8	9030.24	18530.1	31416.7	8116.81	6893.67	14949.2	7098.32	8879.44	10789.5	5249.24	10026.2	16533.8	7946.89	13879.9	4868.26	8505.56	15520.2	14608.4	8829.29	37435.6	7703.4	8367.98	14832.4	13482.3	12836.8	20745.3	16370.1	16105.5	15402.2	75257.1	70122.5	77081.8	69645.1	92270.1
MEDP1646	Caldine	Alcohol and amines	Amines	132.15	131.142	[M+H]+	C6H17N3	1b	494025	403519	415469	558608	526067	592823	646236	628278	588516	968026	648442	442359	489061	461900	623359	478481	476394	550148	523957	569417	510719	656986	379547	375641	607062	269135	613730	449497	466215	437358	531040	457254	447556	424583	94781.1	659333	465922	589641	467271	454140	382892
MEDP2145	Caprolactam	Heterocyclic compounds	Heterocyclic compounds	114.09	113.084	[M+H]+	C6H11NO	1a	104690	109548	94023.4	48550.4	98535	75292.5	119821	96550.4	60152.7	79169	66272.9	45276.8	56289.6	101884	123935	61233	54668.9	57345.3	49572.8	97120.5	55012.1	92642.1	76439.7	79725.5	90115.4	140929	105776	81968.4	55698	80395.7	75426.9	73633	127739	66262.6	73284	66676.7	97422.6	94586.4	88540.5	71681.8	68630.7
MEDN0615*014	Carbamoyl phosphate	Organic acid and Its derivatives	Phosphoric acids	139.98	140.983	[M-H]-	CH4NO5P	3	919281	464915	480008	994382	526533	444671	618213	579668	539532	749003	590072	738076	567814	428066	511564	710520	391414	567036	609739	637512	561371	576927	589414	822777	378264	599726	468817	451009	546416	648208	589550	432591	641379	597983	675248	681839	470046	593058	554246	528913	559654
MEDP1419	Carnitine C10:0	FA	CAR	316.25	315.241	[M+H]+	C17H33NO4	2	723341	715824	905209	2.42898e+06	1.58956e+06	2.12077e+06	561548	1.65233e+06	689974	1.06241e+06	1.88963e+06	1.99666e+06	716012	267226	472459	577294	1.03764e+06	731057	188345	229909	266728	368777	987723	483213	125661	413617	393379	231769	376865	392559	154268	285169	171967	135675	240340	343963	889332	739832	687440	671827	606166
MEDP1410*260	Carnitine C11:DC	FA	CAR	360.24	359.231	[M+H]+	C18H33NO6	2	39430.4	28854.4	40019	89026.9	54728	124849	9627.98	16820	13810	18013.3	59954.2	27482.9	3747.38	5062.33	4030.72	9401.8	16750.1	22698.8	7747.49	5610.81	2406.6	12414.3	22288.4	8850.54	1069.47	8644.65	1081.55	5044.58	21851.9	3743.81	213.894	213.894	213.894	213.894	213.894	213.894	16585.1	20165.2	20172.5	18161.9	15226.2
MEDP1409*260	Carnitine C12-OH	FA	CAR	360.27	359.267	[M+H]+	C19H37NO5	2	39430.4	28854.4	40019	89026.9	54728	124849	9627.98	16820	13810	18013.3	59954.2	27482.9	3747.38	5062.33	4030.72	9401.8	16750.1	22698.8	7747.49	5610.81	2406.6	12414.3	22288.4	8850.54	1069.47	8644.65	1081.55	5044.58	21851.9	3743.81	213.894	213.894	213.894	213.894	213.894	213.894	16585.1	20165.2	20172.5	18161.9	15226.2
MEDP1084	Carnitine C12:0	FA	CAR	344.28	343.272	[M+H]+	C19H37NO4	2	345664	330897	453004	1.16107e+06	646830	1.23631e+06	317200	966381	400218	625900	1.65205e+06	1.27312e+06	380976	185204	297149	436867	979707	729701	181546	206666	151725	329516	1.16849e+06	431770	85773.7	272276	164628	222649	613479	306853	107031	156433	134435	137442	208754	507809	548664	509742	493945	462144	424088
MEDP1411	Carnitine C13:0	FA	CAR	358.3	357.288	[M+H]+	C20H39NO4	3	72269	90829.8	144766	208175	490876	484256	98347.1	249079	90671.9	208520	390248	602670	79144.7	97408.9	80645.2	205032	302786	433963	96203.5	105996	82839.5	150568	441519	540892	25868.8	170016	82308.4	114748	276989	351191	69194.5	81783.4	96310.7	122271	452022	350729	206019	238127	225270	191445	207664
MEDP1412	Carnitine C13:1	FA	CAR	356.28	355.272	[M+H]+	C20H37NO4	3	34768.6	81830.1	88531.3	59337.8	50280.6	52307.5	20488.5	27479.7	25284.1	20492.6	44714.5	36528.7	7417.25	10818.2	17092.9	22743.9	20300.1	38181.7	8013.4	7705.15	12405.9	16178.8	28243.3	13077.4	5712.11	16728.3	5748.98	9124.88	18208.1	12014.3	1142.42	1142.42	1142.42	1142.42	1142.42	1142.42	24563.7	14142.4	25465.1	19037.5	29807.6
MEDP1401	Carnitine C14-OH	FA	CAR	388.31	387.298	[M+H]+	C21H41NO5	2	64567.7	30167.1	40501.4	135051	127233	244189	25713.2	35144.4	13492.4	76306.9	178719	102900	7030.19	13781.6	13341.3	47913.9	151469	66689.2	17049.4	7320.43	13363.3	26762.5	145711	62527.8	2684.02	14067	12352.2	27862.7	139694	34397.6	15692.2	13396	20042	27148.1	39424.8	168822	55437.7	50911.7	50593.7	60141	52192.4
MEDP1405	Carnitine C14:0	FA	CAR	372.31	371.304	[M+H]+	C21H41NO4	3	811913	729374	866092	2.81868e+06	1.49726e+06	2.76092e+06	950489	2.01655e+06	1.2435e+06	2.0952e+06	5.49265e+06	4.08954e+06	975137	709369	1.07838e+06	1.72575e+06	6.37868e+06	2.71865e+06	1.33666e+06	864629	891435	1.44486e+06	9.45824e+06	3.09725e+06	352513	971946	712432	1.47713e+06	7.60676e+06	2.68508e+06	679302	940678	1.06177e+06	1.30886e+06	2.27334e+06	7.83303e+06	2.14414e+06	2.35564e+06	2.35696e+06	2.26949e+06	2.22822e+06
MEDP1406	Carnitine C14:1	FA	CAR	370.3	369.288	[M+H]+	C21H39NO4	2	187846	107885	99006.5	357021	145245	306359	60407.8	175255	184950	272334	1.39807e+06	572663	31789.3	63878.1	172104	292609	353857	729608	72517.3	90406.8	20076.7	433648	357809	146648	36524.1	127101	17005.9	102924	623651	65675.2	38905.6	36386.3	33863	39142.8	33785.5	387540	203266	220805	198066	236188	214846
MEDP1407	Carnitine C14:2	FA	CAR	368.28	367.272	[M+H]+	C21H37NO4	2	13450.5	1676.01	4326.16	6369.96	27733.1	8339.81	11102.9	25707	17767.8	16126	141916	28125.1	7073.4	5385.03	27590.3	10743.6	25640.7	21426.4	8066.23	12378.5	2016.03	16149.7	27346.7	10393.7	5684.06	24117.3	1329.97	7423.81	23331.1	4035.04	265.994	265.994	265.994	265.994	265.994	265.994	11088.5	17319.2	20450.5	15695.7	17084.1
MEDP1529	Carnitine C14:2:DC	FA	CAR	398.25	397.246	[M+H]+	C21H35NO6	2	544297	324914	484547	1.04315e+06	383866	1.08201e+06	123860	243790	297605	598466	2.36204e+06	666027	102581	134466	254233	567199	1.96839e+06	682724	244803	159597	213329	607267	3.652e+06	535300	54065.1	196970	178734	361711	3.07983e+06	406339	170814	147493	251235	297947	357326	2.77525e+06	537409	688960	697182	644465	682283
MEDP1526	Carnitine C15	FA	CAR	386.33	385.319	[M+H]+	C22H43NO4	2	199050	140231	196942	430775	439070	593536	206877	429977	195009	512324	1.15775e+06	1.25623e+06	242031	193064	241434	416001	1.6994e+06	798490	346232	289682	224466	351434	2.37528e+06	1.35762e+06	108223	325788	223809	455687	2.22965e+06	1.04125e+06	199733	300391	346674	457245	1.03133e+06	2.50062e+06	616384	626954	632293	616888	570902
MEDP1394*264	Carnitine C15:DC	FA	CAR	416.3	415.293	[M+H]+	C22H41NO6	2	113477	69234.1	106690	240653	206249	446418	49384.8	93220.9	62350.3	160816	600898	397758	48235.5	46727.5	55603.7	139490	787343	244401	70138.5	60656.2	69029.2	129927	741086	372797	10715.5	83059.8	52256.7	132595	823530	210784	38375.2	71926.8	111559	111542	238507	893063	181673	240054	215349	214151	245061
MEDP1656*264	Carnitine C16-OH	FA	CAR	416.34	415.33	[M+H]+	C23H45NO5	3	113477	69234.1	106690	240653	206249	446418	49384.8	93220.9	62350.3	160816	600898	397758	48235.5	46727.5	55603.7	139490	787343	244401	70138.5	60656.2	69029.2	129927	741086	372797	10715.5	83059.8	52256.7	132595	823530	210784	38375.2	71926.8	111559	111542	238507	893063	181673	240054	215349	214151	245061
MEDP1397	Carnitine C16:0	FA	CAR	400.34	399.335	[M+H]+	C23H45NO4	2	3.35128e+06	2.50687e+06	3.17556e+06	8.12177e+06	3.12885e+06	6.59471e+06	2.63329e+06	3.60623e+06	3.04599e+06	7.41285e+06	2.19702e+07	1.37712e+07	2.7589e+06	2.99609e+06	3.45289e+06	6.04958e+06	3.43502e+07	8.37587e+06	6.6235e+06	3.94514e+06	4.19114e+06	5.915e+06	5.12157e+07	1.31266e+07	1.85989e+06	4.05438e+06	4.4752e+06	8.17645e+06	5.70379e+07	1.51556e+07	3.96234e+06	4.25018e+06	6.86379e+06	8.54551e+06	1.21671e+07	6.05689e+07	9.59212e+06	1.08456e+07	1.1584e+07	1.07245e+07	1.20935e+07
MEDP1398	Carnitine C16:1	FA	CAR	398.33	397.319	[M+H]+	C23H43NO4	3	711321	397139	593439	1.28329e+06	490993	1.19686e+06	152075	252442	362852	686145	3.02149e+06	832776	107528	148882	339196	615860	2.32729e+06	835868	239463	209365	250298	765118	4.11194e+06	596285	71878.5	215239	199223	344838	3.33885e+06	439916	204005	189544	296429	350401	435061	3.34006e+06	690259	782903	774074	726650	790143
MEDP1395	Carnitine C17:0	FA	CAR	414.36	413.351	[M+H]+	C24H47NO4	2	406345	266588	373667	946032	703317	1.11107e+06	347663	628471	471118	1.23223e+06	3.01034e+06	2.84946e+06	472908	383395	636386	1.22653e+06	5.13308e+06	1.78012e+06	886612	511221	648977	1.10227e+06	7.40864e+06	3.39806e+06	325759	787602	632133	1.2372e+06	8.83869e+06	3.67284e+06	587869	892306	894927	1.37442e+06	2.86653e+06	9.43072e+06	1.91665e+06	1.8901e+06	1.79041e+06	1.7464e+06	1.63416e+06
MEDP2861	Carnitine C17:1	FA	CAR	412.34	411.335	[M+H]+	C24H45NO4	3	138932	108854	167100	205042	137819	260235	79064.9	200003	129263	258792	432881	338122	93500.3	63747	147272	193987	616828	212708	88245.3	87912.3	109769	229235	1.07249e+06	326751	40941	128858	140415	184491	904980	276432	93377	115900	224003	172395	245818	927332	207085	252635	264777	245164	250692
MEDP1385	Carnitine C17:1:DC	FA	CAR	442.32	441.309	[M+H]+	C24H43NO6	3	75601.9	58149.6	100267	180281	148694	352029	23228	41098.9	46536	106408	447285	180541	29234.6	19211.8	29604.3	100777	428038	128429	23576.3	25349	45276.8	70173.2	612355	118094	7897.82	36651.1	46738.2	49689.4	588696	103642	10341.2	30632.8	80297.8	64641	81384.2	490870	136130	145018	123716	125625	114345
MEDP1530	Carnitine C18-OH	FA	CAR	444.37	443.361	[M+H]+	C25H49NO5	2	89350.6	77459.5	101917	248943	269412	464713	82787.6	138843	74168.5	182388	463731	271194	28440.8	34394.5	42785.8	119471	576576	150829	64354.5	39404.6	79775.3	118240	488740	232824	27440.6	99668.9	67226	118237	628126	162621	57274.7	79881.4	121140	144125	214852	610888	166818	174366	174703	158471	177174
MEDP1389	Carnitine C18:0	FA	CAR	428.37	427.366	[M+H]+	C25H49NO4	2	8.34899e+06	9.81314e+06	1.2057e+07	2.47178e+07	1.49642e+07	3.08239e+07	7.19521e+06	1.28028e+07	1.44028e+07	6.28075e+07	1.12657e+08	5.20771e+07	8.90088e+06	9.03216e+06	2.03142e+07	5.62872e+07	1.48931e+08	3.87161e+07	2.44665e+07	1.59138e+07	3.06054e+07	5.28611e+07	1.66681e+08	5.34907e+07	6.47016e+06	1.63517e+07	2.6029e+07	4.54059e+07	1.92515e+08	6.20089e+07	1.30942e+07	3.03637e+07	4.12116e+07	5.15488e+07	4.65887e+07	1.99558e+08	4.84394e+07	5.11815e+07	4.81885e+07	4.78288e+07	5.37168e+07
MEDP1390	Carnitine C18:1	FA	CAR	426.36	425.351	[M+H]+	C25H47NO4	2	4.64651e+06	2.84393e+06	5.2029e+06	6.5025e+06	3.1286e+06	7.13223e+06	1.27433e+06	1.81293e+06	2.70255e+06	8.44714e+06	1.84046e+07	5.88263e+06	1.00324e+06	1.06458e+06	2.99723e+06	7.2985e+06	2.6526e+07	4.41243e+06	2.91256e+06	1.7125e+06	4.2084e+06	7.352e+06	4.98873e+07	6.26708e+06	755637	2.53419e+06	3.43441e+06	4.93752e+06	4.54038e+07	6.35344e+06	1.98371e+06	2.48385e+06	5.18947e+06	5.68793e+06	5.49864e+06	4.43881e+07	8.20528e+06	9.0461e+06	8.20298e+06	9.22423e+06	8.71615e+06
MEDP1528	Carnitine C18:1-OH	FA	CAR	442.36	441.345	[M+H]+	C25H47NO5	2	45107.4	41163.3	61504.9	122927	90409.5	252020	22559.3	26809.5	17807.4	65567	269170	109733	15816.3	10863.3	9176.17	48593.5	288122	93481.2	20945.7	23502.8	40281.1	53047.6	328692	79051.3	9866.16	28417.4	23573.7	34781.6	398011	70016.1	22509.3	13662.8	42795.1	40352.7	51761.2	337778	67248	84101.1	80711.5	81312.8	60642
MEDP1391	Carnitine C18:2	FA	CAR	424.34	423.335	[M+H]+	C25H45NO4	2	501593	419097	838570	378374	1.03577e+06	559207	143053	227742	325391	335723	1.14327e+06	249115	132489	297286	316083	248501	1.12721e+06	143925	162051	147898	268485	271011	2.94241e+06	343423	49195.2	344904	228091	169916	2.02836e+06	319296	275533	196490	343989	185255	277393	2.31554e+06	575838	477229	541973	551028	507430
MEDP1384	Carnitine C19:0	FA	CAR	442.39	441.382	[M+H]+	C26H51NO4	3	191614	185121	176300	640126	574262	1.12192e+06	335651	771938	470859	1.47052e+06	3.00107e+06	4.94299e+06	688303	426096	613853	1.4025e+06	6.01836e+06	2.4555e+06	1.09835e+06	777541	787753	1.16879e+06	5.98142e+06	5.43007e+06	431199	1.0098e+06	709060	1.70698e+06	8.52868e+06	5.70072e+06	703680	1.0178e+06	1.16243e+06	1.74718e+06	4.393e+06	8.64984e+06	2.03716e+06	2.12263e+06	1.99698e+06	2.15617e+06	2.12048e+06
MEDP1375	Carnitine C20-OH	FA	CAR	472.4	471.392	[M+H]+	C27H53NO5	3	30603.5	45297.7	64994.6	109968	138502	270983	44503.5	116991	65659.6	158874	438313	414308	77949.6	33649.4	63740.2	162172	693171	155057	52247.6	57900.1	109482	122309	777671	260999	49645	59146	79913.1	125909	795737	217164	21648.2	85877.6	120279	124313	161446	603139	197538	208411	192094	140344	187687
MEDP1380	Carnitine C20:1	FA	CAR	454.39	453.382	[M+H]+	C27H51NO4	2	916380	1.4045e+06	1.79064e+06	4.01851e+06	2.46105e+06	5.72201e+06	1.91632e+06	3.56989e+06	5.617e+06	1.85433e+07	3.70417e+07	2.00899e+07	3.49937e+06	2.07468e+06	8.24439e+06	1.97145e+07	7.22996e+07	1.40857e+07	7.20717e+06	4.45764e+06	1.27967e+07	1.87138e+07	8.7093e+07	2.34118e+07	2.98099e+06	5.96098e+06	1.22502e+07	1.85515e+07	1.04746e+08	2.89842e+07	5.40094e+06	9.20503e+06	1.74301e+07	1.90609e+07	2.10098e+07	1.10233e+08	2.14315e+07	2.30027e+07	2.31775e+07	2.14772e+07	2.43909e+07
MEDP1381	Carnitine C20:2	FA	CAR	452.37	451.366	[M+H]+	C27H49NO4	2	73990.2	98551.3	125350	157754	273634	185412	107391	123356	247511	445806	1.95625e+06	454524	162417	87775.3	347823	447168	2.66682e+06	306444	230932	148238	516883	478408	3.64683e+06	407901	95580.6	308516	495184	378868	4.45307e+06	487493	236557	228547	620007	411069	371942	4.23253e+06	744324	805808	764813	649404	725821
MEDP2866	Carnitine C20:3	FA	CAR	450.36	449.351	[M+H]+	C27H47NO4	3	57069.2	62361.2	101743	49033.4	69248.3	68821.1	32687.3	35759.5	56316.1	74653.9	280517	36731.2	36874.5	41228.7	63902.4	67785.3	227272	41490.3	45850.5	50323.9	83990.2	69365.2	328291	43161.5	21530.9	44017.9	70190.3	41785.3	216040	42729	45168.3	51293.7	103562	56164.8	39374.5	237068	82809.2	70391.6	70400.6	89685.5	89636.1
MEDP2868	Carnitine C20:4	FA	CAR	448.34	447.335	[M+H]+	C27H45NO4	3	135783	126128	199865	107042	156697	86945.2	42237.8	52870.4	67249.5	26524.6	72628.1	32690.1	14785.9	109753	74217.1	49480.8	51771.8	29147.9	39415.7	37322.5	32086	42078.3	137231	39900.6	36772.3	35911.2	49768.5	29292.6	49019.4	22678.4	36034.1	18865.1	29672.9	38817.7	39248.2	112946	57348.6	53992.2	53458	45712.7	37727.7
MEDP1373	Carnitine C22:2	FA	CAR	480.4	479.397	[M+H]+	C29H53NO4	2	24681.4	40430.5	48281	55506.7	111320	63727.9	36701	87826.1	157038	272184	1.1922e+06	368261	132664	57489.8	309579	324764	2.0929e+06	291841	173644	120356	498977	294298	2.2252e+06	473166	119953	219165	483987	371987	3.46873e+06	638640	150872	218015	660906	400766	407765	3.56808e+06	572828	564567	585837	569803	544938
MEDP2867	Carnitine C22:3	FA	CAR	478.39	477.382	[M+H]+	C29H51NO4	3	7293.07	18292.4	41781	10809.4	31392.8	33845.3	5337.62	29357.4	40240.1	74536	320112	63598.7	26200.1	14427.2	49566.9	53110.9	313901	22079.2	40892.5	22895.7	106215	57645.1	328920	60488.6	24587.9	34908.6	103780	62409.8	325225	58304.6	24056.7	45764.5	110966	77414.6	39536.9	270097	78653.4	99178.4	96224.1	59231.1	79480.1
MEDP2871	Carnitine C24:5	FA	CAR	502.39	501.382	[M+H]+	C31H51NO4	3	28611.3	23231.7	28597.6	25401.7	47922.6	24974	45730.8	44081.4	44077.4	68204.2	66745.4	45065.1	45083.1	39173.6	40324.7	66955.2	56543.8	55367.2	44900.9	47303.5	48642.4	52302	68080.4	96388	57450.8	69920	51913.2	67557.1	64938.9	80737.7	74964.7	35797.3	76096.8	55709.8	60928.7	95782.4	66803.1	77144.7	57176.4	39968.2	82202.2
MEDP1665	Carnitine C3:0	FA	CAR	218.14	217.131	[M+H]+	C10H19NO4	2	7.51441e+07	8.63357e+07	8.21327e+07	6.8359e+07	1.91146e+08	1.52912e+08	1.07169e+08	1.93995e+08	8.35298e+07	1.95974e+08	1.30811e+08	2.05276e+08	1.23538e+08	1.06462e+08	7.98445e+07	1.20857e+08	1.29819e+08	1.39861e+08	7.20394e+07	1.0161e+08	8.28465e+07	1.18536e+08	1.03753e+08	1.67854e+08	4.70391e+07	1.3965e+08	1.13381e+08	7.72737e+07	6.91645e+07	1.1637e+08	7.18317e+07	1.11054e+08	7.74436e+07	7.68807e+07	1.13655e+08	8.10434e+07	1.07247e+08	1.2073e+08	1.19665e+08	1.04794e+08	1.1698e+08
MEDP2819	Carnitine C3:1-2OH	FA	CAR	248.11	247.106	[M+H]+	C10H17NO6	3	1.0246e+07	1.52045e+07	2.19979e+07	1.19952e+07	6.80647e+07	5.57221e+07	1.59701e+07	3.0876e+07	1.01294e+07	1.74667e+07	1.67497e+07	1.84832e+07	1.05499e+07	4.77472e+06	8.98565e+06	1.04079e+07	1.32543e+07	1.36034e+07	8.63421e+06	7.52915e+06	1.04999e+07	8.65946e+06	5.91955e+06	1.85629e+07	6.26392e+06	1.30567e+07	1.13489e+07	8.18865e+06	7.26673e+06	9.33493e+06	6.80841e+06	1.0042e+07	1.59756e+07	1.02659e+07	1.18935e+07	7.69567e+06	1.49185e+07	1.39309e+07	1.41934e+07	1.53939e+07	1.48109e+07
MEDP1442*140	Carnitine C4:0	FA	CAR	232.15	231.147	[M+H]+	C11H21NO4	2	1.11739e+08	1.65558e+08	1.69258e+08	1.77676e+08	2.25944e+08	2.02485e+08	2.36404e+08	2.30063e+08	2.16794e+08	2.12557e+08	2.06971e+08	2.20853e+08	1.95201e+08	2.20617e+08	2.17329e+08	2.14868e+08	1.89295e+08	2.11707e+08	1.92285e+08	2.28493e+08	1.97089e+08	2.26989e+08	2.12501e+08	2.00954e+08	1.89292e+08	1.96492e+08	2.27714e+08	2.26047e+08	1.76166e+08	2.16157e+08	1.97164e+08	2.09913e+08	2.01509e+08	2.06297e+08	2.04899e+08	1.95927e+08	2.18613e+08	2.18375e+08	2.21174e+08	2.18874e+08	2.19581e+08
MEDP1434	Carnitine C4:DC	FA	CAR	262.13	261.121	[M+H]+	C11H19NO6	3	5.19678e+06	1.38992e+07	1.10171e+07	5.30945e+06	3.61182e+07	5.56964e+07	6.56637e+07	1.03159e+08	7.61067e+07	7.18769e+07	1.05971e+08	9.53588e+07	9.93949e+07	7.80534e+07	5.91285e+07	7.12229e+07	1.17885e+08	1.16891e+08	1.3283e+08	1.04966e+08	1.03812e+08	1.04267e+08	1.07967e+08	1.13924e+08	5.83786e+07	1.25822e+08	1.04505e+08	1.01452e+08	1.0683e+08	1.27892e+08	1.13991e+08	9.01882e+07	9.69813e+07	1.26263e+08	1.19853e+08	1.09664e+08	8.75539e+07	9.73521e+07	7.61899e+07	9.65394e+07	8.96045e+07
MEDP2814*248	Carnitine C5-OH	FA	CAR	262.16	261.158	[M+H]+	C12H23NO5	3	7.74595e+06	3.86027e+07	1.67403e+07	6.84999e+06	4.17076e+07	5.57396e+07	8.61413e+07	1.0175e+08	7.23486e+07	6.3053e+07	1.07216e+08	9.38764e+07	1.13425e+08	8.32639e+07	7.87446e+07	7.90694e+07	9.61374e+07	1.02648e+08	8.39312e+07	8.82091e+07	8.75616e+07	6.70365e+07	1.153e+08	1.27671e+08	5.33254e+07	1.15691e+08	9.63931e+07	8.47532e+07	1.03158e+08	1.14817e+08	9.75465e+07	6.61974e+07	1.01374e+08	1.17255e+08	8.74746e+07	1.20787e+08	1.053e+08	8.45849e+07	1.04191e+08	1.04905e+08	1.0794e+08
MEDP1440*146	Carnitine C5:0	FA	CAR	246.17	245.163	[M+H]+	C12H23NO4	2	3.0184e+07	3.87183e+07	4.35991e+07	3.71358e+07	8.29667e+07	4.72403e+07	6.06725e+07	6.065e+07	4.28493e+07	7.91602e+07	2.89755e+07	5.22559e+07	3.4549e+07	5.07639e+07	5.6438e+07	7.19532e+07	6.86625e+07	6.4996e+07	3.25148e+07	4.59514e+07	4.30355e+07	7.78979e+07	5.70129e+07	9.35776e+07	2.80292e+07	5.0843e+07	7.28425e+07	5.1903e+07	2.30223e+07	8.46653e+07	4.26559e+07	3.30863e+07	4.32754e+07	4.47863e+07	6.66817e+07	2.34396e+07	6.63889e+07	6.90973e+07	6.4128e+07	6.43908e+07	5.97402e+07
MEDP1441	Carnitine C5:1	FA	CAR	244.15	243.147	[M+H]+	C12H21NO4	2	3.62549e+06	2.92154e+06	4.22616e+06	3.67707e+06	6.59245e+06	4.50431e+06	4.98027e+06	8.8678e+06	3.62821e+06	5.0803e+06	4.66964e+06	7.84162e+06	4.27442e+06	3.76439e+06	3.25043e+06	4.49191e+06	3.48103e+06	4.77211e+06	3.14967e+06	4.14962e+06	3.96915e+06	4.50572e+06	2.90991e+06	7.08359e+06	1.64516e+06	5.76366e+06	3.51373e+06	3.32845e+06	2.12878e+06	3.20792e+06	2.48441e+06	3.38704e+06	4.45138e+06	3.42733e+06	4.09108e+06	2.21479e+06	4.04973e+06	4.34918e+06	4.15395e+06	4.12273e+06	4.10703e+06
MEDP1429	Carnitine C5:DC	FA	CAR	276.14	275.137	[M+H]+	C12H21NO6	3	64731.2	250060	297100	95765.6	634010	1.03097e+06	248614	862588	340115	589775	764384	1.03771e+06	625053	84643.6	339872	546688	590160	493291	457190	427829	355655	544217	406561	977240	162014	326381	371081	510279	375241	434642	444054	395284	503972	622171	378247	248634	490130	517749	467265	436841	468757
MEDP2816	Carnitine C6-2OH	FA	CAR	290.16	289.153	[M+H]+	C13H23NO6	3	172319	111137	141684	132266	250534	244608	357356	504928	179336	266655	140749	270094	468825	234129	248786	177943	228703	286071	287429	281964	213224	279838	170335	347032	235411	453259	284790	261195	169180	308898	262253	304466	226866	312337	231088	174839	240984	268602	246520	325662	294103
MEDP2815	Carnitine C6-OH	FA	CAR	276.18	275.173	[M+H]+	C13H25NO5	3	2.16826e+06	3.01867e+06	4.17528e+06	4.03378e+06	1.56734e+07	1.31183e+07	4.32521e+06	1.31085e+07	3.15283e+06	9.544e+06	1.39964e+07	1.62988e+07	4.51813e+06	2.02394e+06	2.80658e+06	9.39386e+06	1.05493e+07	9.2612e+06	1.54882e+06	2.56719e+06	4.33117e+06	5.97663e+06	8.62708e+06	1.36932e+07	1.42025e+06	4.50098e+06	3.953e+06	3.68118e+06	5.43418e+06	5.80738e+06	1.92025e+06	4.30071e+06	6.78991e+06	5.06075e+06	6.4889e+06	6.86186e+06	7.52638e+06	7.37659e+06	7.09597e+06	6.80839e+06	7.08263e+06
MEDP1289	Carnitine C6:0	FA	CAR	260.19	259.178	[M+H]+	C13H25NO4	2	5.0408e+06	1.07735e+07	1.30647e+07	1.63355e+07	3.98969e+07	4.41962e+07	2.61055e+07	6.9642e+07	2.0936e+07	4.74084e+07	5.1946e+07	7.11755e+07	4.89145e+07	1.6131e+07	3.02172e+07	4.37166e+07	5.76315e+07	3.01391e+07	1.96056e+07	2.17162e+07	2.46751e+07	2.31736e+07	3.45768e+07	5.004e+07	2.3084e+07	4.42e+07	3.25415e+07	2.72334e+07	2.72765e+07	4.97903e+07	2.55767e+07	3.73821e+07	2.51444e+07	2.15444e+07	3.73911e+07	3.16456e+07	3.79897e+07	3.77976e+07	3.55382e+07	3.51241e+07	3.51168e+07
MEDP1438	Carnitine C6:1	FA	CAR	258.17	257.163	[M+H]+	C13H23NO4	3	1.22489e+06	1.28113e+06	1.2795e+06	996143	2.17785e+06	1.62807e+06	1.85437e+06	2.69035e+06	1.03246e+06	1.01362e+06	826343	1.7835e+06	1.28395e+06	1.0733e+06	1.05861e+06	817788	574076	1.22664e+06	1.03288e+06	1.04176e+06	804469	901523	608881	1.57433e+06	790386	1.76646e+06	1.00022e+06	809531	419932	1.25996e+06	996575	1.18667e+06	902677	954827	1.22675e+06	483585	1.23761e+06	1.17957e+06	1.0852e+06	1.12049e+06	1.07053e+06
MEDP1426	Carnitine C6:DC	FA	CAR	290.16	289.153	[M+H]+	C13H23NO6	3	20606.7	26401	29642.7	15478.7	146527	110780	45977.4	110786	25134.3	104781	77095.5	226123	53426.9	32490.5	27267.2	82312.2	54334.2	94426.9	36478.3	55481.3	42875.7	47394	29198.7	174806	27739.5	58623.5	50935.7	52401.5	32673.8	76195.3	41069.3	46554.3	51259.5	47507.1	89819.2	43508.5	80420.4	60782.8	65715.1	67878.9	55934.8
MEDP1425	Carnitine C7-OH	FA	CAR	290.2	289.189	[M+H]+	C14H27NO5	3	273432	263742	329003	325701	1.8947e+06	922449	355451	868143	167053	512084	842082	910293	251953	195905	131399	469588	696236	528067	174869	195348	182526	312631	751179	707047	96526	423368	180299	217926	392925	355897	185668	234055	244321	272731	400777	484666	476408	476668	448136	435636	385747
MEDP1430	Carnitine C7:0	FA	CAR	274.2	273.194	[M+H]+	C14H27NO4	3	881760	1.04393e+06	1.54145e+06	1.24136e+06	2.77284e+06	2.47544e+06	1.24249e+06	4.66929e+06	1.00199e+06	3.3878e+06	2.55476e+06	7.85109e+06	2.23378e+06	730781	2.16461e+06	2.84774e+06	2.08576e+06	2.91961e+06	1.1689e+06	1.01636e+06	1.39715e+06	1.70573e+06	2.62545e+06	2.21396e+06	1.02286e+06	2.53347e+06	2.16157e+06	1.61987e+06	1.41072e+06	2.37161e+06	1.23337e+06	1.20955e+06	1.36582e+06	1.15816e+06	2.05219e+06	1.98175e+06	1.81096e+06	1.53907e+06	1.44349e+06	1.43779e+06	1.55459e+06
MEDP1432	Carnitine C7:1	FA	CAR	272.19	271.178	[M+H]+	C14H25NO4	3	1.13661e+06	1.7489e+06	1.43551e+06	1.08893e+06	3.02519e+06	1.59584e+06	2.95508e+06	2.89152e+06	1.59869e+06	1.0881e+06	1.032e+06	1.13311e+06	1.31085e+06	1.13135e+06	1.47194e+06	890089	752454	712535	1.09191e+06	1.23213e+06	1.06369e+06	957912	994067	1.01776e+06	1.21836e+06	2.49142e+06	1.21835e+06	936317	690162	1.0147e+06	1.45038e+06	1.17818e+06	1.22484e+06	1.05896e+06	934170	929111	1.41156e+06	1.35001e+06	1.28181e+06	1.25003e+06	1.15582e+06
MEDP1423	Carnitine C7:DC	FA	CAR	304.18	303.168	[M+H]+	C14H25NO6	3	15905.8	13751.3	11272.7	14439.1	34497	37300.6	20894.2	64666.6	12480.9	30242.6	37922.4	52774.6	23176	12408.7	16216.3	30060.1	21589.2	19052.3	17092.6	10314.4	12828.9	21604.5	26300.4	32744	2062.89	2062.89	2062.89	2062.89	2062.89	2062.89	2062.89	2062.89	2062.89	2062.89	2062.89	2062.89	20597.6	33376.8	22918	16218.2	26666
MEDP1422	Carnitine C8-OH	FA	CAR	304.21	303.205	[M+H]+	C15H29NO5	2	1.16965e+06	824630	1.17174e+06	1.30338e+06	3.42623e+06	4.16173e+06	707885	1.00961e+06	250424	887940	1.27149e+06	1.30763e+06	230143	222022	199377	684404	783019	676940	199597	202309	244674	443397	893641	737242	77332	216169	240627	302536	442752	279102	137219	233604	397429	358182	340590	539475	830844	657973	663683	613191	640636
MEDP1427	Carnitine C8:0	FA	CAR	288.22	287.21	[M+H]+	C15H29NO4	2	2.3629e+06	3.2147e+06	3.68725e+06	6.83056e+06	6.30893e+06	9.59049e+06	3.32245e+06	8.53975e+06	2.98183e+06	6.29404e+06	7.19837e+06	9.9457e+06	4.43536e+06	1.48705e+06	3.05375e+06	3.55424e+06	5.88884e+06	2.80842e+06	1.49389e+06	1.76114e+06	1.90426e+06	1.65931e+06	4.6289e+06	3.69023e+06	1.40204e+06	2.5658e+06	2.871e+06	1.70101e+06	1.87874e+06	3.45098e+06	1.27793e+06	2.70622e+06	1.25914e+06	1.07975e+06	2.03612e+06	2.06113e+06	4.18456e+06	3.91961e+06	3.48397e+06	3.55697e+06	3.2364e+06
MEDP1428	Carnitine C8:1	FA	CAR	286.2	285.194	[M+H]+	C15H27NO4	2	186923	107010	110680	175924	291365	189678	274647	373933	87636.2	233778	125701	181204	221444	168672	126740	217357	216639	155524	165722	215348	72215.8	178957	274521	207544	142793	217918	110290	176095	88870.6	228341	152195	265641	117186	203580	121704	122980	181581	176137	163174	204761	163952
MEDP1424	Carnitine C9:0	FA	CAR	302.23	301.225	[M+H]+	C16H31NO4	2	237698	153828	201215	612879	531354	381331	191937	636511	167291	600430	445127	838180	255248	99914.1	165599	385371	368791	263429	109797	122291	137001	285079	314951	359529	60695.2	219982	168022	268518	151356	240199	96331.8	174473	76052.3	264083	282597	186562	360800	321791	298892	258418	276028
MEDP1415	Carnitine C9:DC	FA	CAR	332.21	331.199	[M+H]+	C16H29NO6	3	124695	80044.8	67945.5	111382	152959	122828	147923	259688	40735	74761.4	75253.8	124996	33182.7	47290.1	38153.6	40893.8	57685.6	37836	31737.4	37238.7	12426.8	39646.3	63371.1	58179.5	22980.8	34576.8	17969.1	26910.8	31649.3	25971.5	31998.7	36298.2	17646.3	17435.3	22948	28406.8	82565.7	60452.4	63849.7	48570.3	78441.2
MEDP0577*140	Carnitine isoC4:0	FA	CAR	232.15	231.147	[M+H]+	C11H21NO4	1a	1.11739e+08	1.65558e+08	1.69258e+08	1.77676e+08	2.25944e+08	2.02485e+08	2.36404e+08	2.30063e+08	2.16794e+08	2.12557e+08	2.06971e+08	2.20853e+08	1.95201e+08	2.20617e+08	2.17329e+08	2.14868e+08	1.89295e+08	2.11707e+08	1.92285e+08	2.28493e+08	1.97089e+08	2.26989e+08	2.12501e+08	2.00954e+08	1.89292e+08	1.96492e+08	2.27714e+08	2.26047e+08	1.76166e+08	2.16157e+08	1.97164e+08	2.09913e+08	2.01509e+08	2.06297e+08	2.04899e+08	1.95927e+08	2.18613e+08	2.18375e+08	2.21174e+08	2.18874e+08	2.19581e+08
MEDP1433	Carnitine ph-C1	FA	CAR	266.14	265.131	[M+H]+	C14H19NO4	3	3.16466e+06	2.54725e+06	2.40512e+06	2.9811e+06	4.26415e+06	3.36671e+06	5.00506e+06	8.06853e+06	2.94494e+06	5.128e+06	2.19217e+06	4.75679e+06	4.48032e+06	3.44076e+06	2.85647e+06	4.55884e+06	2.15177e+06	3164552	3.25932e+06	3.07389e+06	2.30146e+06	4.27897e+06	2.69028e+06	5.14033e+06	2.48092e+06	1.11735e+07	2.81914e+06	3.93915e+06	1.83024e+06	2.73148e+06	4.33463e+06	3.32067e+06	2.61494e+06	4.86862e+06	3.37768e+06	2.25856e+06	4.12373e+06	4.11609e+06	4.30843e+06	4.17086e+06	4.05531e+06
MEDP1382*266	Carnitine ph-C14	FA	CAR	448.34	447.335	[M+H]+	C27H45NO4	3	130012	105174	191968	92801.3	132466	69833.8	47848.4	46157.3	59567.3	26313.5	76339.2	26943.8	28603.9	73349.1	55795.9	26024.4	36799.7	15341.3	21441.5	25179.4	28052.7	47653.8	120696	44528.1	22400.4	29556.1	29852.6	14478	46551.2	40628.6	50124.3	21869.5	55277.8	30318.3	29690.9	78637.7	54466.8	54302.3	45346.2	52181.7	51109.5
MEDP0618*146	Carnitine-2-methyl-C4	FA	CAR	246.17	245.163	[M+H]+	C12H23NO4	2	3.0184e+07	3.87183e+07	4.35991e+07	3.71358e+07	8.29667e+07	4.72403e+07	6.06725e+07	6.065e+07	4.28493e+07	7.91602e+07	2.89755e+07	5.22559e+07	3.4549e+07	5.07639e+07	5.6438e+07	7.19532e+07	6.86625e+07	6.4996e+07	3.25148e+07	4.59514e+07	4.30355e+07	7.78979e+07	5.70129e+07	9.35776e+07	2.80292e+07	5.0843e+07	7.28425e+07	5.1903e+07	2.30223e+07	8.46653e+07	4.26559e+07	3.30863e+07	4.32754e+07	4.47863e+07	6.66817e+07	2.34396e+07	6.63889e+07	6.90973e+07	6.4128e+07	6.43908e+07	5.97402e+07
MEDN1723*077	Cholic acid	Bile acids	Bile acids	407.28	408.288	[M-H]-	C24H40O5	1a	749775	1.01046e+06	1.30742e+06	1.14384e+06	1.66092e+06	2.20853e+06	688475	734372	1.78606e+06	1.29099e+06	1.81221e+06	2.29248e+06	820256	721096	1.68488e+06	1.14561e+06	1.7259e+06	1.93849e+06	840514	845246	1.62118e+06	1.11066e+06	1.78766e+06	2.72813e+06	751321	893865	1.2816e+06	1.12671e+06	1.67666e+06	2.31298e+06	695972	818805	1.53632e+06	1.31898e+06	2.37666e+06	2.11288e+06	1.13784e+06	1.3568e+06	1.45978e+06	1.36793e+06	1.28741e+06
MEDN0469	Citraconic Acid	Organic acid and Its derivatives	Organic acid and Its derivatives	129.02	130.027	[M-H]-	C5H6O4	1b	221701	961403	457558	508699	357142	185713	189337	188743	177119	220501	344548	242862	453848	402135	1.12996e+06	211724	350124	283777	248945	265293	573583	299782	1.04788e+06	304684	447890	442627	481558	892175	121905	451467	667213	211905	172940	294360	329694	216448	417085	441827	463724	431948	453829
MEDN0198*036	Citric Acid	Organic acid and Its derivatives	Organic acid and Its derivatives	191.02	192.027	[M-H]-	C6H8O7	1a	1.33296e+08	2.06308e+08	1.6004e+08	2.183e+08	2.50827e+08	2.82017e+08	1.44325e+08	3.42617e+08	1.77255e+08	3.23396e+08	1.73632e+08	9.84019e+07	1.25139e+08	6.71669e+07	1.95309e+08	1.04745e+08	1.26139e+08	9.86733e+07	2.00274e+08	2.06456e+08	2.54415e+08	2.9554e+08	1.09107e+08	1.21373e+08	2.51041e+08	2.57072e+08	2.24328e+08	1.25411e+08	1.2678e+08	1.40492e+08	1.69787e+08	8.69057e+07	1.46052e+08	1.63195e+08	1.92013e+08	3.58285e+08	4.43769e+07	5.89405e+07	6.02839e+07	6.15636e+07	5.67165e+07
MEDP1006	Creatine	Organic acid and Its derivatives	Organic acid and Its derivatives	132.08	131.07	[M+H]+	C4H9N3O2	1a	1.49849e+08	1.19581e+08	1.49802e+08	1.3057e+08	1.53415e+08	1.40647e+08	1.8242e+08	1.77038e+08	1.76581e+08	1.61008e+08	1.64121e+08	1.20967e+08	9.38583e+07	9.4276e+07	1.70543e+08	1.01061e+08	1.63752e+08	1.28342e+08	1.60988e+08	1.35719e+08	1.55789e+08	8.99285e+07	8.90286e+07	1.24473e+08	1.69387e+08	1.59386e+08	1.69749e+08	1.73926e+08	9.42321e+07	1.63097e+08	1.65476e+08	1.65488e+08	1.70037e+08	1.63744e+08	1.45576e+08	1.17913e+08	9.97159e+07	1.47567e+08	9.72955e+07	1.39089e+08	1.05648e+08
MEDN2060	Creatinolfosfate	Organic acid and Its derivatives	Phosphoric acids	196.05	197.057	[M-H]-	C4H12N3O4P	1b	17502.9	64105.9	70773.3	69974.3	110576	73716.5	58599.2	93403.8	69203.2	73017.4	82404.6	101480	111568	89955.3	110908	93118	101457	134717	100080	117191	132406	130703	159435	184314	142187	139574	162964	143558	159260	176449	156673	195811	175809	156684	176472	116335	80066.6	109661	124602	120472	121698
MEDN1236	Cyclic ADP ribose	Nucleotide and Its metabolites	Nucleotide and Its metabolites	540.05	541.061	[M-H]-	C15H21N5O13P2	3	2.94146e+06	3.13919e+06	3.60177e+06	5.59158e+06	2.87646e+06	3.78552e+06	1.07806e+06	431491	1.2881e+06	382379	535594	457558	354649	244873	297903	116866	281949	194224	327842	292585	237150	120227	200121	212730	121303	106709	128630	97768.9	112985	94340.9	89806.6	74480.8	82848.9	65169.5	52671	61471.5	1.42048e+06	1.2303e+06	1.3676e+06	1.45067e+06	709371
MEDN0421	Cyclic Amp	Nucleotide and Its metabolites	Nucleotide and Its metabolites	328.05	329.053	[M-H]-	C10H12N5O6P	1b	352082	188763	229977	401146	245368	175289	126778	144404	112142	104705	105432	116067	113176	78832.7	68049.7	40492.1	82708.2	70902.6	81422.3	76609.4	57337.8	71170.7	64187.2	76782.3	53985.8	123338	38978.1	82367.7	64144.1	65583.8	71684.2	44088.1	37769.8	81953.4	45762.4	62621.1	111909	100905	93612.9	100676	101448
MEDP1923	Cyclo(Phe-Glu)	Amino acid and Its metabolites	Small Peptide	277.12	276.111	[M+H]+	C14H16N2O4	3	8609.67	6251.78	13732.3	6730.91	7731.86	7963.64	5580.65	11666.2	8893.95	28831.5	9399.4	11939.3	21990.3	15538.1	37543.6	25197	28245.5	26973.1	36574.2	36758.5	48453.3	47213.6	30661.4	60743.3	33572.1	68967.4	45002.9	103252	68552.2	57363.7	68648.7	48266.8	133883	134639	145742	83549.4	52791.6	42217	54332.6	44565.6	46034.6
MEDP2479*143	Cyclo(Phe-Pro)	Amino acid and Its metabolites	Small Peptide	245.13	244.121	[M+H]+	C14H16N2O2	1a	3447.28	1744.94	2860.8	5557.93	6939.87	3940.87	3540.35	22404.6	6902.18	30100.3	9186.86	19962.3	20008.1	33138.1	25614.7	44207.6	28788.7	36745.6	53886.1	47456.5	58749.4	49092.7	32606.2	68731.6	36454.8	60129.2	54717.2	71952.4	94618	63629.9	62267.7	36074.7	97150.6	108636	102764	96740.2	50204.1	44171.6	41232.5	43083.2	47611
MEDP1924	Cyclo(Pro-Glu)	Amino acid and Its metabolites	Small Peptide	227.1	226.095	[M+H]+	C10H14N2O4	3	57778.7	62342.8	72443.6	76226.5	81291.5	48909.5	75409.9	101492	78147.1	137108	87906.9	104730	215686	212095	216404	228710	208283	239398	458659	473180	394526	463038	372460	538495	418108	963258	672648	659881	654767	647561	835913	848358	1.26275e+06	1.33445e+06	994996	920056	395057	447393	422406	459321	489405
MEDP1919	Cyclo(Pro-Leu)	Amino acid and Its metabolites	Small Peptide	211.14	210.137	[M+H]+	C11H18N2O2	3	1309.77	1309.77	1309.77	1309.77	1309.77	1309.77	6548.84	12228.2	8950.26	17960.1	8282.9	13842.8	19440.2	24063.7	24255.2	30924.9	17304.2	23055.1	54288.1	43567.6	42698.4	59301.5	23996.7	63160.9	40721.5	62088.2	103722	57246.4	56158.2	78822.3	62549.4	73417.2	102424	116958	93618.5	85657.2	38640.6	34062.4	60390.9	41463	40994.2
MEDP1926*143	Cyclo(Pro-Phe)	Amino acid and Its metabolites	Small Peptide	245.13	244.121	[M+H]+	C14H16N2O2	3	3447.28	1744.94	2860.8	5557.93	6939.87	3940.87	3540.35	22404.6	6902.18	30100.3	9186.86	19962.3	20008.1	33138.1	25614.7	44207.6	28788.7	36745.6	53886.1	47456.5	58749.4	49092.7	32606.2	68731.6	36454.8	60129.2	54717.2	71952.4	94618	63629.9	62267.7	36074.7	97150.6	108636	102764	96740.2	50204.1	44171.6	41232.5	43083.2	47611
MEDP1928	Cyclo(Pro-Val)	Amino acid and Its metabolites	Small Peptide	197.13	196.121	[M+H]+	C10H16N2O2	3	1155.81	1155.81	1155.81	1155.81	1155.81	1155.81	1155.81	1155.81	1155.81	1155.81	1155.81	1155.81	5779.06	7857.2	7849.76	8808.18	9881.19	9672.78	15356.7	15717.9	15871.3	18149.8	7832.55	32940.4	12071.2	11776	16956.8	19973	22943.9	16711.7	15142.9	19033	26888.3	30224.8	18724.2	22804.1	8860.47	9674.01	12478	9484.37	13991
MEDP1929	Cyclo(Ser-Pro)	Amino acid and Its metabolites	Small Peptide	185.09	184.085	[M+H]+	C8H12N2O3	3	5206.69	5206.69	5206.69	5206.69	5206.69	5206.69	5206.69	5206.69	5206.69	5206.69	5206.69	5206.69	78846.7	56533.7	87630.6	44977	70234.9	75621.1	117028	141308	137780	166462	100925	169788	155748	309681	340318	232955	169736	26033.4	232645	246945	252840	299260	295706	209851	99370.2	117775	104879	144627	99125.3
MEDP1930	Cyclo(Tyr-Ala)	Amino acid and Its metabolites	Small Peptide	235.11	234.1	[M+H]+	C12H14N2O3	3	7962.65	7962.65	7962.65	7962.65	7962.65	7962.65	39813.3	164993	110798	236529	106486	165774	312640	333515	327252	418369	367722	386159	572585	585010	610208	574437	423573	801859	493843	812758	730869	791411	864459	829039	842326	723355	1.10385e+06	1.0655e+06	1.04904e+06	844384	459075	503103	555720	508366	478601
MEDP2326	Cyclocreatine	Nucleotide and Its metabolites	Nucleotide and Its metabolites	144.08	143.069	[M+H]+	C5H9N3O2	1b	444636	389597	462916	405703	291045	358798	370653	310557	333600	315548	369704	384563	345619	319204	346224	337877	281331	341147	369309	357337	313904	264659	302931	270672	264851	351146	258599	312780	300030	261554	267265	278905	287183	275120	333360	210542	401162	315646	341919	288511	223041
MEDP1933*117	Cyclopentylglycine	Amino acid and Its metabolites	Amino acid derivatives	144.1	143.095	[M+H]+	C7H13NO2	3	98226.4	150299	130622	112650	340985	222781	97317.1	170003	132788	163461	137501	230852	95752.3	92135.8	119626	101080	113406	150323	93727.1	130592	119884	95735.4	106954	152976	95402.7	185210	121723	91286.4	98609.8	135743	121418	128579	111822	92122.1	207554	191658	124649	145573	127958	161886	104978
MEDP1748	Cyromazine	Heterocyclic compounds	Heterocyclic compounds	167.1	166.097	[M+H]+	C6H10N6	1a	31056.2	40245.6	43634	27696.1	24701.3	34076.2	28692.6	61012.8	42961.1	46665.6	54466.9	31612.5	46443.5	47976.7	39388.5	54853.8	66467.3	66506.6	64179.8	39522.4	90452.9	38416.6	84314.9	73109.7	56357.6	79210.2	88995.9	88021.7	87612.4	80812.6	115464	98229.6	92369.4	108210	124455	79211.6	89019.9	88788.5	110756	69582.3	81750.3
MEDP2470	Cys-Arg	Amino acid and Its metabolites	Small Peptide	278.13	277.12	[M+H]+	C9H19N5O3S	1b	36818.3	12250.9	24814.2	11891.9	33390.2	36574.9	23788.8	51942.5	5835.83	61753.2	38082.1	34944.4	43451.6	32216	30535.3	77554.2	46192.5	48983.9	104379	72399.2	112412	165909	90019.7	94309.6	106240	103816	105342	124791	157850	154589	201904	110514	202223	225787	153367	184393	67903.3	91452.6	61533.9	83079.9	62384.8
MEDP0409	Cys-Gly	Amino acid and Its metabolites	Small Peptide	179.05	178.041	[M+H]+	C5H10N2O3S	1b	283911	207998	265488	150686	381939	195971	412876	270932	181228	204238	352430	175585	207446	269823	205233	201534	483334	284894	334641	296935	131191	179527	238181	240395	270886	325121	194125	253368	343446	196893	194997	214484	222876	307994	232054	307612	268006	173815	320236	244054	271298
MEDN1910	Cys-Pro	Amino acid and Its metabolites	Small Peptide	217.07	218.073	[M-H]-	C8H14N2O3S	1b	5.13733e+06	3.54638e+06	6.3881e+06	7.02815e+06	8.43928e+06	9.11583e+06	5.70079e+06	1.1976e+07	6.7353e+06	9.60792e+06	6.31561e+06	6.03364e+06	6.36621e+06	5.50441e+06	6.20313e+06	5.36808e+06	5.98122e+06	5.03832e+06	6.4462e+06	6.35079e+06	7.58528e+06	7.05635e+06	4.41588e+06	5.36672e+06	6.75562e+06	2.45625e+06	8.46161e+06	4.99789e+06	4.6731e+06	4.87655e+06	6.2072e+06	5.28932e+06	4.44111e+06	5.08772e+06	2.01969e+06	6.37121e+06	2.66671e+06	3.53778e+06	3.87481e+06	3.52744e+06	3.71147e+06
MEDN0822	Cysteine-glutathione disulfide	Amino acid and Its metabolites	Small Peptide	425.08	426.088	[M-H]-	C13H22N4O8S2	1b	324404	876718	572436	281273	1.38457e+06	823677	319434	2.22407e+06	785254	1.01155e+06	1.29033e+06	1.08275e+06	744197	583366	905522	809441	1.43347e+06	943718	1.26908e+06	1.0982e+06	986386	1.47238e+06	849652	1.69228e+06	6.72452e+06	2.28914e+06	1.59486e+06	742253	1.23585e+06	1.32771e+06	1.92459e+06	1.40272e+06	1.11945e+06	927835	2.27712e+06	2.39988e+06	869732	800409	1.19586e+06	793334	1.07291e+06
MEDP1295	Cytarabine	Nucleotide and Its metabolites	Nucleotide and Its metabolites	244.09	243.086	[M+H]+	C9H13N3O5	2	107560	145210	166073	86817	1.03609e+06	233885	295210	748375	389638	787991	535336	882046	702444	694177	637624	855018	983364	469826	1.19399e+06	775735	690400	784225	1.60981e+06	1.08417e+06	557364	706612	1.28889e+06	927588	1.20739e+06	673140	1.10697e+06	728255	679292	1.03595e+06	1138232	1.96257e+06	1.03527e+06	835730	883503	946595	1.0707e+06
MEDP0877	Cytidine 5'-Diphosphocholine	Nucleotide and Its metabolites	Nucleotide and Its metabolites	489.11	488.107	[M+H]+	C14H26N4O11P2	1b	977650	2.07193e+06	2.84561e+06	2.21894e+06	6.26403e+06	2.97876e+06	4.709e+06	5.3932e+06	4.40613e+06	3.59232e+06	5.44336e+06	4.63398e+06	2.92127e+06	3.40958e+06	7.95899e+06	5.22504e+06	4.77936e+06	6.15921e+06	4.62047e+06	3.07826e+06	4.9583e+06	2.18228e+06	2.53792e+06	4.65591e+06	3.04245e+06	3.37514e+06	3.27158e+06	3.78322e+06	2.48111e+06	6.29348e+06	3.3504e+06	5.17973e+06	4.77543e+06	3.17845e+06	3.18725e+06	2.47734e+06	4.04328e+06	3.47486e+06	3.56367e+06	5.59809e+06	3.17126e+06
MEDN1529	Cytidine 5'-monophosphate-N-acetylneuraminic acid（CMP-NANA）	Nucleotide and Its metabolites	Nucleotide and Its metabolites	613.14	614.147	[M-H]-	C20H31N4O16P	1b	468600	564562	438273	145379	294302	51597.2	219954	96463.2	328969	48887.3	268997	56283.9	158041	99887.5	215796	51960	209973	33333.6	117094	93926.6	259673	57751.2	205081	79374.4	173465	97251.7	191579	34041.1	276698	102541	196490	112073	176018	19700.1	58039.3	105185	200423	193187	143442	169672	203125
MEDN0156	Cytidine-5-Monophosphate	Nucleotide and Its metabolites	Nucleotide and Its metabolites	322.04	323.052	[M-H]-	C9H14N3O8P	1b	179322	341108	266258	156214	537178	422207	250942	196708	292172	255735	271355	188543	169555	172487	215094	153889	262232	170075	190893	228301	285561	217104	318584	241833	139181	244193	251013	152820	303943	189865	194914	152171	250123	180606	255523	258718	226893	287689	214667	247088	251519
MEDN1613	Cytochalasin H	Hormones and hormone related compounds	Hormones and hormone related compounds	474.26	493.283	[M-H2O-H]-	C30H39NO5	3	120209	96160.9	64511.3	58028.8	132835	90911.5	124159	81029.8	86427.5	67302.4	83809.7	86075	108521	66727.6	100537	89720.1	103718	114834	108502	140305	78699.1	92390	99086.8	81817.4	119520	108508	84588.3	55214.4	70072	86920.8	81880.3	71634	76628.4	90476.7	69701.1	110086	71651.6	34848.2	44238	64617.8	70131.4
MEDP0165*232	Cytosine	Nucleotide and Its metabolites	Nucleotide and Its metabolites	112.05	111.043	[M+H]+	C4H5N3O	1a	3.64604e+06	1.85076e+06	1.72598e+06	3.75883e+06	1.60636e+06	2.23315e+06	4.25749e+06	2.16895e+06	2.37628e+06	1.79651e+06	1.41184e+06	2.52847e+06	3.24747e+06	2.87143e+06	1.86919e+06	2.50705e+06	1.44747e+06	2.37543e+06	2.23547e+06	2.28249e+06	1.1961e+06	1.90036e+06	1.7753e+06	3.56104e+06	1.18449e+06	4.51002e+06	970443	2.87723e+06	1.54843e+06	3.50585e+06	3.08534e+06	1.90945e+06	1.38342e+06	2.51442e+06	3.15023e+06	947997	2.67473e+06	3.0398e+06	2.82559e+06	2.83962e+06	3.04766e+06
MEDP2529	D-Alloisoleucine	Amino acid and Its metabolites	Amino acids	132.1	131.095	[M+H]+	C6H13NO2	1a	243241	320609	377703	344601	490192	345701	509043	799337	719542	1.05478e+06	786904	1.00406e+06	1.34394e+06	1.35953e+06	1.20611e+06	859127	1.67109e+06	1.26724e+06	2.0844e+06	1.07497e+06	1.20983e+06	1.9046e+06	1.37072e+06	2.22857e+06	1.3588e+06	2.60623e+06	1.41974e+06	1.55196e+06	1.63678e+06	3.23398e+06	1.99002e+06	1.893e+06	1.99746e+06	3.35197e+06	2.54901e+06	1.96092e+06	1.71419e+06	1.29638e+06	1.51249e+06	1.88922e+06	1.89725e+06
MEDN1614*044	D-Arabinose 5-Phosphate	Carbohydrates and Its metabolites	Phosphate sugars	229.01	230.019	[M-H]-	C5H11O8P	3	5.25003e+06	7.01879e+06	6.18673e+06	3.91952e+06	1.57624e+07	8.74245e+06	1.19682e+07	9.26695e+06	1.41303e+07	1.33308e+07	1.4912e+07	1.96439e+07	1.61201e+07	1.70589e+07	1.60395e+07	1.98379e+07	1.61503e+07	1.86472e+07	1.47384e+07	1.39928e+07	1.56873e+07	1.50537e+07	1.82905e+07	1.9312e+07	1.38009e+07	1.33535e+07	1.37031e+07	1.93433e+07	1.78879e+07	1.95899e+07	1.19722e+07	1.8639e+07	1.41737e+07	1.25623e+07	1.40626e+07	9.65885e+06	1.37624e+07	1.7327e+07	1.81108e+07	1.61664e+07	1.71029e+07
MEDN1955	D-Glucaro-1,4-lactone	Carbohydrates and Its metabolites	Sugars	191.02	192.12	[M-H]-	C6H8O7	1b	2.40027e+07	3.25201e+07	2.10428e+07	3.19611e+07	4.93746e+07	5.42465e+07	2.44259e+07	5.69438e+07	3.03555e+07	5.38027e+07	3.27913e+07	1.88837e+07	2.63577e+07	1.36513e+07	3.19548e+07	2.06161e+07	2.14731e+07	1.8726e+07	3.01709e+07	3.08076e+07	3.74086e+07	5.99998e+07	1.50596e+07	1.53699e+07	5.70325e+07	4.31922e+07	3.55965e+07	1.76534e+07	1.9233e+07	2.03839e+07	2.45362e+07	1.42822e+07	2.41605e+07	2.39182e+07	2.47335e+07	6.46665e+07	6.46141e+06	1.17763e+07	1.00993e+07	1.19061e+07	1.1421e+07
MEDN0832	D-Glucosamine 6-Phosphate	Carbohydrates and Its metabolites	Phosphate sugars	258.04	259.046	[M-H]-	C6H14NO8P	1b	1.24028e+06	2.42604e+06	3.26463e+06	3.15935e+06	4.30582e+06	2.99034e+06	3.87178e+06	6.96366e+06	3.11954e+06	4.54152e+06	4.14002e+06	4.04973e+06	3.18478e+06	4.02551e+06	5.59043e+06	4.30003e+06	5.3735e+06	4.55333e+06	5.36231e+06	7.62768e+06	6.40497e+06	7.05288e+06	7.10787e+06	8.66929e+06	4.28393e+06	6.19699e+06	7.71569e+06	6.80978e+06	5.60686e+06	5.5213e+06	7.29596e+06	6.31325e+06	7.85987e+06	8.35708e+06	8.55124e+06	7.19178e+06	4.61102e+06	5.34111e+06	5.05901e+06	5.00535e+06	6.16903e+06
MEDN0227*049	D-Glucose 6-Phosphate	Carbohydrates and Its metabolites	Phosphate sugars	259.02	260.03	[M-H]-	C6H13O9P	1b	2.04889e+07	2.04889e+07	2.04889e+07	2.04889e+07	1.02444e+08	4.71098e+08	3.54612e+08	4.64956e+08	4.68098e+08	4.41031e+08	4.06758e+08	3.78723e+08	2.08937e+08	4.18395e+08	8.34152e+08	3.92782e+08	4.63313e+08	3.18178e+08	7.67339e+08	3.85474e+08	4.33492e+08	4.56618e+08	6.93173e+08	3.96056e+08	3.9965e+08	4.28963e+08	1.44608e+08	3.73888e+08	6.00083e+08	6.93996e+08	3.24325e+08	4.65756e+08	3.79932e+08	8.06242e+08	2.91871e+08	2.86012e+08	3.19765e+08	6.56421e+08	6.41056e+08	6.64863e+08	5.56994e+08
MEDN0835	D-Glucuronolactone	Aldehyde,Ketones,Esters	Esters	175.02	176.032	[M-H]-	C6H8O6	1b	1987.87	1987.87	1987.87	1987.87	1987.87	1987.87	9939.37	20931.9	50439.4	51970.1	45393	35664.6	30986.7	34367.6	32142.2	82805.2	46734.3	58457.3	65685.3	52005.7	92108.1	51426.7	38977.1	92359.9	65435.4	100171	72577.8	58433.3	98478.3	98516.9	79475.3	66661.2	113302	126228	109863	119078	43257	57796.1	62526.8	56684.5	80196.7
MEDN1221*049	D-Mannose 6-phosphate	Carbohydrates and Its metabolites	Phosphate sugars	259.02	260.03	[M-H]-	C6H13O9P	3	2.04889e+07	2.04889e+07	2.04889e+07	2.04889e+07	1.02444e+08	4.71098e+08	3.54612e+08	4.64956e+08	4.68098e+08	4.41031e+08	4.06758e+08	3.78723e+08	2.08937e+08	4.18395e+08	8.34152e+08	3.92782e+08	4.63313e+08	3.18178e+08	7.67339e+08	3.85474e+08	4.33492e+08	4.56618e+08	6.93173e+08	3.96056e+08	3.9965e+08	4.28963e+08	1.44608e+08	3.73888e+08	6.00083e+08	6.93996e+08	3.24325e+08	4.65756e+08	3.79932e+08	8.06242e+08	2.91871e+08	2.86012e+08	3.19765e+08	6.56421e+08	6.41056e+08	6.64863e+08	5.56994e+08
MEDP2003	D-Ornithine	Amino acid and Its metabolites	Amino acids	133.1	132.09	[M+H]+	C5H12N2O2	1a	964440	773566	1.14304e+06	862733	3.12919e+06	903168	837561	1.78215e+06	1.60824e+06	983420	679870	3.38106e+06	1.10723e+06	838651	1.13507e+06	1.22315e+06	841040	1.49637e+06	949062	814862	1.10313e+06	547390	611657	1.94919e+06	586935	4.54566e+06	1.21716e+06	828443	631036	1.45243e+06	1.36969e+06	727091	1.22688e+06	808775	1.65696e+06	555512	1.78245e+06	1.67142e+06	1.59539e+06	1.51713e+06	1.59768e+06
MEDN1114	D-Ribono-1,4-lactone	Carbohydrates and Its metabolites	Sugar acids	147.03	148.037	[M-H]-	C5H8O5	1b	68965.7	52884.4	55425.3	69530.2	61600.4	40053.8	152824	103483	41860.3	70549.2	37066.7	96250.2	145254	59615.2	186403	73064.1	47954.8	62217.8	192076	230898	250093	83702.6	132274	96052.3	74794.8	264983	206581	157426	153749	145318	145979	125458	148039	224266	196499	80698.4	55991.7	113407	62769.1	72952.3	89907.9
MEDN0657	D-Xylulose 5-phosphate	Carbohydrates and Its metabolites	Phosphate sugars	229.01	230.019	[M-H]-	C5H11O8P	2	9.43913e+06	1.8437e+07	1.78289e+07	6.98471e+06	3.08426e+07	2.00348e+07	3.38565e+07	2.51886e+07	3.91941e+07	3.41931e+07	4.37846e+07	6.60156e+07	5.45281e+07	5.16681e+07	3.9459e+07	5.88453e+07	4.48569e+07	6.31102e+07	3.74344e+07	4.57847e+07	4.74091e+07	4.5402e+07	5.59957e+07	6.51931e+07	4.40428e+07	3.82244e+07	4.31488e+07	6.67683e+07	5.61914e+07	5.47298e+07	3.97904e+07	4.87523e+07	4.42317e+07	4.00957e+07	4.01792e+07	2.64069e+07	3.74669e+07	5.57357e+07	5.33982e+07	4.86739e+07	5.06043e+07
MEDN0338*072	DL-3-Phenyllactic acid	Organic acid and Its derivatives	Organic acid and Its derivatives	165.06	166.063	[M-H]-	C9H10O3	1a	12499.1	8526.27	28310.7	30665.4	34256.9	24687.3	18579.1	16073.6	43175.1	39158.3	44958.5	53574.9	41419.5	24570.9	41793.4	79448.1	132158	357855	874481	1.46956e+06	267602	232162	525917	1.64808e+06	116698	2.27315e+06	3.62173e+06	1.5567e+06	632229	229889	2.70683e+06	278442	1.08312e+06	1.23811e+06	962701	760017	514633	609064	584958	569944	562155
MEDP0002	DL-Homocysteine	Amino acid and Its metabolites	Amino acids	136.04	135.035	[M+H]+	C4H9NO2S	1b	254343	339210	376946	305385	259485	280648	426294	673198	580873	955839	492237	799230	904584	1.00614e+06	1.06301e+06	1.41492e+06	1.07761e+06	1.00145e+06	1.58294e+06	1.7368e+06	1.61706e+06	1.56009e+06	890659	1.70739e+06	1.78122e+06	1.55576e+06	1.81103e+06	2.02116e+06	1.89009e+06	1.70037e+06	2.55314e+06	2.22468e+06	1.87562e+06	1.66495e+06	2.70202e+06	2.14283e+06	2.19096e+06	1.92567e+06	2.23333e+06	1.44759e+06	1.64692e+06
MEDP0752	DL-Leucine	Amino acid and Its metabolites	Amino acids	132.1	131.095	[M+H]+	C6H13NO2	1a	2.90377e+07	3.34814e+07	1.26201e+07	2.63232e+07	1.26944e+07	1.10366e+07	1.40279e+07	2.97864e+07	5.06285e+07	2.88577e+07	1.66364e+07	2.95599e+07	2.92214e+07	2.61991e+07	3.02683e+07	4.22557e+07	3.11042e+07	4.17399e+07	6.07571e+07	4.18161e+07	5.8244e+07	5.84134e+07	3.76654e+07	5.67215e+07	6.40961e+07	7.66148e+07	7.13767e+07	7.15325e+07	8.34787e+07	8.09262e+07	9.28502e+07	8.03976e+07	1.00159e+08	9.13739e+07	1.0442e+08	8.75556e+07	6.73278e+07	4.23234e+07	4.17216e+07	5.67412e+07	6.20298e+07
MEDN1763	DL-O-tyrosine	Amino acid and Its metabolites	Amino acid derivatives	180.07	181.074	[M-H]-	C9H11NO3	1a	3822.84	3941.7	5440.81	5824.69	12750.9	8593.01	9626.31	19117.3	20729.6	21040.6	19699	19841.4	31526.7	27429	26878.1	37339.8	52487	30480.8	66405.7	44868	68893.9	69639.4	58213.2	82154.8	87201.5	101365	79237.7	85544.3	98847.3	113048	121546	111877	125029	146215	122638	108516	38888.4	49806	51787.3	42760.7	55878.8
MEDP1001	Delta-Hexalactone	Aldehyde,Ketones,Esters	Esters	115.08	114.068	[M+H]+	C6H10O2	1b	133417	206242	170432	179330	130522	117021	88140.2	130959	199897	109234	204000	174225	136443	169577	172769	177178	145774	176908	171754	120984	166166	212380	154594	165072	237632	222438	191647	198263	199035	197188	199588	183907	211702	207428	206510	261074	108840	203316	239152	222547	264421
MEDN1899	Deoxycholic acid	Bile acids	Bile acids	391.29	392.293	[M-H]-	C24H40O4	1a	160692	189140	243701	211212	393237	327514	207435	179060	302331	220675	331405	387233	167842	145825	321204	210532	363770	313520	168470	164435	285993	200313	378562	429468	188099	224437	259004	219893	352381	421792	172606	160848	273223	228001	355306	358109	221538	211918	292559	241566	241513
MEDN0158*051	Deoxyguanosine	Nucleotide and Its metabolites	Nucleotide and Its metabolites	266.09	267.097	[M-H]-	C10H13N5O4	1b	8616.15	8616.15	8616.15	8616.15	8616.15	8616.15	79672.4	50101.9	43080.8	54164.6	47691.5	53923.2	62523.3	74733.1	59685.9	80231.2	74927.8	60767.2	91868.5	100024	80068.1	92502.1	71186.2	84916.3	73896.8	139410	69720.6	118339	78153.6	90763.8	170240	68602.4	88851.9	118801	79151.3	120217	52142	62158.8	65748.2	68239.6	72280.5
MEDN0602	Deoxyguanosine 5'-monophosphate(dGMP)	Nucleotide and Its metabolites	Nucleotide and Its metabolites	346.06	347.063	[M-H]-	C10H14N5O7P	3	454158	4.93512e+06	3.89901e+06	1.96106e+06	2.48496e+06	6.45662e+06	1.60307e+06	1.95281e+06	871144	1.40695e+06	1.68924e+06	1.11289e+06	1.17515e+06	1.11807e+06	1.24304e+06	1.04383e+06	1.40341e+06	902682	1.48596e+06	1.15028e+06	870733	1.00869e+06	1.59118e+06	972587	593971	954066	778158	1.53289e+06	1.52802e+06	1.20588e+06	1.00368e+06	958327	1.13142e+06	1.3854e+06	1.06658e+06	993735	3.46785e+06	3.2964e+06	3.4356e+06	3.4929e+06	2.16263e+06
MEDN1533*012	Dimethylmalonic acid	Organic acid and Its derivatives	Organic acid and Its derivatives	131.03	132.042	[M-H]-	C5H8O4	1b	303959	813424	507267	377084	330646	316357	270506	339080	372302	454964	304128	385306	386436	358517	854484	386260	355541	441886	592121	479273	557719	486597	798476	698583	469932	871043	870461	845637	436261	675749	849342	556090	571611	790224	612166	616695	416378	506298	468517	505550	484130
MEDN0480	Dl-Glyceraldehyde 3-Phosphate	Organic acid and Its derivatives	Phosphoric acids	168.99	169.998	[M-H]-	C3H7O6P	1a	4.46326e+07	2.25226e+07	5.87168e+07	3.6999e+07	2.27739e+06	5.03076e+06	5.12701e+06	2.01011e+06	3.85598e+06	2.14566e+06	2.8731e+06	2.29726e+06	2.42514e+06	3.46197e+06	2.96847e+06	1.9419e+06	3.51641e+06	2.72303e+06	3.83368e+06	2.91322e+06	2.26122e+06	3.0257e+06	2.99226e+06	2.8913e+06	2.3944e+06	2.92324e+06	2.51212e+06	3.04948e+06	2.40418e+06	2.95687e+06	2.70426e+06	2.29427e+06	2.59439e+06	3.11692e+06	2.66332e+06	2.61511e+06	6.92254e+06	7.23098e+06	7.57401e+06	8.3088e+06	6.92828e+06
MEDN0311	Dodecanedioic Acid	FA	FFA	229.14	230.152	[M-H]-	C12H22O4	1a	195935	1.47002e+06	429567	482459	299224	213951	205564	257897	216225	390948	467092	247889	672797	391771	1.57512e+06	187840	470563	317538	241839	263387	808488	437860	1.63568e+06	368476	705020	1.2967e+06	696846	1.16807e+06	245551	710445	743236	223125	205343	300362	826879	288847	399678	481783	483398	448061	502196
MEDN0120*035	Dulcitol	Carbohydrates and Its metabolites	Sugar Alcoholss	181.07	182.079	[M-H]-	C6H14O6	1b	50134.9	44826.7	46595.5	46781.9	82854.8	89615.1	77208.2	219852	94084.6	114803	90862.6	122159	119126	97587.2	177796	96767.8	112271	115610	152884	166381	159021	241815	112320	170033	240041	134423	162723	290596	120328	344703	230912	141845	160279	314540	301057	201389	106781	119089	149214	133834	115997
MEDP2375	Ectoine	Heterocyclic compounds	Heterocyclic compounds	143.08	142.074	[M+H]+	C6H10N2O2	1b	104110	129675	114273	45366.6	31656.7	86757.4	77451.9	113620	87517	47092	109579	66765.1	62757.7	67249.2	120781	77040.8	82054.1	81410.3	78512.9	104649	113424	89680.8	121078	77040.8	71004.2	104669	148228	92201.7	91469	73346.8	103247	70535.1	125240	84968.3	80494.1	107565	93257.2	86611.9	77998.6	135701	71916.1
MEDP1857	Eicosanoyl-EA	Organic acid and Its derivatives	Organic acid and Its derivatives	356.35	355.345	[M+H]+	C22H45NO2	3	861473	1.19411e+06	924125	816277	964306	909033	1.14859e+06	864198	958732	870311	1.08765e+06	881357	906934	871642	958447	879950	958444	881015	893219	771382	897630	852377	1.03723e+06	1.13877e+06	933359	1.14737e+06	995170	934682	1.0437e+06	875241	826796	766791	1.17247e+06	781361	996502	763833	1.82915e+06	1.77147e+06	1.61161e+06	1.68942e+06	1.73514e+06
MEDN1895*068	Ethyl hydrogen malonate	Aldehyde,Ketones,Esters	Esters	131.03	132.11	[M-H]-	C5H8O4	1b	290925	749931	503224	372700	323799	305070	299745	345349	407070	460383	319591	417186	380171	371059	895365	371454	355784	416824	574636	485811	551133	526184	841378	718646	486426	850947	815456	829877	424599	721959	850995	581015	562899	817100	570573	637411	408130	502401	493742	522986	489453
MEDP0658	Ethyl-dodecanoate	Alcohol and amines	Amines	229.22	228.209	[M+H]+	C14H28O2	1b	712817	683962	517566	643305	658990	655804	639414	643155	687976	672549	653256	638584	644604	705922	652008	647073	651431	700433	672399	652185	696998	742443	672919	777722	650970	614568	580538	621739	593367	576939	659159	563991	555092	595463	626267	605633	770950	796857	834216	730825	815382
MEDN0413*068	Ethylmalonate	Organic acid and Its derivatives	Organic acid and Its derivatives	131.03	132.042	[M-H]-	C5H8O4	1b	290925	749931	503224	372700	323799	305070	299745	345349	407070	460383	319591	417186	380171	371059	895365	371454	355784	416824	574636	485811	551133	526184	841378	718646	486426	850947	815456	829877	424599	721959	850995	581015	562899	817100	570573	637411	408130	502401	493742	522986	489453
MEDN0385	FFA(12:0)	FA	FFA	199.17	200.17	[M-H]-	C12H24O2	1a	694881	1.36556e+06	1.14138e+06	1.74942e+06	1.45903e+06	855420	876428	928473	1.04266e+06	1.18103e+06	1.10644e+06	1.62596e+06	1.10303e+06	1.09178e+06	1.97896e+06	1.14326e+06	1.64343e+06	1.1235e+06	1.17134e+06	1.31227e+06	1.52777e+06	1.61322e+06	1.8168e+06	1.4016e+06	1.53427e+06	1.18073e+06	1.35139e+06	1.86512e+06	1.40726e+06	1.3281e+06	1.56374e+06	1.00781e+06	1.19898e+06	1.45493e+06	1.2564e+06	1.73178e+06	1.27536e+06	1.424e+06	1.67329e+06	1.74022e+06	1.62349e+06
MEDN1159	FFA(15:1)	FA	FFA	239.2	240.209	[M-H]-	C15H28O2	1b	86781	78292.7	98360.4	86000.1	78633.4	59640.6	75479.7	72645.6	79346.5	71463.3	76636.3	109133	76551.1	83589.1	75971.2	58999.8	89838.3	88435.8	83009.5	68595.6	77513.1	79213.9	61074.8	86517.1	99405.1	75166.5	51230.3	67124.1	62628.7	85461.4	93517.2	67591.2	59429.5	109892	84582.9	97988.5	50798.7	63556.3	67396.9	63982	74403.1
MEDN0381	FFA(16:0)	FA	FFA	255.23	256.24	[M-H]-	C16H32O2	1a	1.16918e+06	774015	872909	926371	797682	1.02601e+06	1.05131e+06	929855	917889	817694	876805	1.21532e+06	958867	989041	985039	888633	1.10465e+06	1.00501e+06	1.03199e+06	944067	915876	1.29789e+06	877896	745372	1.01845e+06	722726	941144	937645	1.2044e+06	781372	834515	838535	1.15221e+06	1.32517e+06	776304	895630	1.01803e+06	955247	942770	1.2286e+06	893370
MEDN1490	FFA(16:2)	FA	FFA	251.2	252.209	[M-H]-	C16H28O2	2	1.56124e+06	1.457e+06	1.49735e+06	1.6928e+06	1.72022e+06	1.68515e+06	1.67202e+06	1.70072e+06	1.52868e+06	1.4782e+06	1.30175e+06	1.36972e+06	1.53286e+06	1.72682e+06	1.58788e+06	1.59071e+06	1.62266e+06	1.64234e+06	1.69508e+06	1.80042e+06	1.8956e+06	1.77882e+06	1.52994e+06	1.52028e+06	1.74722e+06	1.88102e+06	1.76902e+06	1.80155e+06	1.69983e+06	1.72251e+06	1.91194e+06	1.42675e+06	1.86734e+06	1.58702e+06	1.97739e+06	1.94229e+06	1.74564e+06	1.61092e+06	1.79615e+06	1.861e+06	2.10852e+06
MEDN1089	FFA(17:1)	FA	FFA	267.23	268.24	[M-H]-	C17H32O2	1b	246016	139497	145750	168822	196712	132464	725684	736260	710338	805621	834928	839157	380960	491170	509947	605155	570149	689578	824925	738963	480710	871079	582897	1.02234e+06	601729	701846	510326	990509	667074	1.24913e+06	830689	799037	782233	1.07887e+06	1.01437e+06	764662	453543	536288	504287	546025	510254
MEDN0378*054	FFA(18:3)	FA	FFA	277.22	278.22	[M-H]-	C18H30O2	1a	168637	139286	121108	143447	229224	207186	217283	222631	228707	452696	235796	156303	141178	188071	88577.9	274692	201700	246610	192436	157578	137503	282111	113842	216040	142651	83465.7	158610	123827	307791	155053	113619	112084	188602	142351	69213.3	261712	91090.2	98247.3	106275	96681.4	104384
MEDP0875	FFA(19:1)	FA	FFA	297.28	296.272	[M+H]+	C19H36O2	1b	1.76038e+06	1.49622e+06	1.5863e+06	1.03952e+06	1.6411e+06	1.53363e+06	1.90711e+06	1.31365e+06	1.2303e+06	1.40995e+06	1.35817e+06	1.47302e+06	1.75189e+06	1.59384e+06	1.24984e+06	1.4841e+06	1.17989e+06	1.56454e+06	1.51745e+06	1.18893e+06	1.46304e+06	1.36382e+06	1.86288e+06	1.49456e+06	1.65223e+06	2.10451e+06	1.77296e+06	1.56543e+06	2.14563e+06	1.58561e+06	1.60694e+06	2.15099e+06	1.6957e+06	1.4171e+06	1.4424e+06	1.55365e+06	1.60151e+06	1.6749e+06	2.15207e+06	2.16524e+06	2.54363e+06
MEDN0399	FFA(20:0)	FA	FFA	311.3	312.3	[M-H]-	C20H40O2	1a	1177.85	1177.85	1177.85	1177.85	1177.85	1177.85	23266.4	14702.1	5889.23	28246.9	15440.7	21621	7071.52	11217.5	18045.5	14529.8	18545.1	19626.3	18942.4	15730.6	15896.5	32339.3	22285.3	16538	14777.6	36191.7	20061.2	19650.5	28004.7	28447.6	22691	18842.1	29655.2	21634.2	23826.9	40000.1	12860.7	13074.5	14202.8	11922	17532.6
MEDN1156*204	FFA(20:4)	FA	FFA	303.23	304.24	[M-H]-	C20H32O2	2	7992.38	8335.92	23140.2	15849.1	54554	13849.4	130811	78924.9	142291	170121	179797	179859	216612	217213	202906	184314	343680	254496	226667	246908	280808	354519	335711	403145	250148	437562	244629	626133	345875	431803	363147	383078	399617	435702	430349	475748	237394	290886	233674	208273	242963
MEDN1608	FFA(22:4)	FA	FFA	331.26	332.272	[M-H]-	C22H36O2	2	44481	51350.6	71992.3	51689.1	142345	58436.3	203410	187326	371587	282906	564794	247396	235440	266809	850582	353582	859792	295424	401415	310788	882244	635508	745966	546073	319531	455654	812710	682771	892771	637947	462866	539388	1.08301e+06	1.08623e+06	684147	1.12099e+06	439843	432193	413300	428247	393224
MEDN2361	FFA(22:5)	FA	FFA	329.25	330.256	[M-H]-	C22H34O2	3	7474.05	7474.05	7474.05	7474.05	7474.05	7474.05	123294	79903.7	37370.2	97124.9	44576.2	68114.3	116500	109778	51835.1	141551	86973.2	75383.7	158677	181481	53757.5	176878	78254.6	157409	225885	210164	55244.1	203397	94911.8	199037	253368	216970	114126	270600	200302	133676	155151	125904	110267	96518.3	120661
MEDP1458	FFA(22:7)	FA	FFA	327.23	326.224	[M+H]+	C22H30O2	2	40820.2	34304.3	60849.9	31993.5	42598.7	45743.9	47353.6	58534.5	51725.7	44535.7	26844.8	58964.2	40196.5	47340.3	45273.6	43957.2	49003.5	51624.6	49977	30187.2	46791.4	36296.4	50674	38787.1	42907.3	50103.9	52441.1	51855.7	47052.1	49234.6	31888.7	50212.5	42610.1	63523.6	46691.6	23344.8	48494.7	35679.7	63433.8	41621.1	35288.9
MEDN1106	Flavanone	Benzene and substituted derivatives	Benzene and substituted derivatives	223.08	224.084	[M-H]-	C15H12O2	1b	1.09871e+07	1.93099e+07	1.24439e+07	1.89048e+07	1.38253e+07	1.0537e+07	3.43369e+06	1.32661e+07	4.36654e+06	6.96441e+06	4.22446e+06	4.78293e+06	4.23565e+06	5.37207e+06	4.54673e+06	4.92994e+06	4.83775e+06	5.88778e+06	4.07844e+06	5.70438e+06	5.39291e+06	7.13413e+06	5.2172e+06	5.92907e+06	1.44537e+07	6.84075e+06	5.82692e+06	6.01086e+06	6.00903e+06	5.77782e+06	5.61878e+06	6.69839e+06	6.28225e+06	6.31509e+06	6.10967e+06	9.46615e+06	4.55787e+06	5.77512e+06	6.82984e+06	7.17291e+06	7.96522e+06
MEDP0224*128	Fructose	Carbohydrates and Its metabolites	Sugars	181.07	180.063	[M+H]+	C6H12O6	1a	3.59333e+07	2.49479e+07	3.52456e+07	3.52533e+07	3.20296e+07	4.09323e+07	2.83265e+07	4.30966e+07	3.48945e+07	5.24866e+07	4.08746e+07	3.93092e+07	3.82134e+07	2.86998e+07	3.24417e+07	3.6751e+07	3.34049e+07	3.34574e+07	4.52251e+07	4.12829e+07	3.86551e+07	4.71017e+07	2.68186e+07	3.32273e+07	3.93054e+07	1.6839e+07	4.8676e+07	3.96413e+07	3.42962e+07	2.96887e+07	4.06167e+07	3.37774e+07	3.95082e+07	3.99001e+07	6.20624e+06	7.35422e+07	3.43591e+07	3.37423e+07	3.18685e+07	2.97644e+07	3.20881e+07
MEDN0463*049	Fructose-6-phosphate	Carbohydrates and Its metabolites	Phosphate sugars	259.02	260.03	[M-H]-	C6H13O9P	1b	2.04889e+07	2.04889e+07	2.04889e+07	2.04889e+07	1.02444e+08	4.71098e+08	3.54612e+08	4.64956e+08	4.68098e+08	4.41031e+08	4.06758e+08	3.78723e+08	2.08937e+08	4.18395e+08	8.34152e+08	3.92782e+08	4.63313e+08	3.18178e+08	7.67339e+08	3.85474e+08	4.33492e+08	4.56618e+08	6.93173e+08	3.96056e+08	3.9965e+08	4.28963e+08	1.44608e+08	3.73888e+08	6.00083e+08	6.93996e+08	3.24325e+08	4.65756e+08	3.79932e+08	8.06242e+08	2.91871e+08	2.86012e+08	3.19765e+08	6.56421e+08	6.41056e+08	6.64863e+08	5.56994e+08
MEDN0573	GDP-L-fucose	Nucleotide and Its metabolites	Nucleotide and Its metabolites	588.07	589.082	[M-H]-	C16H25N5O15P2	3	66689.2	60095.2	58142.5	110443	32586	39431	30338.5	22460.3	14220.4	12642.3	13442.9	33644.2	20044	15780.7	20174.7	9524.05	26855.8	16527.2	26942.8	14348.1	12736.6	7470.97	10046	32973.2	10040.3	8022.62	15952	15257.3	13601.3	17241.6	6559.37	6461.5	13628.9	6939.7	32280.1	3552.09	31207.3	26714.3	24429.9	18725.7	21497.9
MEDN1532	Galacturonic acid	Carbohydrates and Its metabolites	Sugar acids	193.04	194.043	[M-H]-	C6H10O7	1b	90660.7	114836	79393	121917	145311	44798.9	213736	1.20892e+06	141541	36709.8	392676	168687	190311	110680	242340	2.29485e+06	140372	380080	617893	285349	192018	825667	625128	1.12292e+06	266726	1.61664e+06	230293	1.17882e+06	1.34845e+06	900680	243571	1.2057e+06	146894	3.51517e+06	1.94731e+06	342027	333544	495814	487221	485374	465969
MEDN1126*077	Gamma-Mercholic Acid	Bile acids	Bile acids	407.28	408.288	[M-H]-	C24H40O5	1a	749775	1.01046e+06	1.30742e+06	1.14384e+06	1.66092e+06	2.20853e+06	688475	734372	1.78606e+06	1.29099e+06	1.81221e+06	2.29248e+06	820256	721096	1.68488e+06	1.14561e+06	1.7259e+06	1.93849e+06	840514	845246	1.62118e+06	1.11066e+06	1.78766e+06	2.72813e+06	751321	893865	1.2816e+06	1.12671e+06	1.67666e+06	2.31298e+06	695972	818805	1.53632e+06	1.31898e+06	2.37666e+06	2.11288e+06	1.13784e+06	1.3568e+06	1.45978e+06	1.36793e+06	1.28741e+06
MEDN1539	Genipin	Others	Medicine	225.08	226.084	[M-H]-	C11H14O5	1b	471.004	471.004	471.004	471.004	471.004	471.004	471.004	471.004	471.004	471.004	471.004	471.004	4252.27	2355.02	4651.88	4905.84	7497.59	19422.8	46271	73761.5	15810.4	12390.7	27865.2	84283.8	5765.14	94834.5	156061	68373	31023.2	15373.4	123563	15543.6	57904.2	61500.9	42363	41880.1	21494.1	26696.8	27223.3	25846.3	29122.3
MEDN2128	Gln-Asn	Amino acid and Its metabolites	Small Peptide	259.1	260.113	[M-H]-	C9H16N4O5	1b	4979.27	4979.27	4979.27	4979.27	4979.27	4979.27	34706.8	24896.3	36504.6	38328.8	29572.4	34843.5	49234.1	49812.8	48068.8	70826.7	61340.7	63308.8	50865	60704.1	67022.3	54457	41879.8	62877.5	66227.7	67068.6	48559	81263.7	102223	92826.8	74010.6	75851.6	110739	127214	74069.9	81903	74452.3	67028.2	66492.8	73085	86696.7
MEDN1917	Gln-Gln	Amino acid and Its metabolites	Small Peptide	273.12	274.128	[M-H]-	C10H18N4O5	1b	8686.17	9705.24	7444.84	11003.3	18037.4	12003	12860.8	58620.3	32117.9	90441.1	34089.3	69770	84803.8	69352.1	70059.5	178736	76336.7	107526	142472	167089	175388	128614	99394.7	161791	133274	122550	133001	184141	263019	177652	136331	100776	257421	286257	225853	264139	72901.5	106503	108584	91243.5	101770
MEDP2542*133	Gln-Gly	Amino acid and Its metabolites	Small Peptide	204.1	203.09	[M+H]+	C7H13N3O4	1b	3.02661e+06	2.85636e+06	3.45504e+06	2.87964e+06	4.95758e+06	4.95712e+06	5.35328e+06	4.9504e+06	4.94305e+06	5.45881e+06	4.1421e+06	5.64357e+06	4.62248e+06	5.34992e+06	5.6704e+06	5.27031e+06	5.17091e+06	5.21629e+06	5.48835e+06	5.54998e+06	4.74224e+06	5.35637e+06	6.27315e+06	6.94147e+06	5.32786e+06	7.11846e+06	4.64397e+06	6.31353e+06	5.4479e+06	7.56877e+06	5.04639e+06	6.21231e+06	6.48665e+06	7.72948e+06	8.31086e+06	5.57606e+06	4.54407e+06	5.74646e+06	4.81074e+06	6.02492e+06	4.74303e+06
MEDN2223	Glu-Ala-Gly	Amino acid and Its metabolites	Small Peptide	274.1	275.112	[M-H]-	C10H17N3O6	3	27789.9	15626.8	19696.2	12905.6	24602	15175.1	23221.5	37661.2	27829.2	52788.4	25769.3	32106.4	39663.1	32774.5	41663	43352.6	44653.8	39586.9	44757.6	59967.1	60424.5	48578.3	47069.6	68432.3	61752.4	69954.6	54016.4	73118.1	82251.7	46036.6	65543.3	66188.3	89520.8	95136.9	103833	79172.2	43580.9	51682.8	47369.5	38052.6	43564.9
MEDN1478*053	Glu-Gln	Amino acid and Its metabolites	Small Peptide	274.1	275.112	[M-H]-	C10H17N3O6	3	261021	221250	282232	239543	227531	211104	449247	1.20145e+06	907126	1.42395e+06	603807	1.03811e+06	1.42467e+06	1.11822e+06	1.39062e+06	1.44168e+06	1.46289e+06	1.23996e+06	1.10093e+06	1.40539e+06	1.77172e+06	1.34932e+06	1.24563e+06	2.05546e+06	1.17519e+06	1.31528e+06	1.45693e+06	1.5783e+06	1.86082e+06	1.32022e+06	1.60898e+06	1.24927e+06	2.21908e+06	2.12188e+06	2.02548e+06	1.70863e+06	735719	964894	1.15033e+06	1.11461e+06	1.30997e+06
MEDP1653	Glu-Glu	Amino acid and Its metabolites	Small Peptide	277.1	276.096	[M+H]+	C10H16N2O7	3	11258.4	11258.4	11258.4	11258.4	11258.4	11258.4	56292	122030	95811.7	282471	120069	178193	201165	189486	176769	275462	274576	320399	302079	378185	514441	358458	251760	444045	292345	496569	420475	485584	598405	432595	555611	377039	706591	690632	631947	630330	333073	370236	319848	224955	342000
MEDP1671	Glu-Glu-Ile	Amino acid and Its metabolites	Small Peptide	390.19	389.18	[M+H]+	C16H27N3O8	3	17118.5	17118.5	17118.5	17118.5	17118.5	17118.5	86044.1	106812	161003	167325	85592.4	124532	202957	199322	248149	190006	255767	218010	262435	315713	272008	318784	275722	409123	296033	363597	470138	418030	374624	394541	283251	247680	333077	460815	431257	353343	174498	187600	178023	203261	193993
MEDP2355*135	Glu-Gly	Amino acid and Its metabolites	Small Peptide	205.08	204.07	[M+H]+	C7H12N2O5	1a	381062	449688	473051	454949	698262	699280	533179	733952	496043	594018	535825	484758	889923	898655	515360	552410	481772	432099	787477	564608	751077	932277	847356	434731	817210	982876	1.03534e+06	829912	1.36123e+06	962466	867158	977654	918065	959624	805023	514838	806965	575665	990639	546668	981910
MEDP2394	Glu-Ile	Amino acid and Its metabolites	Small Peptide	261.14	260.137	[M+H]+	C11H20N2O5	1a	7468.72	17836.2	12722.9	4022.01	63347.3	32343.3	286673	691749	712254	920979	634851	685358	1.2719e+06	1.13403e+06	1.13907e+06	1.4944e+06	1.57831e+06	1.24276e+06	1.77871e+06	1.66559e+06	1.92403e+06	1.59434e+06	1.34879e+06	2.40006e+06	1.081e+06	1.55048e+06	1.42101e+06	2.13341e+06	2.22065e+06	1.2894e+06	1.27509e+06	1.57796e+06	2.30575e+06	2.57035e+06	1.86384e+06	2.22332e+06	1.26872e+06	1.26226e+06	1.26963e+06	1.2941e+06	1.2747e+06
MEDN0662	Glu-Leu	Amino acid and Its metabolites	Small Peptide	259.13	260.137	[M-H]-	C11H20N2O5	1a	108659	87316.2	123003	75111.8	132830	118528	95967	86329.5	122258	81379.5	186603	160835	67485.9	138621	200578	121648	284393	168410	182042	119287	127816	154928	344136	241290	71224	127052	238194	188238	395190	100389	117746	137747	170946	128430	209304	456984	133491	184453	128321	165080	120819
MEDP1509	Glu-Met	Amino acid and Its metabolites	Small Peptide	279.1	278.094	[M+H]+	C10H18N2O5S	1b	94600.7	35505.9	39436.6	44666	18140.6	32031.9	41955.2	111658	37786.1	30671.4	44602.8	30821.3	55208.8	27076.7	113847	45488.2	48997.1	29737.9	42842.2	57491.3	49310.8	92734.4	78113	94174.5	69298.9	112426	298034	76150.5	74209.6	62461	120260	140996	109991	127702	110754	113726	68862.4	84328.5	66771.8	74254.9	57416.1
MEDP2597*158	Glu-Phe	Amino acid and Its metabolites	Small Peptide	295.13	294.121	[M+H]+	C14H18N2O5	1b	93285.1	63671.5	74199.8	69134.1	206135	86833.3	929317	1.83426e+06	1.76654e+06	2.992e+06	1.64262e+06	2.31517e+06	4.80404e+06	3.88195e+06	3.7476e+06	5.71536e+06	4.60915e+06	4.98901e+06	7.23273e+06	6.20547e+06	7.28141e+06	5.9189e+06	3.88303e+06	7.40392e+06	7.13579e+06	7.01631e+06	7.06133e+06	9.98624e+06	7.15226e+06	1.16391e+07	8.60139e+06	8.04121e+06	7.45251e+06	1.12489e+07	9.08927e+06	6.32336e+06	5.46463e+06	4.62857e+06	4.68821e+06	4.85529e+06	4.77756e+06
MEDN1639	Glu-Thr	Amino acid and Its metabolites	Small Peptide	229.08	248.101	[M-H2O-H]-	C9H16N2O6	3	7017.75	7017.75	7017.75	7017.75	7017.75	7017.75	42590.9	111507	98160	58212.4	35088.8	82232.5	36903.9	38745.9	107130	84228.6	42638.6	96331	51098.9	83771.5	53938.3	98449.8	52527.9	84252.3	67061	62439.8	81669.4	114874	69854.5	80157.5	95438.7	73328.1	94263.6	101520	114542	64344.8	124624	93727	74352.9	93847.7	73260.7
MEDN1640	Glu-Tyr	Amino acid and Its metabolites	Small Peptide	309.11	310.116	[M-H]-	C14H18N2O6	2	13513.3	11770	23684.8	21457	27353.2	23679.7	27253.4	37678.4	25888.4	42575.9	41474.6	41324.8	58041.2	43058	49878.7	50339.5	59118.8	47191.7	49278.1	54131.2	57063.9	55463.1	52369.1	58864	55524.2	67597.6	74947	66951	75633.6	59032.3	57196.1	88354.6	72268.3	61867	57548	56486.8	63045.9	60453.2	61410.1	67764.4	67058
MEDN1620	Glu-Val	Amino acid and Its metabolites	Small Peptide	245.11	246.122	[M-H]-	C10H18N2O5	3	51608.6	46334.5	72031.2	32029	100136	71448.6	50035.8	62645.2	71142	68680.5	142964	86604.4	54425.6	68344.6	94795.6	64575.9	136758	84499.7	82881.4	87649.6	99117.8	76025.3	162801	120654	54951.2	64605.9	103267	89786.4	188068	60516.8	65584.1	89783.6	112084	103855	93453.5	219265	74197.4	78128	78465.4	87461.3	75783.5
MEDN0239	Gluconic acid	Carbohydrates and Its metabolites	Sugar acids	195.05	196.058	[M-H]-	C6H12O7	1b	618523	530799	594808	570082	551536	643207	5.30706e+06	4.73964e+06	4.30687e+06	3.03972e+06	4.3774e+06	3.93252e+06	7.4722e+06	7.49147e+06	7.14351e+06	6.67364e+06	7.15569e+06	6.73823e+06	1.27394e+07	1.41297e+07	1.0664e+07	1.11425e+07	1.19602e+07	1.16407e+07	1.3111e+07	1.01009e+07	8.46946e+06	1.94415e+07	1.75051e+07	1.48543e+07	1.44076e+07	1.43283e+07	1.11471e+07	2.52916e+07	1.77401e+07	1.26784e+07	6.40666e+06	9.25211e+06	8.49645e+06	8.92907e+06	8.60359e+06
MEDN0237	Glucoronic Acid	Carbohydrates and Its metabolites	Sugar acids	193.04	194.043	[M-H]-	C6H10O7	1b	41439.2	72377.3	59275.4	77895.1	79962.4	26131.5	112862	589104	69061.2	67258.7	237207	89191.7	89510.9	52224.6	108524	1.21843e+06	82467	211942	347852	154131	94466	368395	346462	630854	125416	756285	101907	577788	689664	392341	165102	611838	79351.5	1.99648e+06	1.10859e+06	172178	176079	241895	249387	255496	245728
MEDP1761*126	Glucosamine	Carbohydrates and Its metabolites	Sugar acids	180.09	179.079	[M+H]+	C6H13NO5	1b	11715.9	16818	24243.5	7902.27	20820.6	18237.7	20540.7	12921.5	19774.6	16671.7	24811	13292.2	8815.13	23714.6	24823.9	17602.3	22485.8	14461.3	15268.5	13687.8	21384.6	12717.4	17899.9	22251.5	24256.8	14366.1	24816.5	26759.5	21843.8	20945.7	20423.2	15619.4	22255.6	11135.1	20466.9	23812.6	14435.5	20934.9	18277.9	17827.5	17873.3
MEDP1753	Glucosaminic acid	Carbohydrates and Its metabolites	Sugar acids	196.08	195.074	[M+H]+	C6H13NO6	1b	15186.9	14706.8	34355.3	7523.01	12470.3	14866.9	1504.6	1504.6	1504.6	1504.6	1504.6	1504.6	12568.3	21483.2	35319.4	17501.6	36418.8	36267	63611.4	39704.7	48583.3	59507.6	65041.8	45598.4	64129.7	120026	52484.5	54385.7	96159.9	48389	90139.9	82722	116304	120941	109780	82766.4	26456.9	39125.3	38829.4	43884.9	52082.7
MEDN1698*008	Glutaconic acid	Amino acid and Its metabolites	Amino acids	129.02	130.027	[M-H]-	C5H6O4	1b	116677	223199	344842	145677	239573	269157	116743	212443	189687	300833	121142	163206	149076	104137	230852	165799	195581	121009	331431	172500	141262	387622	142932	118011	420632	227812	137626	142461	183494	168436	163134	160824	133200	358793	178714	205613	56102.4	70157.9	100346	72901.5	69407.8
MEDN0314*012	Glutaric Acid	Organic acid and Its derivatives	Organic acid and Its derivatives	131.03	132.042	[M-H]-	C5H8O4	1b	303959	813424	507267	377084	330646	316357	270506	339080	372302	454964	304128	385306	386436	358517	854484	386260	355541	441886	592121	479273	557719	486597	798476	698583	469932	871043	870461	845637	436261	675749	849342	556090	571611	790224	612166	616695	416378	506298	468517	505550	484130
MEDN0039	Glutathione Reducedform	Amino acid and Its metabolites	Small Peptide	306.08	307.084	[M-H]-	C10H17N3O6S	1a	7.67126e+06	4.70275e+06	9.72991e+06	6.80561e+06	6.52194e+06	3.88162e+06	1.11657e+07	7.045e+06	4.7274e+06	4.73821e+06	1.09411e+07	1.23934e+07	1.30459e+07	1.18913e+07	9.55196e+06	1.13562e+07	1.36923e+07	1.38722e+07	1.47168e+07	1.08383e+07	7.87489e+06	5.57295e+06	2.53406e+07	2.12526e+07	6.25303e+06	1.63079e+07	1.38142e+07	1.68302e+07	2.20012e+07	2.10361e+07	2.1276e+07	2.91813e+07	1.45805e+07	1.94646e+07	1.76521e+07	7.79459e+06	1.85249e+07	1.85311e+07	2.30304e+07	2.06637e+07	1.61077e+07
MEDP2559*139	Gly-Arg	Amino acid and Its metabolites	Small Peptide	232.14	231.133	[M+H]+	C8H17N5O3	1b	57276	92665.1	118170	108643	100156	104764	114687	184001	72701	240124	136006	212464	393115	327266	216523	602927	347962	384129	746822	514676	607497	604841	398567	742444	885784	1.0689e+06	581453	1.13475e+06	1.17963e+06	1.3471e+06	1.18862e+06	855743	1.215e+06	1.69638e+06	1.33959e+06	667297	725149	627794	734234	730309	806397
MEDP2313*133	Gly-Gln	Amino acid and Its metabolites	Small Peptide	204.1	203.091	[M+H]+	C7H13N3O4	1b	3.02661e+06	2.85636e+06	3.45504e+06	2.87964e+06	4.95758e+06	4.95712e+06	5.35328e+06	4.9504e+06	4.94305e+06	5.45881e+06	4.1421e+06	5.64357e+06	4.62248e+06	5.34992e+06	5.6704e+06	5.27031e+06	5.17091e+06	5.21629e+06	5.48835e+06	5.54998e+06	4.74224e+06	5.35637e+06	6.27315e+06	6.94147e+06	5.32786e+06	7.11846e+06	4.64397e+06	6.31353e+06	5.4479e+06	7.56877e+06	5.04639e+06	6.21231e+06	6.48665e+06	7.72948e+06	8.31086e+06	5.57606e+06	4.54407e+06	5.74646e+06	4.81074e+06	6.02492e+06	4.74303e+06
MEDN2108	Gly-Glu	Amino acid and Its metabolites	Small Peptide	203.07	204.075	[M-H]-	C7H12N2O5	1b	31923.2	22604.3	32653.1	42700.8	15482	18838.8	47261.1	59881.8	42168.7	92076.1	48936.1	66326.8	87586.3	128907	105796	159597	161313	174734	200729	165837	180389	171020	145081	153534	167699	154534	160856	226058	249348	258631	209196	208852	289240	316945	285382	289909	116655	149197	175903	162735	181729
MEDN1543	Gly-Gly	Amino acid and Its metabolites	Small Peptide	131.05	132.053	[M-H]-	C4H8N2O3	1b	702.469	702.469	702.469	702.469	702.469	702.469	3512.34	15785.8	5659.55	14616.5	10525	10527	16372.6	40309.3	25715.1	34967.7	33718.4	37999.8	34212.1	28898.9	37410.8	35978.6	27127.7	39515.8	45407.2	35387.9	38572.7	51318.2	39270.1	77275.3	65468.3	70254.6	56056.4	61356.2	69588.3	51887.8	41289.1	50099.9	48371.4	42039.5	52382.4
MEDP1670	Gly-Gly-Phe	Amino acid and Its metabolites	Small Peptide	280.13	279.122	[M+H]+	C13H17N3O4	2	29974.7	32916.3	27958.6	39350.2	39443.4	38112.7	102114	154940	167730	223329	59287.4	123271	365774	409261	256175	626358	602003	337611	1.26718e+06	1.03458e+06	957603	916940	493207	1.09887e+06	1.20908e+06	1.44283e+06	934116	1.56169e+06	1.27603e+06	1.51806e+06	1.80264e+06	1.23365e+06	1.67765e+06	2.16769e+06	1.75778e+06	1.39894e+06	981224	881257	800993	769818	805587
MEDP1790	Gly-Ile	Amino acid and Its metabolites	Small Peptide	189.12	188.116	[M+H]+	C8H16N2O3	1b	61260.8	45770.3	57163	62637.6	249712	109917	398478	1.06107e+06	730757	1.23024e+06	660186	1.02393e+06	1.78828e+06	1.65743e+06	2.12642e+06	2.1797e+06	2.0205e+06	2.01292e+06	3.79317e+06	3.17551e+06	3.84077e+06	3.0938e+06	2.20021e+06	4.01183e+06	3.1653e+06	4.28695e+06	3.84791e+06	4.58036e+06	4.41051e+06	6.42704e+06	5.25712e+06	3.55519e+06	6.63234e+06	6.80385e+06	5.88741e+06	5.30251e+06	2.31918e+06	2.4395e+06	2.65591e+06	2.83642e+06	2.52031e+06
MEDN0059	Gly-Leu	Amino acid and Its metabolites	Amino acid derivatives	187.11	188.116	[M-H]-	C8H16N2O3	1a	5429.66	6541.78	7900.17	5788.53	31655.6	14681.1	51115.9	144962	89849.1	214515	77962	153911	256891	315245	267823	335299	322255	301726	522781	488030	561661	561928	293662	574633	439123	691852	542903	761000	724952	984552	801787	574272	1.07636e+06	1.32075e+06	873714	764166	235629	433175	364146	439817	356574
MEDP1864	Gly-Leu-Ala	Amino acid and Its metabolites	Small Peptide	260.16	259.153	[M+H]+	C11H21N3O4	3	5979.94	5979.94	5979.94	5979.94	5979.94	5979.94	29899.7	46212.5	64572.8	81115.7	33592.4	66088.4	70952.2	72442.7	97151.1	166403	72259.8	103629	133524	186248	178124	142794	80050.7	211977	161002	124097	103666	195294	307319	265103	234574	99425	251162	349476	410117	313299	156554	111947	146953	103116	152256
MEDP2312*134	Gly-Lys	Amino acid and Its metabolites	Small Peptide	204.13	203.126	[M+H]+	C8H17N3O3	1b	3.78733e+06	4.16485e+06	4.56823e+06	4.12627e+06	6.55589e+06	6.6387e+06	7.65613e+06	6.21386e+06	6.19694e+06	8.21917e+06	5.50064e+06	7.06276e+06	6.73186e+06	6.61348e+06	8.04605e+06	7.70591e+06	6.81357e+06	7.88973e+06	7.30732e+06	7.1579e+06	6.50609e+06	7.83465e+06	7.18163e+06	8.24623e+06	7.07513e+06	7.50587e+06	7.88226e+06	8.9842e+06	8.5772e+06	8.74474e+06	6.48058e+06	7.01987e+06	7.87494e+06	9.14337e+06	8.9167e+06	6.2954e+06	6.29832e+06	6.38625e+06	7.56621e+06	7.03256e+06	8.84002e+06
MEDP0859*245	Gly-Phe	Amino acid and Its metabolites	Amino acid derivatives	223.11	222.1	[M+H]+	C11H14N2O3	1a	222246	181296	201208	278829	824488	323144	1.33597e+06	4.87128e+06	2.18368e+06	1.22112e+07	7.2935e+06	7.94666e+06	1.11543e+07	9.48596e+06	6.42799e+06	4.74271e+07	1.20971e+07	2.67306e+07	3.12414e+07	2.21987e+07	2.8331e+07	3.2014e+07	1.96456e+07	4.75633e+07	3.45105e+07	3.72402e+07	4.17226e+07	5.77769e+07	7.28599e+07	7.38666e+07	5.16365e+07	4.45524e+07	7.85678e+07	9.36925e+07	9.17197e+07	7.44718e+07	3.15622e+07	3.43643e+07	3.77028e+07	3.41466e+07	3.61562e+07
MEDP2508*246	Gly-Tyr	Amino acid and Its metabolites	Amino acid derivatives	239.1	238.095	[M+H]+	C11H14N2O4	1a	82773.9	55548	80538.9	90823.4	221908	95696.9	683312	1.18134e+06	1.20976e+06	2.49289e+06	928508	1.71252e+06	4.15628e+06	4.61279e+06	2.33755e+06	6.01033e+06	4.33413e+06	3.46675e+06	8.61088e+06	6.50942e+06	5.69702e+06	4.83696e+06	2.86241e+06	6.93604e+06	5.65458e+06	6.01753e+06	4.84543e+06	8.08654e+06	8.78789e+06	6.09859e+06	7.82643e+06	4.67852e+06	9.04494e+06	8.29523e+06	9.4298e+06	7.03068e+06	4.693e+06	4.94091e+06	5.16462e+06	4.25546e+06	4.59596e+06
MEDN0113*213	Glycochenodeoxycholic Acid	Bile acids	Bile acids	448.31	449.314	[M-H]-	C26H43NO5	1a	82462.3	10540.4	22821.9	26399.7	93002.6	71374.4	47959.4	54430.6	28599.5	42791.6	76811.5	57787	65572.5	33483.5	30664.7	26990	93490	56943	73742.6	47569	30396.8	21071.6	85997.6	80502.4	33407.2	76961.9	14825	36628.1	75635.4	64057.9	56023.1	66778.4	25957.4	41167.1	60226.1	103944	39931.8	46672.7	54442.4	41198.8	55472.1
MEDP1109	Glycocholic Acid	Bile acids	Bile acids	466.32	465.309	[M+H]+	C26H43NO6	1a	76158.4	2651.31	3643.09	14916	34495.8	17305.3	26609.5	40226.5	5660.66	10706	24668.8	26116	38184.1	11387.4	5695.69	9087.59	44054.2	18757.9	30069.9	15630.9	1658.31	10992.8	20559.6	36710.5	42803.9	75578	9392.38	11446.8	22552.1	18733	22983.9	22695.1	2683.35	13059.1	49085.4	23618.8	15665.2	26717	17934.6	18307.4	25931.1
MEDN1904*213	Glycodeoxycholic acid	Bile acids	Bile acids	448.31	449.314	[M-H]-	C26H43NO5	1a	82462.3	10540.4	22821.9	26399.7	93002.6	71374.4	47959.4	54430.6	28599.5	42791.6	76811.5	57787	65572.5	33483.5	30664.7	26990	93490	56943	73742.6	47569	30396.8	21071.6	85997.6	80502.4	33407.2	76961.9	14825	36628.1	75635.4	64057.9	56023.1	66778.4	25957.4	41167.1	60226.1	103944	39931.8	46672.7	54442.4	41198.8	55472.1
MEDP0313	Guanidineacetic Acid	Organic acid and Its derivatives	Organic acid and Its derivatives	118.06	117.054	[M+H]+	C3H7N3O2	1b	8.97807e+06	1.11892e+07	1.53486e+07	1.04821e+07	1.4941e+07	1.1921e+07	1.74257e+07	2.37161e+07	2.22974e+07	2.68831e+07	2.48496e+07	2.14515e+07	3.26711e+07	2.96761e+07	3.67961e+07	3.39296e+07	4.35403e+07	3.70969e+07	6.56181e+07	5.15659e+07	6.74112e+07	5.61106e+07	4.57259e+07	5.32885e+07	7.53216e+07	7.69156e+07	8.22601e+07	7.5792e+07	8.42934e+07	8.97372e+07	8.86743e+07	8.6664e+07	9.87823e+07	9.8575e+07	9.86237e+07	8.97037e+07	7.03737e+07	5.83765e+07	6.35662e+07	5.32581e+07	6.04389e+07
MEDN0316	Guanidinoethyl Sulfonate	Organic acid and Its derivatives	Sulfonic acids	166.03	167.037	[M-H]-	C3H9N3O3S	1a	166540	183610	220328	223068	88044.1	93784.1	128944	126793	92563	141936	146017	156730	154903	168106	126833	179088	154921	156870	149137	152657	148201	155076	124998	87194.7	156261	139561	144620	115371	99935.2	163897	157138	129887	144115	148422	131767	117548	90552.5	110527	80649.3	90704.9	69931.6
MEDP1276	Guanine	Nucleotide and Its metabolites	Nucleotide and Its metabolites	152.06	151.049	[M+H]+	C5H5N5O	2	104144	107189	93280	201353	238844	317839	320999	252135	850702	355723	562233	296022	378919	244839	425287	400979	395755	385909	447463	1.1375e+06	432249	402228	315521	488043	463286	1.08713e+06	445520	1.29047e+06	959632	740379	479408	1.13321e+06	1.61775e+06	1.46886e+06	826061	619635	553943	501202	667322	471954	429693
MEDP0167*253	Guanosine	Nucleotide and Its metabolites	Nucleotide and Its metabolites	284.1	283.092	[M+H]+	C10H13N5O5	1a	557714	228991	226756	670308	5.17344e+06	844722	1.88919e+07	8.81025e+06	1.56975e+07	1.35835e+07	1.74947e+07	1.23059e+07	1.72264e+07	1.68091e+07	1.56721e+07	1.05253e+07	2.03751e+07	1.07037e+07	2.07829e+07	1.95375e+07	1.46531e+07	1.44343e+07	2.29573e+07	1.13327e+07	1.61363e+07	9.00842e+06	9.79878e+06	1.96955e+07	1.76781e+07	1.49091e+07	1.18627e+07	8.90787e+06	1.03165e+07	1.8622e+07	1.11312e+07	1.72478e+07	1.16146e+07	1.12314e+07	1.33177e+07	1.34121e+07	1.21798e+07
MEDN1544	Guanosine-5'-diphosphate	Nucleotide and Its metabolites	Nucleotide and Its metabolites	442.02	443.024	[M-H]-	C10H15N5O11P2	1b	3031.27	3031.27	3031.27	3031.27	3031.27	3031.27	119709	15156.4	149129	36034.8	93814.2	83482.2	233423	142948	152543	85826.7	179947	150904	98801.5	157418	102581	63567.7	269809	105493	144917	213279	221318	209542	238017	271263	276214	419213	206239	340305	228063	93339.9	261379	217926	251121	293677	174784
MEDN1545	Guanosine-5'-monophosphate	Nucleotide and Its metabolites	Nucleotide and Its metabolites	362.05	363.058	[M-H]-	C10H14N5O8P	1a	30499.1	91069.5	99782.2	97511.1	2.47239e+06	835013	1.85026e+06	1.09518e+06	2.59191e+06	1.5841e+06	1.42646e+06	1.68739e+06	1.02284e+06	1.18436e+06	1.2014e+06	945727	1.34807e+06	1.22876e+06	897083	1.09937e+06	1.16434e+06	806655	1.23785e+06	1.00032e+06	577379	688975	1.01094e+06	464602	856344	726933	314446	425655	941805	734323	680671	747307	1.11664e+06	935557	995454	1.05101e+06	1.19297e+06
MEDN0240	Gulonolactone	Carbohydrates and Its metabolites	Sugar acids	177.04	178.048	[M-H]-	C6H10O6	1b	21967.4	39760.9	22606.7	48379.7	9688.87	17103.5	27629.3	30254.2	30449.4	34199.2	32946.3	25837.6	28288.9	31772.4	52482.4	44838.1	40321.1	38522.4	45866.4	43927.1	38751.6	61758.4	45053.2	60713.3	50368.8	66262.9	42420.6	77544.3	58187.2	58983	60301.1	50375.5	51050.3	106024	74896.4	58977.6	25195	54344.2	47927.1	51031.1	39099.1
MEDP1228*248	Heterodendrin	Others	Others	262.13	261.121	[M+H]+	C11H19NO6	3	7.74595e+06	3.86027e+07	1.67403e+07	6.84999e+06	4.17076e+07	5.57396e+07	8.61413e+07	1.0175e+08	7.23486e+07	6.3053e+07	1.07216e+08	9.38764e+07	1.13425e+08	8.32639e+07	7.87446e+07	7.90694e+07	9.61374e+07	1.02648e+08	8.39312e+07	8.82091e+07	8.75616e+07	6.70365e+07	1.153e+08	1.27671e+08	5.33254e+07	1.15691e+08	9.63931e+07	8.47532e+07	1.03158e+08	1.14817e+08	9.75465e+07	6.61974e+07	1.01374e+08	1.17255e+08	8.74746e+07	1.20787e+08	1.053e+08	8.45849e+07	1.04191e+08	1.04905e+08	1.0794e+08
MEDN0658	Hexadecanedioic acid	FA	FFA	285.21	286.214	[M-H]-	C16H30O4	1a	150303	1.27853e+06	315974	395016	229672	95870.9	126834	149540	114051	259378	341957	192309	516891	313179	1.45785e+06	128552	336718	234438	178395	150360	685520	263194	1.63207e+06	300529	498695	1.63093e+06	502820	1.05032e+06	131287	562060	571755	142008	142561	197725	864883	138172	339461	362924	335149	367859	314783
MEDP2189	Hexadecylamine	Alcohol and amines	Amines	242.28	241.277	[M+H]+	C16H35N	1b	84277.8	156949	154366	285963	193340	213615	174604	111041	226029	133339	225998	213814	211182	187884	259880	140765	128783	150625	216401	241299	185834	96541.5	131973	107603	65012.9	134008	184697	129178	179422	153269	147173	126098	131914	139200	104732	29250.1	135649	113156	79436	93189.8	109006
MEDP2068	Hexaethylene-glycol	Alcohol and amines	Alcohols	283.18	282.168	[M+H]+	C12H26O7	1b	47230.7	31692.4	26955.7	44202.7	34429.7	24873.3	32739.2	38810.4	64092.5	77950.3	18574.2	24321.3	44048.9	30402.1	34837.4	25579.1	30888.4	27963.4	29977.9	30936.5	31717	25765.5	29571.8	30815.5	28316.3	37670	26147.6	54043.4	23583.2	23796.2	35151.1	27919.4	30455.7	33921.8	30382.8	28290.9	36493.3	37132.5	32754	35569.3	35369
MEDN0041	Hexanoyl Glycine	Amino acid and Its metabolites	Amino acid derivatives	172.1	173.105	[M-H]-	C8H15NO3	1a	232.011	232.011	232.011	232.011	232.011	232.011	232.011	232.011	232.011	232.011	232.011	232.011	232.011	232.011	232.011	232.011	232.011	232.011	2809.12	3172.61	1786.65	4983.53	3227.27	1385.17	232.011	232.011	232.011	232.011	232.011	232.011	2973.99	2376.25	1160.06	3369.71	4542.93	1978.99	89979.1	107580	103027	112518	111476
MEDN0317*196	Hippuric Acid	Organic acid and Its derivatives	Organic acid and Its derivatives	178.05	179.058	[M-H]-	C9H9NO3	1b	1.28438e+06	442141	537338	714692	479612	1.44476e+06	1.13213e+06	1.52237e+06	688531	1.09135e+06	381276	1.88134e+06	1.24184e+06	1.00094e+06	922377	914471	428888	1.56335e+06	1.24621e+06	1.3315e+06	724062	1.06756e+06	475389	2.51157e+06	910312	2.0837e+06	863286	1.08836e+06	420390	2.00901e+06	1.35513e+06	1.10011e+06	902708	1.27786e+06	2.10653e+06	497078	802556	1.05622e+06	1.00765e+06	1.14097e+06	1.08733e+06
MEDN1912	His-Ala	Amino acid and Its metabolites	Small Peptide	225.1	226.1	[M-H]-	C9H14N4O3	1b	2.16475e+07	1.4355e+07	2.15244e+07	2.57727e+07	1.75592e+07	1.89676e+07	3.3779e+07	1.86348e+07	2.98106e+07	2.61952e+07	2.66214e+07	2.82117e+07	2.05726e+07	3.17052e+07	3.2823e+07	2.33727e+07	2.82923e+07	2.91008e+07	3.34597e+07	3.85167e+07	2.68263e+07	2.6693e+07	3.52906e+07	3.60641e+07	2.23054e+07	2.59181e+07	2.82615e+07	3.82543e+07	3.12737e+07	4.22555e+07	3.25916e+07	3.06495e+07	3.59938e+07	4.05161e+07	4.14088e+07	3.75336e+07	2.17898e+07	2.77594e+07	2.85876e+07	2.85908e+07	2.88939e+07
MEDN1941	His-Ile	Amino acid and Its metabolites	Small Peptide	267.15	268.154	[M-H]-	C12H20N4O3	1b	2115.89	2115.89	2115.89	2115.89	2115.89	2115.89	12484.4	17485.1	14513.4	23906.3	10579.4	16612.4	16815.1	24062.8	27674.4	26628.7	31314.8	36366.2	38162.1	50465.1	38313.3	24976.9	34271.2	26957.3	45256	50411	58550.3	62575.4	39656.8	49121.3	58537.8	47414.7	108330	86640.3	67164.9	69190.6	20052.8	42052.3	35594.5	38802.2	34896.8
MEDP1869*251	His-Leu	Amino acid and Its metabolites	Small Peptide	269.16	268.154	[M+H]+	C12H20N4O3	3	1.0074e+06	922901	882753	984877	513322	663712	1.6871e+06	1.79472e+06	2.00122e+06	2.47412e+06	2.17979e+06	2.20551e+06	3.23748e+06	2.93769e+06	4.01739e+06	4.16838e+06	3.27573e+06	3.62078e+06	5.54179e+06	7.39652e+06	5.35768e+06	4.89606e+06	6.49344e+06	6.3246e+06	4.1311e+06	6.34697e+06	4.50048e+06	6.35497e+06	5.77891e+06	7.30874e+06	4.30935e+06	5.35541e+06	7.12297e+06	8.62121e+06	8.77922e+06	7.10374e+06	3.92575e+06	3.72139e+06	3.84572e+06	4.1957e+06	2.9835e+06
MEDP2807	His-Trp	Amino acid and Its metabolites	polypeptide	342.16	341.149	[M+H]+	C17H19N5O3	1b	3437.86	3437.86	3437.86	3437.86	3437.86	3437.86	17189.3	35749.9	27190.3	33613.6	27074.7	40062	53838.8	51252.4	50008	74315.7	31161.9	63123.4	63250	115804	62689.5	51700.8	59651.9	71250.1	3437.86	3437.86	3437.86	3437.86	3437.86	3437.86	122723	56152.4	115307	219047	168456	105914	82692.9	54680.2	81173.4	84264.5	83208.6
MEDP2609	His-Tyr	Amino acid and Its metabolites	Small Peptide	319.14	318.132	[M+H]+	C15H18N4O4	1b	4427.17	4427.17	4427.17	4427.17	4427.17	4427.17	22135.8	80961.1	44621.1	85908.8	47483	58610.3	203635	215324	133059	392366	249586	180529	634344	344473	534135	490371	256638	477428	445976	526163	380076	452027	714596	542437	688924	478042	723745	732456	613059	744300	440948	351492	313359	379578	255881
MEDP0047	Histamine	Alcohol and amines	Polyamines	112.09	111.08	[M+H]+	C5H9N3	1a	3.74665e+06	1.60714e+06	1.80292e+06	3.51407e+06	3.20538e+06	2.13956e+06	4.34778e+06	2.93198e+06	2.45589e+06	2.68314e+06	1.23355e+06	2.54589e+06	3.19615e+06	2.78041e+06	1.83327e+06	3.02671e+06	1.78074e+06	2.4084e+06	2.27083e+06	2.30319e+06	1.27927e+06	2.03647e+06	1.69206e+06	3.53372e+06	1.90761e+06	4.35222e+06	2.24037e+06	2.81182e+06	1.74073e+06	3.49895e+06	2.97515e+06	2.52734e+06	1.55453e+06	3.33494e+06	3.19092e+06	865382	2.74632e+06	2.78907e+06	2.74906e+06	2.93049e+06	2.93326e+06
MEDP0017*239	Histidine	Amino acid and Its metabolites	Amino acids	156.08	155.07	[M+H]+	C6H9N3O2	1a	9.57693e+07	4.79643e+07	7.76553e+07	8.50569e+07	5.06815e+07	6.56469e+07	8.16268e+07	4.00458e+07	7.69586e+07	4.28253e+07	6.72186e+07	8.31319e+07	5.66256e+07	8.16314e+07	6.86043e+07	8.5537e+07	7.14513e+07	9.86837e+07	6.59731e+07	7.59282e+07	6.24715e+07	7.00255e+07	7.51446e+07	9.18443e+07	5.44031e+07	6.04055e+07	6.48709e+07	8.42011e+07	7.02397e+07	1.04549e+08	8.50361e+07	8.5809e+07	7.56646e+07	7.53967e+07	8.60933e+07	4.35401e+07	8.89839e+07	8.92724e+07	8.5313e+07	9.12113e+07	8.53875e+07
MEDN0555	Hydroxyphenyllactic acid	Organic acid and Its derivatives	Organic acid and Its derivatives	181.05	182.058	[M-H]-	C9H10O4	1a	67376.5	71752.1	118772	144393	154924	163027	96306	112022	117488	259997	149992	206943	94094.4	87015	143743	285826	141979	346643	380519	616715	204036	293576	279030	749325	71162.1	908757	1.46711e+06	600972	281383	223609	992278	164846	428323	666564	524398	291389	233029	351493	291420	321868	291598
MEDN1656	Hydroxypiperazic acid	Heterocyclic compounds	Heterocyclic compounds	145.06	146.106	[M-H]-	C5H10N2O3	2	5.31986e+06	6.5068e+06	5.20116e+06	4.3045e+06	9.76715e+06	5.16742e+06	4.53479e+06	1.30303e+07	3.38176e+06	6.16539e+06	4.14283e+06	7.40273e+06	4.79234e+06	4.45731e+06	6.21296e+06	5.53802e+06	5.08239e+06	5.6815e+06	3.58958e+06	5.12508e+06	4.3796e+06	4.52732e+06	4.02655e+06	5.73613e+06	3.67101e+06	9.86505e+06	4.98991e+06	3.64716e+06	2.80577e+06	4.39957e+06	4.82003e+06	5.64292e+06	6.06083e+06	4.56007e+06	4.7311e+06	5.42081e+06	5.39634e+06	6.20175e+06	6.20413e+06	7.38902e+06	7.35909e+06
MEDP1988	Hydroxyurea	Others	Others	123.04	76.0273	[M+HCOO+2H]+	CH4N2O2	3	971529	824324	1.26779e+06	1.12977e+06	1.0342e+06	824710	1.5474e+06	2.5751e+06	1.39801e+06	3.84377e+06	1.95085e+06	2.33905e+06	3.45876e+06	3.55009e+06	3.87713e+06	3.7921e+06	4.64324e+06	4.8394e+06	9.11536e+06	5.51201e+06	8.51467e+06	6.88045e+06	5.73561e+06	5.81934e+06	1.08517e+07	1.1138e+07	1.0401e+07	8.74188e+06	1.20501e+07	1.30734e+07	9.60643e+06	9.74032e+06	1.47429e+07	1.54087e+07	1.07732e+07	1.44173e+07	8.16107e+06	7.09898e+06	4.91026e+06	6.10932e+06	5.16957e+06
MEDN2117	Hyp-Thr	Amino acid and Its metabolites	Small Peptide	231.1	232.106	[M-H]-	C9H16N2O5	1b	65133.3	31703.7	34862.4	86166.5	46288.2	42996	85061.2	323113	105536	329868	186114	257029	436363	386438	400774	972262	563068	579417	730772	755277	805439	1.10098e+06	578946	1.16322e+06	1.0921e+06	1.85315e+06	1.65562e+06	1.39708e+06	1.38882e+06	2.50075e+06	2.09857e+06	1.66151e+06	2.44416e+06	4.09513e+06	2.5111e+06	2.31012e+06	729824	975152	1.00771e+06	850626	851188
MEDP0874	Hypaphorine	Organic acid and Its derivatives	Organic acid and Its derivatives	247.14	246.137	[M+H]+	C14H18N2O2	1a	1.29596e+06	1.61194e+06	1.89763e+06	1.55363e+06	3.41324e+06	2.10855e+06	2.55839e+06	3.71106e+06	1.83731e+06	3.64133e+06	2.72856e+06	4.96329e+06	2.55669e+06	2.24963e+06	2.53117e+06	3.04435e+06	2.88505e+06	2.62063e+06	1.3858e+06	1.94133e+06	1.73643e+06	3.0033e+06	2.28941e+06	3.97464e+06	1.02556e+06	2.34427e+06	3.04883e+06	2.13303e+06	984483	3.44655e+06	1.83466e+06	1.67364e+06	1.88837e+06	1.96748e+06	2.74018e+06	1.13003e+06	2.75662e+06	2.77053e+06	2.72623e+06	2.67301e+06	2.42618e+06
MEDP1197	Hypotaurocyamine	Alcohol and amines	Polyamines	152.05	151.042	[M+H]+	C3H9N3O2S	3	216471	77664.9	91784.3	220509	1.47203e+06	296678	6.80094e+06	3.1051e+06	5.45756e+06	5.0836e+06	5.92359e+06	3.41048e+06	5.15032e+06	5.10262e+06	4.95619e+06	3.55559e+06	6.64829e+06	3.51328e+06	5.82626e+06	6.64685e+06	4.43728e+06	5.15185e+06	7.19331e+06	3.98457e+06	6.01809e+06	3.11333e+06	2.96222e+06	7.50568e+06	5.19714e+06	4.1906e+06	3.78135e+06	3.33804e+06	3.16769e+06	6.73771e+06	3.73641e+06	5.82732e+06	4.82756e+06	4.06037e+06	4.40702e+06	4.49624e+06	4.0019e+06
MEDN0163	Hypoxanthine	Nucleotide and Its metabolites	Nucleotide and Its metabolites	135.03	136.039	[M-H]-	C5H4N4O	1a	771856	809992	1.13483e+06	671387	3.88439e+06	2.20976e+06	1.0037e+07	1.27164e+07	8.5009e+06	1.53977e+07	1.13593e+07	1.6502e+07	2.37218e+07	2.69998e+07	2.45309e+07	3.19717e+07	2.3238e+07	3.27958e+07	2.95846e+07	3.63367e+07	2.99279e+07	3.22459e+07	3.65763e+07	3.92992e+07	2.96778e+07	5.70407e+07	3.86435e+07	6.20539e+07	4.07533e+07	5.39149e+07	4.95072e+07	5.02408e+07	5.13026e+07	6.44762e+07	4.86176e+07	4.01365e+07	3.88078e+07	5.34383e+07	4.80703e+07	4.06247e+07	2.71822e+07
MEDN1969	Ile-Ala	Amino acid and Its metabolites	Small Peptide	201.12	202.132	[M-H]-	C9H18N2O3	1b	11834.9	11834.9	11834.9	11834.9	11834.9	11834.9	59174.6	145015	143122	329454	80807.9	167514	380764	410974	202004	359085	377250	325585	533375	560421	313360	543628	252182	485076	320521	517854	375506	680038	761874	434619	679723	484078	503274	907631	508911	422759	210154	342193	282463	292305	288287
MEDP2352*156	Ile-Arg	Amino acid and Its metabolites	Small Peptide	288.2	287.196	[M+H]+	C12H25N5O3	1b	43896.4	7886.25	40613.8	65167.9	90105.9	4211.23	146019	179371	226486	363425	89341.7	145728	383388	508237	303785	497328	495850	354921	1.11964e+06	577954	513914	586432	282871	610883	829707	820206	337439	937327	740006	908701	807691	464393	800364	1.68544e+06	697105	911922	403343	534340	450621	465578	433711
MEDP1935*147	Ile-Asp	Amino acid and Its metabolites	Small Peptide	247.13	246.121	[M+H]+	C10H18N2O5	2	31696.2	138185	164454	43229.3	1.06076e+06	93619.3	1.55226e+06	5.6168e+06	2.57239e+06	9.35994e+06	7.03838e+06	6.26323e+06	1.39499e+07	1.29433e+07	1.17103e+07	3.48289e+07	1.89166e+07	2.2854e+07	3.30762e+07	3.19374e+07	3.58758e+07	3.37744e+07	2.47548e+07	4.53717e+07	3.38223e+07	5.59918e+07	5.05182e+07	4.84259e+07	6.10924e+07	5.97831e+07	5.82172e+07	5.21866e+07	8.08484e+07	7.91902e+07	7.67123e+07	6.84922e+07	3.39516e+07	3.46214e+07	3.5276e+07	3.40366e+07	3.29425e+07
MEDP2392*151	Ile-Glu	Amino acid and Its metabolites	Small Peptide	261.14	260.137	[M+H]+	C11H20N2O5	1b	65994.6	38580.9	71034	64405.2	394685	89342.5	1.83156e+06	4.2568e+06	3.1684e+06	7.26058e+06	2.10152e+06	5.18629e+06	3.94739e+06	9.20867e+06	6.94324e+06	4.13227e+06	8.76845e+06	5.83836e+06	1.39132e+07	5.33851e+06	5.60305e+06	5.15251e+06	7.63242e+06	6.60927e+06	7.20005e+06	6.6053e+06	1.61589e+07	6.34337e+06	1.0733e+07	1.30499e+07	2.11891e+07	1.10818e+07	9.3597e+06	1.71287e+07	1.22978e+07	8.88521e+06	7.27825e+06	7.23976e+06	8.30643e+06	4.49059e+06	4.92708e+06
MEDN1974	Ile-Gly	Amino acid and Its metabolites	Small Peptide	187.11	188.116	[M-H]-	C8H16N2O3	1b	2874.03	2874.03	2874.03	2874.03	2874.03	2874.03	14370.2	61349.2	86671.4	62212.6	36166.7	34526.3	170178	40381.5	136089	100582	155072	35167.5	205211	132469	136500	119090	86333.2	111924	245685	185508	158838	167388	304421	110175	232951	152017	227668	184099	233591	150779	98325.6	111830	123926	71362.9	119857
MEDP2585*251	Ile-His	Amino acid and Its metabolites	Small Peptide	269.16	268.153	[M+H]+	C12H20N4O3	1b	1.0074e+06	922901	882753	984877	513322	663712	1.6871e+06	1.79472e+06	2.00122e+06	2.47412e+06	2.17979e+06	2.20551e+06	3.23748e+06	2.93769e+06	4.01739e+06	4.16838e+06	3.27573e+06	3.62078e+06	5.54179e+06	7.39652e+06	5.35768e+06	4.89606e+06	6.49344e+06	6.3246e+06	4.1311e+06	6.34697e+06	4.50048e+06	6.35497e+06	5.77891e+06	7.30874e+06	4.30935e+06	5.35541e+06	7.12297e+06	8.62121e+06	8.77922e+06	7.10374e+06	3.92575e+06	3.72139e+06	3.84572e+06	4.1957e+06	2.9835e+06
MEDP2452	Ile-Ile	Amino acid and Its metabolites	Small Peptide	245.19	244.179	[M+H]+	C12H24N2O3	1b	31694.8	34792.5	31279.6	35439.5	167070	63118.3	2.43229e+06	6.65549e+06	6.34485e+06	1.56167e+07	6.1967e+06	8.82733e+06	1.17904e+07	1.45078e+07	9.94008e+06	1.80448e+07	1.43933e+07	1.35174e+07	2.18491e+07	1.69707e+07	1.56817e+07	1.76465e+07	1.08632e+07	2.11406e+07	1.37339e+07	1.53385e+07	1.19768e+07	2.65923e+07	3.02191e+07	2.00887e+07	1.68094e+07	1.10565e+07	1.72497e+07	3.45155e+07	2.23118e+07	2.3534e+07	1.41831e+07	1.46433e+07	1.45213e+07	1.23983e+07	1.35127e+07
MEDP1673	Ile-Ile-Thr	Amino acid and Its metabolites	Small Peptide	346.23	345.226	[M+H]+	C16H31N3O5	3	1562.02	1562.02	1562.02	1562.02	1562.02	1562.02	7810.1	11377.4	18406.2	17123.2	8673.11	16199	50698.2	65608.2	47508.8	51021.9	52700.6	35664.2	165322	145882	90659.9	146596	38185.8	111918	238319	220877	175358	209935	197137	293076	409511	208761	299692	383905	354527	272423	160307	141063	114593	124978	112733
MEDP2453*144	Ile-Leu	Amino acid and Its metabolites	Small Peptide	245.19	244.179	[M+H]+	C12H24N2O3	1b	10701.5	10701.5	10701.5	10701.5	161007	53507.7	1.90986e+06	5.35219e+06	4.82618e+06	1.18583e+07	5.51098e+06	7.17736e+06	8.86982e+06	1.14991e+07	7.91553e+06	1.35635e+07	1.05834e+07	1.04182e+07	1.76684e+07	1.39439e+07	1.1518e+07	1.24216e+07	8.00735e+06	1.61361e+07	1.01653e+07	1.18714e+07	9.53333e+06	2.03274e+07	2.39572e+07	1.46271e+07	1.48834e+07	8.37356e+06	1.31791e+07	2.76938e+07	1.67414e+07	1.86574e+07	1.00054e+07	1.03008e+07	1.10751e+07	1.0408e+07	1.07088e+07
MEDP1870	Ile-Lys	Amino acid and Its metabolites	Small Peptide	260.2	259.19	[M+H]+	C12H25N3O3	3	347179	128876	227454	249727	198321	144304	733780	802848	647496	768722	360020	735436	1.15618e+06	1.22097e+06	779974	1.71719e+06	1.01174e+06	1.39169e+06	1.88806e+06	1.96302e+06	1.35308e+06	1.59582e+06	889936	2.05522e+06	2.17819e+06	3.5464e+06	1.04044e+06	2.31038e+06	2.2781e+06	2.32326e+06	3.16146e+06	1.85191e+06	1.61818e+06	3.8213e+06	2.81399e+06	2.67304e+06	1.41154e+06	1.85713e+06	1.3819e+06	2.05425e+06	1.37222e+06
MEDP1871*249	Ile-Met	Amino acid and Its metabolites	Small Peptide	263.14	262.135	[M+H]+	C11H22N2O3S	3	12418.7	7483.73	11576.6	12051.3	20133.7	5703.18	235046	307752	439954	609172	183174	309798	790293	1.10213e+06	648560	752387	947439	645659	1.70253e+06	1.2828e+06	992614	1.07997e+06	621800	1.13163e+06	1.18147e+06	1.21529e+06	734823	1.63161e+06	1.13263e+06	1.36885e+06	1.46891e+06	694577	1.07267e+06	1.56106e+06	1.14086e+06	1.07245e+06	876100	857414	821346	761560	796196
MEDN2044	Ile-Phe	Amino acid and Its metabolites	Small Peptide	277.16	278.163	[M-H]-	C15H22N2O3	1b	583.138	583.138	583.138	583.138	583.138	583.138	2915.69	5809.86	15178.7	32789.6	5241.59	12293.7	36081.2	32933.4	22660.4	55339.7	37886.5	29023.6	82758.8	47622.5	53564.8	48669.5	26831.4	64596.7	59381.2	52269.6	52526.3	96793.8	129358	112894	80004.4	41758.3	98082.1	125115	95233.5	90747.1	31373.7	41912.3	40369.1	51324.1	38606.4
MEDP2387	Ile-Ser	Amino acid and Its metabolites	Small Peptide	219.13	218.127	[M+H]+	C9H18N2O4	1b	2.76398e+06	2.99898e+06	3.3002e+06	2.69323e+06	1.12998e+07	8.07725e+06	4.46223e+06	1.03581e+07	3.5615e+06	6.3425e+06	5.78344e+06	1.11637e+07	5.69725e+06	3.85901e+06	2.69263e+06	5.15229e+06	5.93085e+06	8.79469e+06	5.49072e+06	3.781e+06	3.81752e+06	4.28656e+06	4.00152e+06	7.25705e+06	4.72336e+06	1.053e+07	9.90032e+06	5.50242e+06	4.89514e+06	8.37822e+06	5.60422e+06	4.25725e+06	4.76834e+06	4.54689e+06	4.34592e+06	4.01042e+06	4.63503e+06	4.43755e+06	4.42997e+06	4.53753e+06	4.70969e+06
MEDP2395*142	Ile-Thr	Amino acid and Its metabolites	Small Peptide	233.15	232.14	[M+H]+	C10H20N2O4	1b	50912.3	26614.4	33964.3	43750.3	83470.5	50953.8	436297	1.30314e+06	869170	3.60526e+06	712453	1.24371e+06	2.78357e+06	3.00356e+06	1.90639e+06	4.40524e+06	2.57679e+06	2.52906e+06	4.06931e+06	4.17191e+06	3.60172e+06	7.49548e+06	2.57928e+06	4.71459e+06	5.16169e+06	5.18839e+06	5.3715e+06	6.27185e+06	9.40654e+06	8.43579e+06	9.25058e+06	3.99586e+06	7.58973e+06	1.13629e+07	8.61249e+06	8.98855e+06	4.77751e+06	4.34e+06	4.83073e+06	4.35879e+06	4.37339e+06
MEDN2000*055	Ile-Tyr	Amino acid and Its metabolites	Small Peptide	293.15	294.158	[M-H]-	C15H22N2O4	1b	1232.42	1232.42	1232.42	1232.42	1232.42	1232.42	6162.12	18506.3	13413.6	22506.7	8153.04	18191	29548.1	43509.6	67542.3	48299.3	35371.1	30208.3	63830.6	58730.8	48143.3	36278.1	26837.4	60082	54665.5	61562.2	38997.6	96297.8	100109	103788	93398.5	52355.7	82929.8	135807	91284.7	84561.7	32387.1	41265.1	44937.2	40777.5	44533.2
MEDN1991	Ile-Val	Amino acid and Its metabolites	Small Peptide	229.16	230.163	[M-H]-	C11H22N2O3	1b	603.514	603.514	603.514	603.514	603.514	603.514	3017.57	15770.8	11694.3	22217.1	4781.65	12804.1	29008.6	29180.3	25815.7	57706.5	27497.8	34752.6	91652.5	64590.1	67473.7	67262.5	43192.4	89271.7	101101	167995	109086	177513	162127	237296	284841	151249	176085	392371	178760	211345	52671.5	84042.7	65738.4	85425.6	63952.6
MEDN2088	Imidazole-4-methanol	Heterocyclic compounds	Heterocyclic compounds	97.07	98.048	[M-H]-	C4H6N2O	1a	3.16806e+08	2.52956e+08	2.35104e+08	2.45851e+08	2.4768e+08	2.53329e+08	2.55337e+08	2.35607e+08	2.37082e+08	2.25116e+08	2.33269e+08	2.15779e+08	2.28023e+08	2.31377e+08	2.56589e+08	2.08051e+08	2.5829e+08	2.28002e+08	2.42944e+08	2.42514e+08	2.34915e+08	2.52573e+08	2.31505e+08	2.48276e+08	2.4646e+08	2.34039e+08	2.55393e+08	2.57392e+08	2.40224e+08	2.55748e+08	2.4806e+08	2.18439e+08	2.41462e+08	2.39005e+08	2.36697e+08	1.13336e+08	2.46203e+08	2.43819e+08	2.36041e+08	2.34448e+08	2.37156e+08
MEDN1551	Imidazoleacetic acid	Heterocyclic compounds	Indole and Its derivatives	125.04	126.043	[M-H]-	C5H6N2O2	1b	1.43585e+06	1.35487e+06	1.3448e+06	1.19393e+06	3.66864e+06	1.28495e+06	1.31012e+06	1.95735e+06	1.07865e+06	1.2983e+06	1.00163e+06	1.53448e+06	1.57221e+06	499297	762127	1.35291e+06	922664	1.10726e+06	825067	602196	1.00327e+06	927552	709507	2.01416e+06	989241	2.98307e+06	1.11543e+06	769594	780133	1.39029e+06	1.96656e+06	1.33507e+06	1.53614e+06	1.07441e+06	1.22258e+06	937272	947128	1.03429e+06	976313	1.20032e+06	1.33857e+06
MEDN1056	Iminodiacetic acid	Organic acid and Its derivatives	Organic acid and Its derivatives	132.03	133.037	[M-H]-	C4H7NO4	1b	2.52659e+06	512699	678585	1.53358e+06	163259	188344	759317	657124	810757	545250	1.32051e+06	1.18727e+06	2.01817e+06	3.16078e+06	1.88562e+06	1.35444e+06	2.3249e+06	2.07379e+06	2.3855e+06	3.02883e+06	2.6803e+06	1.96822e+06	2.08182e+06	918554	5.90101e+06	1.32329e+06	2.95854e+06	4.03629e+06	4.37674e+06	5.18452e+06	8.62001e+06	1.24848e+07	4.805e+06	3.35219e+06	3.4959e+06	5.64684e+06	2.79897e+06	3.28483e+06	3.58611e+06	3.45473e+06	3.5306e+06
MEDP0453	Indole	Heterocyclic compounds	Indole and Its derivatives	118.07	117.058	[M+H]+	C8H7N	1a	979218	1.18249e+06	1.43423e+06	1.25628e+06	1.17127e+06	1.33618e+06	1.31014e+06	1.70314e+06	1.83323e+06	2.08682e+06	1.60997e+06	1.90149e+06	2.33223e+06	2.08972e+06	2.45556e+06	3.00725e+06	2.53298e+06	2.57011e+06	3.27063e+06	3.24265e+06	3.31638e+06	2.38334e+06	2.8344e+06	3.38638e+06	3.26037e+06	4.35391e+06	3.83705e+06	3.71909e+06	3.45212e+06	4.61287e+06	4.73688e+06	4.13795e+06	5.05494e+06	4.95446e+06	4.54834e+06	3.97485e+06	2.92128e+06	2.94418e+06	2.72146e+06	2.65273e+06	2.94881e+06
MEDN0656	Indoleacetaldehyde	Heterocyclic compounds	Indole and Its derivatives	158.06	159.068	[M-H]-	C10H9NO	2	271311	408055	447276	399637	456790	479150	590417	840640	733465	959834	764474	940640	1.09071e+06	1.13827e+06	1.31566e+06	1.53818e+06	1.17437e+06	1.36077e+06	1.81072e+06	1.85061e+06	1.88825e+06	1.90481e+06	1.50033e+06	1.95505e+06	1.98312e+06	2.49281e+06	2.53102e+06	2.37611e+06	2.30003e+06	2.72684e+06	2.83528e+06	2.64061e+06	2.98137e+06	3.20979e+06	3.03311e+06	2.86451e+06	1.68843e+06	1.64285e+06	1.738e+06	1.7641e+06	1.7181e+06
MEDN1003	Inosine	Nucleotide and Its metabolites	Nucleotide and Its metabolites	267.07	268.081	[M-H]-	C10H12N4O5	1a	1.98969e+07	2.19621e+07	2.07599e+07	2.06526e+07	2.32179e+08	1.50106e+08	2.91508e+08	2.12368e+08	3.43014e+08	2.3582e+08	2.69618e+08	2.21872e+08	3.4649e+08	2.13319e+08	2.60567e+08	2.07344e+08	3.46068e+08	2.27154e+08	3.07676e+08	1.96258e+08	3.32704e+08	2.42608e+08	3.03128e+08	2.15464e+08	3.53233e+08	2.42958e+08	2.86799e+08	2.13065e+08	3.14635e+08	2.07066e+08	2.47127e+08	2.09281e+08	2.9582e+08	2.22402e+08	2.36287e+08	2.45239e+08	1.95518e+08	2.02357e+08	1.71693e+08	1.79666e+08	1.88743e+08
MEDP2506	Inosine 5'-monophosphate	Nucleotide and Its metabolites	Nucleotide and Its metabolites	349.05	348.047	[M+H]+	C10H13N4O8P	1a	2.16431e+07	6.81611e+07	5.28541e+07	2.48931e+07	8.39061e+07	9.233e+07	5.13561e+07	2.77956e+07	9.39197e+07	4.2695e+07	3.77487e+07	5.57179e+07	4.06788e+07	3.86549e+07	3.29014e+07	4.36077e+07	3.16883e+07	3.33164e+07	1.88094e+07	3.26673e+07	2.59871e+07	7.54508e+06	2.90976e+07	2.7782e+07	1.09704e+07	7.60508e+06	1.22706e+07	1.37555e+07	2.1885e+07	1.37778e+07	3.88531e+06	9.10788e+06	1.20927e+07	7.80309e+06	1.15367e+07	7.57879e+06	2.96601e+07	3.35033e+07	3.27409e+07	2.8544e+07	3.35935e+07
MEDN2059	Inositol 1-phosphate	Alcohol and amines	Alcohols	259.02	260.03	[M-H]-	C6H13O9P	1b	5.57679e+07	6.77498e+07	6.03754e+07	7.96126e+07	1.17844e+08	2.58069e+08	4.36972e+08	2.39046e+08	4.76799e+08	3.19095e+08	3.4375e+08	3.54828e+08	4.16708e+08	4.3612e+08	3.44318e+08	3.36107e+08	4.52723e+08	3.59837e+08	3.61619e+08	3.17258e+08	3.17114e+08	2.85635e+08	3.51332e+08	3.05486e+08	2.73312e+08	2.35146e+08	2.0594e+08	3.71985e+08	3.54022e+08	3.11496e+08	2.95212e+08	3.10606e+08	2.75343e+08	3.26394e+08	2.01964e+08	2.35848e+08	3.26987e+08	4.0018e+08	3.96019e+08	3.98214e+08	3.85815e+08
MEDN1621*036	Isocitric acid	Organic acid and Its derivatives	Organic acid and Its derivatives	191.02	192.027	[M-H]-	C6H8O7	3	1.33296e+08	2.06308e+08	1.6004e+08	2.183e+08	2.50827e+08	2.82017e+08	1.44325e+08	3.42617e+08	1.77255e+08	3.23396e+08	1.73632e+08	9.84019e+07	1.25139e+08	6.71669e+07	1.95309e+08	1.04745e+08	1.26139e+08	9.86733e+07	2.00274e+08	2.06456e+08	2.54415e+08	2.9554e+08	1.09107e+08	1.21373e+08	2.51041e+08	2.57072e+08	2.24328e+08	1.25411e+08	1.2678e+08	1.40492e+08	1.69787e+08	8.69057e+07	1.46052e+08	1.63195e+08	1.92013e+08	3.58285e+08	4.43769e+07	5.89405e+07	6.02839e+07	6.15636e+07	5.67165e+07
MEDP1501*232	Isocytosine	Nucleotide and Its metabolites	Nucleotide and Its metabolites	112.05	111.043	[M+H]+	C4H5N3O	1a	3.64604e+06	1.85076e+06	1.72598e+06	3.75883e+06	1.60636e+06	2.23315e+06	4.25749e+06	2.16895e+06	2.37628e+06	1.79651e+06	1.41184e+06	2.52847e+06	3.24747e+06	2.87143e+06	1.86919e+06	2.50705e+06	1.44747e+06	2.37543e+06	2.23547e+06	2.28249e+06	1.1961e+06	1.90036e+06	1.7753e+06	3.56104e+06	1.18449e+06	4.51002e+06	970443	2.87723e+06	1.54843e+06	3.50585e+06	3.08534e+06	1.90945e+06	1.38342e+06	2.51442e+06	3.15023e+06	947997	2.67473e+06	3.0398e+06	2.82559e+06	2.83962e+06	3.04766e+06
MEDN1538	Isogalactinol	Carbohydrates and Its metabolites	Sugar alcohols	341.11	342.116	[M-H]-	C12H22O11	1b	194211	48444.4	67275.9	106974	11186	17101.6	24824.5	57762.9	39746.3	42062.5	24490.3	27094.7	33698.5	28956.9	33857.3	41448.8	32877.4	16198.8	25193.1	42335.4	32376.2	58305.3	15242.3	44615	24483.8	96525	80783.3	23257.7	36366.2	25117.3	36332.4	45874.3	46983.1	48953.1	35724.9	58127.4	57657.4	71573.9	69949.3	53617.6	46503.5
MEDN1714	Isokaurenoic acid	Organic acid and Its derivatives	Organic acid and Its derivatives	301.22	302.225	[M-H]-	C20H30O2	1b	32150.7	32150.7	32150.7	32150.7	32150.7	32150.7	933593	607647	160754	566898	322260	515783	1.20246e+06	1.26578e+06	238347	925546	380526	703478	2.08665e+06	2.21378e+06	352843	1.25638e+06	434926	1.20941e+06	2.61489e+06	2.30573e+06	362227	1.93535e+06	519259	1.87227e+06	3.43847e+06	2.11677e+06	576422	2.49111e+06	1.65558e+06	777298	1.12099e+06	994072	1.07585e+06	982275	1.07796e+06
MEDN1900*074	Isolithocholic acid	Bile acids	Bile acids	375.29	376.298	[M-H]-	C24H40O3	1a	318962	320401	341652	330558	376161	358384	417742	311727	309980	346359	307571	303526	333925	407343	362278	345808	395966	354317	281322	414954	420797	412623	359025	324255	418453	330014	327197	443914	376309	356906	435988	369125	373244	391304	356073	344275	273865	295242	379933	371848	401712
MEDN1757*060	Isomaltotriose	Carbohydrates and Its metabolites	Sugars	503.16	504.169	[M-H]-	C18H32O16	1b	267319	247460	387737	374422	259675	256524	391998	232586	259369	371109	291287	304453	352796	292212	298392	271309	349258	292683	384015	351190	324632	218305	278054	234759	311908	241566	295865	240153	279267	235019	310924	283766	252021	254514	178321	286983	232849	271493	335241	263674	245698
MEDP1469	Isoprenaline	Hormones and hormone related compounds	Hormones and hormone related compounds	212.13	211.121	[M+H]+	C11H17NO3	3	1.39339e+06	1.4085e+06	1.18908e+06	1.75357e+06	1.37999e+06	877394	737615	1.23981e+06	908826	1.19142e+06	948878	462020	613235	577964	955052	571192	870492	538988	1.17011e+06	821226	1.23597e+06	877272	1.0382e+06	575478	1.12922e+06	732199	1.02e+06	531220	723676	554138	405770	576668	713345	776421	803773	1.18641e+06	658586	591132	518008	592160	581175
MEDN2292	Isopropyl 3-(3,4-dihydroxyphenyl)-2-hydroxypropanoate	Benzene and substituted derivatives	Benzene and substituted derivatives	239.09	240.1	[M-H]-	C12H16O5	3	9.3684e+06	1.14173e+07	9.64288e+06	7.22853e+06	8.53112e+06	6.85736e+06	8.17495e+06	7.3411e+06	8.79369e+06	7.3133e+06	7.55136e+06	9.06246e+06	1.1268e+07	9.07858e+06	1.24738e+07	1.04921e+07	7.28129e+06	8.76678e+06	1.07512e+07	8.40501e+06	7.16375e+06	8.40174e+06	7.01578e+06	6.87121e+06	1.01001e+07	1.29534e+07	8.14904e+06	6.88522e+06	9.81384e+06	6.53617e+06	9.2903e+06	1.02617e+07	1.0774e+07	8.24908e+06	8.8313e+06	1.15357e+07	7.3391e+06	8.86894e+06	8.62633e+06	8.44628e+06	7.74117e+06
MEDN0701*008	Itaconic acid	Organic acid and Its derivatives	Organic acid and Its derivatives	129.02	130.027	[M-H]-	C5H6O4	1b	116677	223199	344842	145677	239573	269157	116743	212443	189687	300833	121142	163206	149076	104137	230852	165799	195581	121009	331431	172500	141262	387622	142932	118011	420632	227812	137626	142461	183494	168436	163134	160824	133200	358793	178714	205613	56102.4	70157.9	100346	72901.5	69407.8
MEDP0430*123	L-2-Aminoadipic acid	Organic acid and Its derivatives	Organic acid and Its derivatives	162.08	161.069	[M+H]+	C6H11NO4	1a	125038	124216	112745	108262	528213	325748	53574.8	144352	88456.7	118967	88395.1	349435	102078	69771.9	85704.1	113722	78563.7	233713	77440.6	100581	75614.3	71356.6	95760.4	224925	58930.1	170040	58038.4	59746.4	112497	133961	109808	145577	109150	80496.8	243341	125663	168309	130619	110540	113593	79399
MEDP1496	L-2-Aminobutyric acid	Organic acid and Its derivatives	Organic acid and Its derivatives	104.07	103.063	[M+H]+	C4H9NO2	1a	129078	66147.6	90339.6	117775	73384.3	90345	58967.4	95982.4	53365.2	87141.9	97183.7	127503	72949.7	58398.9	121904	98220.5	117801	84751.9	121182	98383.6	99622.5	47981.6	115023	127554	71703.9	125134	86849.9	131806	125578	176811	139635	137021	159199	178361	153715	84879.2	160668	117758	168508	88699.4	148524
MEDN1886	L-3-Phenyllactic acid	Organic acid and Its derivatives	Organic acid and Its derivatives	165.06	166.063	[M-H]-	C9H10O3	1b	27695.8	15217.4	20616.4	22621.4	28903.5	17310	18918.4	17743.7	25776.1	27172.9	31821.6	27003.8	26781.9	17986.6	21803.9	44051.3	75264.2	188163	475090	786325	150575	115726	290778	957137	60256	1.19654e+06	1.92903e+06	804414	335830	123473	1.36273e+06	141368	553658	687073	490891	368647	272541	300348	269218	302779	288165
MEDP0013*102	L-Alanine	Amino acid and Its metabolites	Amino acids	90.05	89.048	[M+H]+	C3H7NO2	1a	3.70422e+07	3.04332e+07	3.3025e+07	3.13671e+07	3.48184e+07	3.05814e+07	3.21519e+07	2.96196e+07	3.08318e+07	3.21919e+07	3.66076e+07	3.0912e+07	4.41216e+07	4.23458e+07	3.06178e+07	3.33217e+07	3.762e+07	3.2097e+07	3.58647e+07	2.46457e+07	3.38498e+07	3.73948e+07	4.00718e+07	2.66862e+07	3.2218e+07	2.73813e+07	2.94748e+07	2.74841e+07	4.08078e+07	2.93491e+07	2.86625e+07	3.09962e+07	2.67853e+07	2.76561e+07	2.61575e+07	2.94478e+07	3.98765e+07	3.47257e+07	3.93953e+07	3.30224e+07	3.55072e+07
MEDN1556*067	L-Allothreonine	Amino acid and Its metabolites	Amino acids	118.05	119.058	[M-H]-	C4H9NO3	1a	341656	555883	537503	515764	340582	356314	463544	559876	580226	653723	578158	615536	785574	1.06304e+06	1.12246e+06	1.30182e+06	1.15637e+06	1.21996e+06	1.57948e+06	1.54394e+06	1.60846e+06	1.74441e+06	1.36168e+06	1.53964e+06	2.31357e+06	2.32678e+06	2.62989e+06	2.06403e+06	1.89602e+06	2.81122e+06	2.80865e+06	2.99056e+06	3.21064e+06	3.40481e+06	3.42519e+06	3.42577e+06	1.07693e+06	1.46261e+06	1.60805e+06	1.50844e+06	1.68643e+06
MEDN0007*194	L-Arginine	Amino acid and Its metabolites	Amino acids	173.1	174.112	[M-H]-	C6H14N4O2	1b	512203	651506	722175	946339	960412	661108	1.20442e+06	1.70931e+06	949153	1.52905e+06	1.08119e+06	2.52799e+06	3.61653e+06	3.12297e+06	2.77014e+06	3.7963e+06	2.91978e+06	3.88735e+06	3.93708e+06	3.88164e+06	4.52941e+06	4.04711e+06	2.91502e+06	4.23539e+06	5.44085e+06	6.44808e+06	5.68099e+06	5.64245e+06	6.07089e+06	7.92853e+06	8.51847e+06	8.80593e+06	8.84555e+06	8.19043e+06	8.45271e+06	5.7031e+06	3.7341e+06	5.77163e+06	6.12458e+06	5.26936e+06	5.68859e+06
MEDN0042	L-Asparagine Anhydrous	Amino acid and Its metabolites	Amino acids	131.05	132.054	[M-H]-	C4H8N2O3	1b	141012	177984	188246	231376	206995	145988	130384	270200	140990	246145	207644	229878	247321	362022	338873	483786	451714	519244	518466	459687	488102	536680	406940	507912	646670	786101	759738	700237	586667	961281	942028	1.06606e+06	1.12052e+06	990115	1.11345e+06	956878	493732	694459	706307	791451	819792
MEDN0043	L-Carnosine	Amino acid and Its metabolites	Amino acid derivatives	225.1	226.107	[M-H]-	C9H14N4O3	1a	1.97257e+08	1.11023e+08	1.75238e+08	1.94649e+08	1.17427e+08	1.33798e+08	2.24025e+08	1.74244e+08	1.84218e+08	2.16653e+08	2.07863e+08	2.25675e+08	1.77265e+08	2.29595e+08	1.92287e+08	2.0191e+08	2.23557e+08	2.22595e+08	2.56749e+08	2.68344e+08	2.35214e+08	1.98354e+08	2.3885e+08	2.45218e+08	1.91494e+08	2.03215e+08	2.11968e+08	2.37791e+08	2.18378e+08	2.6398e+08	2.09028e+08	2.00717e+08	2.5012e+08	2.6685e+08	2.84262e+08	2.62064e+08	1.99191e+08	2.18442e+08	2.34578e+08	2.40537e+08	2.41233e+08
MEDN0010	L-Citrulline	Amino acid and Its metabolites	Amino acids	174.09	175.096	[M-H]-	C6H13N3O3	1a	499545	344056	527056	435182	417839	326837	72378.7	336027	642866	536212	289365	237694	214866	249152	694727	354483	289184	374227	562589	651307	826749	546262	315579	466649	264782	371188	623512	555106	565613	307430	220365	305736	875088	888462	473913	958530	242566	347984	368795	392556	335850
MEDN2064	L-Cysteic acid	Organic acid and Its derivatives	Organic acid and Its derivatives	168	169.004	[M-H]-	C3H7NO5S	1b	17897.4	40059.2	33075.7	42392.2	31607.6	32696.4	158980	63342.9	137150	152637	170040	312054	714773	580161	351075	586392	887313	646263	720063	827933	654421	425545	685608	1.01343e+06	135839	613092	844009	1.40098e+06	1.27671e+06	1.93432e+06	1.33675e+06	2.10233e+06	1.57109e+06	1.31307e+06	1.47037e+06	297779	721635	843400	975399	834499	859092
MEDN1916	L-Cysteinesulfinic acid	Amino acid and Its metabolites	Amino acid derivatives	152	153.01	[M-H]-	C3H7NO4S	1b	4101.88	4101.88	4101.88	4101.88	4101.88	4101.88	42636.8	20509.4	40162.7	41337.5	60727.7	125336	178712	157397	94328.1	158922	222042	146059	237246	199080	182882	107900	158029	249513	36163.4	135461	248949	381710	312345	448346	395894	359110	489497	339618	369346	96247.6	150322	179370	186132	182238	184694
MEDP0007	L-Cystine	Amino acid and Its metabolites	Amino acids	241.03	240.024	[M+H]+	C6H12N2O4S2	1b	646301	446127	817930	699232	404043	592300	688564	362238	666746	546589	630993	956839	378601	591855	637071	850743	763624	945591	791265	702985	688859	633532	633518	897009	450886	570530	553211	806514	588126	899575	644755	545505	901454	873668	972344	835087	659083	873877	755757	1.00719e+06	685486
MEDN0327	L-Dihydroorotic Acid	Organic acid and Its derivatives	Organic acid and Its derivatives	157.03	158.033	[M-H]-	C5H6N2O4	1b	136391	153767	177187	183815	189347	163077	179130	232104	196440	207457	185958	190335	192724	224126	203794	173325	207234	214147	193349	217716	217982	193580	222128	240216	219394	275694	177727	211890	195548	213809	200630	216262	214610	222760	265420	255830	200238	205767	207558	196495	179381
MEDN0011*018	L-Glutamic Acid	Amino acid and Its metabolites	Amino acids	146.05	147.053	[M-H]-	C5H9NO4	1a	6.03597e+06	3.31325e+06	3.95166e+06	8.04901e+06	4.58949e+06	1.5354e+06	3.5921e+06	5.189e+06	5.63134e+06	7.75379e+06	6.31883e+06	8.13386e+06	1.49542e+07	1.39792e+07	1.41025e+07	1.87279e+07	1.71395e+07	1.36754e+07	2.01441e+07	1.99355e+07	1.95329e+07	1.64106e+07	1.63757e+07	1.61348e+07	3.38537e+07	1.98041e+07	2.53334e+07	2.47127e+07	2.53314e+07	3.08808e+07	3.98763e+07	4.41336e+07	3.45277e+07	2.53927e+07	4.00193e+07	3.24698e+07	1.87534e+07	1.9372e+07	2.10655e+07	2.02418e+07	2.18141e+07
MEDN0046	L-Glutamine	Amino acid and Its metabolites	Amino acids	145.06	146.069	[M-H]-	C5H10N2O3	1a	3.70567e+06	4.86296e+06	4.00479e+06	3.28647e+06	7.05927e+06	3.67835e+06	2.8596e+06	7.58707e+06	2.25981e+06	3.53885e+06	2.69646e+06	4.52783e+06	3.09384e+06	2.97056e+06	3.80686e+06	3.57996e+06	2.6024e+06	3.23635e+06	2.10538e+06	2.74745e+06	2.42378e+06	2.87956e+06	2.89315e+06	3.34589e+06	2.38585e+06	5.92174e+06	3.14293e+06	2.46885e+06	1.94381e+06	2.60637e+06	3.30901e+06	3.72561e+06	3.40104e+06	2.66124e+06	3.11985e+06	2.96637e+06	3.07169e+06	3.07892e+06	3.39357e+06	3.20587e+06	3.48469e+06
MEDP0387	L-Homoarginine	Amino acid and Its metabolites	Amino acids	189.13	188.127	[M+H]+	C7H16N4O2	1a	114323	84192.1	92753.4	106180	190707	286535	275050	232496	122397	113166	102972	417366	202882	148419	155854	95894.7	118368	287313	165434	196470	87539.3	77744.5	84186.4	316574	198746	514239	86755.1	92400.8	80971.5	222567	234348	128904	165913	100682	279256	114517	190027	196032	147499	267884	182428
MEDN0047	L-Homocitrulline	Amino acid and Its metabolites	Amino acids	188.1	189.111	[M-H]-	C7H15N3O3	1a	42041	62082.4	43658.5	66160.4	99893.9	87302.2	101223	152652	44463.3	91722.8	64596	49572.5	34875.7	56501.4	131403	68219.7	53673.7	32726.8	73085.4	123408	70913.5	128578	46004.2	66176.2	65769.5	93285.7	121395	94203	45385.3	45392.6	76732.2	98591.3	188306	94975.8	66608.6	133951	34883.6	27891.5	49020.9	51057.2	48529
MEDP0056	L-Homocystine	Amino acid and Its metabolites	Amino acids	269.06	268.055	[M+H]+	C8H16N2O4S2	1b	39060.9	48037.7	27214.4	31420.5	39617.6	16634.1	102110	208739	312577	329530	150652	208145	519123	303443	351440	727338	361060	493105	697197	730954	1.06217e+06	710940	394299	790587	886086	797651	628466	1.33641e+06	1.07713e+06	1.28895e+06	1.22344e+06	651650	1.12531e+06	1.42616e+06	1.18616e+06	1.0788e+06	761334	576432	630353	621679	569865
MEDN0328*067	L-Homoserine	Organic acid and Its derivatives	Organic acid and Its derivatives	118.05	119.058	[M-H]-	C4H9NO3	1a	341656	555883	537503	515764	340582	356314	463544	559876	580226	653723	578158	615536	785574	1.06304e+06	1.12246e+06	1.30182e+06	1.15637e+06	1.21996e+06	1.57948e+06	1.54394e+06	1.60846e+06	1.74441e+06	1.36168e+06	1.53964e+06	2.31357e+06	2.32678e+06	2.62989e+06	2.06403e+06	1.89602e+06	2.81122e+06	2.80865e+06	2.99056e+06	3.21064e+06	3.40481e+06	3.42519e+06	3.42577e+06	1.07693e+06	1.46261e+06	1.60805e+06	1.50844e+06	1.68643e+06
MEDP1144	L-Isoleucine	Amino acid and Its metabolites	Amino acids	132.1	131.095	[M+H]+	C6H13NO2	2	620509	991326	1.01552e+06	831281	1.13248e+06	834319	1.48621e+06	1.58753e+06	1.30764e+06	2.43798e+06	1.41764e+06	2.53694e+06	2.62049e+06	2.67802e+06	1.91741e+06	3.33704e+06	2.79135e+06	2.45312e+06	4.01153e+06	4.01825e+06	4.44713e+06	2.94987e+06	3.0632e+06	4.65324e+06	4.73279e+06	6.31312e+06	6.02893e+06	5.56602e+06	6.04257e+06	7.46396e+06	8.38723e+06	6.46577e+06	8.08045e+06	8.55469e+06	8.7934e+06	7.10491e+06	5.99117e+06	5.85758e+06	5.28649e+06	3.48176e+06	4.15204e+06
MEDP0020	L-Methionine	Amino acid and Its metabolites	Amino acids	150.06	149.051	[M+H]+	C5H11NO2S	1a	633504	630415	1.67965e+06	1.21919e+06	896314	624411	1.36329e+06	2.7764e+06	2.07709e+06	3.15657e+06	2.53046e+06	3.85255e+06	6.63371e+06	5.75071e+06	4.39627e+06	7.51949e+06	7.85492e+06	7.30498e+06	8.78196e+06	7.34722e+06	9.52144e+06	6.46358e+06	8.04623e+06	1.05112e+07	9.63934e+06	1.39206e+07	1.52779e+07	1.98698e+07	1.50085e+07	1.79902e+07	1.83986e+07	1.09313e+07	2.15273e+07	1.93602e+07	1.82203e+07	1.66398e+07	1.38359e+07	1.11152e+07	9.01158e+06	6.88683e+06	8.84822e+06
MEDP0519*114	L-Norleucine	Amino acid and Its metabolites	Amino acids	132.1	131.095	[M+H]+	C6H13NO2	1b	206734	278999	348273	262708	359637	316853	454741	671540	524504	460547	552709	803698	1.11155e+06	1.01865e+06	882635	663839	578243	1.06464e+06	1.6055e+06	867730	920355	1.52749e+06	1.28516e+06	1.83838e+06	975053	2.06024e+06	2.31028e+06	2.16703e+06	1.2912e+06	2.35299e+06	2.8285e+06	2.37026e+06	1.7261e+06	2.78136e+06	2.00655e+06	2.70914e+06	1.30157e+06	1.03901e+06	1.19135e+06	1.59603e+06	911518
MEDP1778*110	L-Norvaline	Amino acid and Its metabolites	Amino acids	118.09	117.079	[M+H]+	C5H11NO2	1a	1.22301e+07	1.24045e+07	1.67237e+07	1.16662e+07	1.47267e+07	1.47905e+07	2.01495e+07	2.64899e+07	2.53954e+07	2.99818e+07	2.89187e+07	2.30543e+07	4.96149e+07	4.44377e+07	4.38572e+07	3.72891e+07	5.33191e+07	4.09897e+07	7.68828e+07	5.67594e+07	7.86375e+07	8.02711e+07	6.20061e+07	6.35455e+07	8.35158e+07	7.97347e+07	8.97243e+07	8.4172e+07	1.02265e+08	1.02863e+08	9.20774e+07	9.56538e+07	1.01641e+08	1.08819e+08	1.17747e+08	1.20243e+08	8.48537e+07	6.13232e+07	6.53063e+07	5.90555e+07	6.60602e+07
MEDP0012	L-Ornithine	Amino acid and Its metabolites	Amino acids	133.1	132.09	[M+H]+	C5H12N2O2	1a	1.95078e+06	1.69196e+06	2.06334e+06	1.93831e+06	2.46644e+06	1.67815e+06	1.83039e+06	1.9769e+06	1.83907e+06	1.70495e+06	1.52226e+06	2.33125e+06	1.27383e+06	1.19625e+06	1.88904e+06	1.57067e+06	1.56093e+06	1.51178e+06	1.54536e+06	1.57964e+06	1.69936e+06	1.11396e+06	1.36175e+06	1.89711e+06	1.64745e+06	2.73683e+06	1.71439e+06	1.84707e+06	1.3036e+06	1.54733e+06	1.62509e+06	1.85991e+06	1.9072e+06	1.44305e+06	1.66397e+06	1.4723e+06	2.05678e+06	1.87978e+06	1.23038e+06	1.71618e+06	1.15226e+06
MEDN0015	L-Phenylalanine	Amino acid and Its metabolites	Amino acids	164.07	165.079	[M-H]-	C9H11NO2	1a	1.57975e+06	2.21709e+06	3.08568e+06	2.81025e+06	3.57681e+06	3.11042e+06	4.94498e+06	7.40957e+06	6.34907e+06	9.48666e+06	7.83991e+06	8.60776e+06	1.29387e+07	1.2272e+07	1.34425e+07	1.93491e+07	1.72183e+07	1.62013e+07	2.38442e+07	2.24693e+07	2.45497e+07	2.35146e+07	1.86855e+07	2.58121e+07	2.5027e+07	3.41386e+07	3.14464e+07	3.37872e+07	3.44145e+07	4.12485e+07	4.06169e+07	3.55519e+07	4.6252e+07	4.95932e+07	4.54594e+07	4.06729e+07	1.99336e+07	2.20682e+07	2.17917e+07	2.33175e+07	2.18631e+07
MEDP0022*108	L-Proline	Amino acid and Its metabolites	Amino acids	116.07	115.063	[M+H]+	C5H9NO2	1a	1.81033e+07	1.2782e+07	2.45483e+07	1.94358e+07	2.41097e+07	1.88472e+07	3.79034e+07	4.84064e+07	2.3911e+07	3.61378e+07	4.41108e+07	1.91897e+07	2.09535e+07	2.53115e+07	4.65898e+07	1.72016e+07	5.01359e+07	2.6463e+07	3.88718e+07	3.0708e+07	4.58095e+07	3.77578e+07	1.91425e+07	2.32998e+07	5.88435e+07	6.77442e+07	7.52317e+07	5.76878e+07	3.63219e+07	7.55793e+07	7.53118e+07	8.09378e+07	6.71373e+07	7.37818e+07	6.47625e+07	2.931e+07	5.61509e+07	3.97093e+07	4.18022e+07	3.75874e+07	4.27778e+07
MEDN0049	L-Saccharopine	Amino acid and Its metabolites	Amino acids	275.12	276.132	[M-H]-	C11H20N2O6	1b	687662	377759	612491	336519	248106	219243	1.56049e+06	1.8808e+06	2.58927e+06	4.47663e+06	2.13783e+06	2.1601e+06	4.30179e+06	4.13621e+06	5.04792e+06	4.19783e+06	5.32128e+06	3.72594e+06	4.7363e+06	3.16846e+06	5.00834e+06	4.42481e+06	4.49672e+06	5.1633e+06	3.33733e+06	4.13778e+06	4.63049e+06	4.17295e+06	6.3001e+06	4.07027e+06	4.59097e+06	3.30488e+06	6.88999e+06	5.37573e+06	3.89675e+06	3.86524e+06	2.71611e+06	3.36388e+06	3.58741e+06	3.36483e+06	2.96218e+06
MEDN0018	L-Serine	Amino acid and Its metabolites	Amino acids	104.04	105.043	[M-H]-	C3H7NO3	1a	164008	222389	214399	275941	159642	147981	198974	397773	225838	444691	392928	425076	669624	654695	607955	1.10375e+06	619071	672982	882459	905649	991751	996619	899483	861887	1.36439e+06	1.26392e+06	1.3206e+06	1.31008e+06	1.23653e+06	1.32862e+06	1.66178e+06	1.7189e+06	1.59694e+06	1.8644e+06	1.68055e+06	1.63762e+06	602542	732637	837472	778292	879476
MEDP0059*242	L-Theanine	Amino acid and Its metabolites	Amino acids	175.11	174.1	[M+H]+	C7H14N2O3	1a	310506	226645	182716	423799	470102	255307	548730	879871	653245	1.06455e+06	569069	720799	939667	1.42874e+06	1.06674e+06	1.1139e+06	1.36179e+06	1.12898e+06	2.36427e+06	1.64341e+06	2.13934e+06	1.20682e+06	915865	1.52589e+06	3.20227e+06	2.82339e+06	2.51547e+06	2.59657e+06	2.56639e+06	3.48546e+06	2.60106e+06	2.60387e+06	3.29913e+06	3.83349e+06	2.87313e+06	2.27942e+06	2.35448e+06	1.66412e+06	2.37076e+06	1.59049e+06	1.69107e+06
MEDN0005*067	L-Threonine	Amino acid and Its metabolites	Amino acids	118.05	119.058	[M-H]-	C4H9NO3	1a	341656	555883	537503	515764	340582	356314	463544	559876	580226	653723	578158	615536	785574	1.06304e+06	1.12246e+06	1.30182e+06	1.15637e+06	1.21996e+06	1.57948e+06	1.54394e+06	1.60846e+06	1.74441e+06	1.36168e+06	1.53964e+06	2.31357e+06	2.32678e+06	2.62989e+06	2.06403e+06	1.89602e+06	2.81122e+06	2.80865e+06	2.99056e+06	3.21064e+06	3.40481e+06	3.42519e+06	3.42577e+06	1.07693e+06	1.46261e+06	1.60805e+06	1.50844e+06	1.68643e+06
MEDP0186	L-Thyroxine	Hormones and hormone related compounds	Hormones and hormone related compounds	777.69	776.687	[M+H]+	C15H11I4NO4	1a	34875.4	19492.9	28688.1	18657.1	19532.6	7812.57	9948.09	28692.1	15378.8	27160.9	8742.05	7216.61	22763.1	14679.9	20202.5	23744.7	15084.2	9324.88	23819.3	19534.4	26126.5	13605.4	19472.8	13216.8	20146.8	24640.6	20142.2	21717.6	11672.5	11162.8	26531	26237.5	29756.1	21308.4	15022.7	17724.8	30250.3	21718.5	22539.9	24423.3	15904.6
MEDN0019	L-Tryptophan	Amino acid and Its metabolites	Amino acids	203.08	204.09	[M-H]-	C11H12N2O2	1a	109039	238008	279167	296918	268665	318991	365757	736864	565984	858082	534921	722664	961241	805264	1.2075e+06	1.51743e+06	1.11135e+06	1.14886e+06	2.0652e+06	2.19227e+06	2.26968e+06	2.29883e+06	1.38479e+06	2.45642e+06	2.33349e+06	3.95729e+06	3.57459e+06	3.35925e+06	3.05095e+06	4.38473e+06	4.40914e+06	3.49858e+06	5.08398e+06	5.4779e+06	4.97536e+06	4.8362e+06	1.39502e+06	1.76398e+06	1.75445e+06	1.7705e+06	1.57203e+06
MEDP2369	L-Tyrosinamide	Amino acid and Its metabolites	Amino acid derivatives	181.1	180.09	[M+H]+	C9H12N2O2	1b	165755	89606.9	149371	152351	70930.5	118718	136694	74424.3	113496	94079.8	132971	165008	142774	126893	118783	168782	112746	177720	154586	169530	146369	125541	151841	174735	104538	108253	100795	160565	191136	168015	150105	162785	142620	149340	215832	146950	171863	204084	197079	220352	171930
MEDP0664	L-Tyrosine methyl ester	Amino acid and Its metabolites	Amino acid derivatives	196.1	195.09	[M+H]+	C10H13NO3	1b	85148.9	62856.7	77128.3	129237	69039	50734.1	93608.9	85296.1	54745.9	100522	58177.6	65921.6	57796.5	78697.1	67171.8	106499	56582.2	67113.2	117696	76881.7	70801.2	102481	49918.9	125500	108144	156181	76214.7	88828.1	94986.3	139846	161036	72808	120099	140392	108944	130787	85456.7	80800.6	110765	76409.6	105007
MEDP0026*110	L-Valine	Amino acid and Its metabolites	Amino acids	118.09	117.079	[M+H]+	C5H11NO2	1a	1.22301e+07	1.24045e+07	1.67237e+07	1.16662e+07	1.47267e+07	1.47905e+07	2.01495e+07	2.64899e+07	2.53954e+07	2.99818e+07	2.89187e+07	2.30543e+07	4.96149e+07	4.44377e+07	4.38572e+07	3.72891e+07	5.33191e+07	4.09897e+07	7.68828e+07	5.67594e+07	7.86375e+07	8.02711e+07	6.20061e+07	6.35455e+07	8.35158e+07	7.97347e+07	8.97243e+07	8.4172e+07	1.02265e+08	1.02863e+08	9.20774e+07	9.56538e+07	1.01641e+08	1.08819e+08	1.17747e+08	1.20243e+08	8.48537e+07	6.13232e+07	6.53063e+07	5.90555e+07	6.60602e+07
MEDN0322	L-kynurenine	Amino acid and Its metabolites	Amino acid derivatives	207.08	208.085	[M-H]-	C10H12N2O3	1a	29959.1	18533.9	28984.2	22467.8	47464.8	36687.4	38591.7	43637.9	39983.1	25219.4	32526	37871.5	37568.5	33370.8	41603.2	22100.8	41779.4	32154.5	47239.5	48102.2	33413.7	25361.7	37926.6	47629.8	30560.1	44526.4	37220.8	24710.4	34634.6	46133.1	38804.5	35036.1	35645.2	29667.4	44118.5	40780.1	21656.1	37513	29772.2	42920.9	33215.8
MEDN1931*020	L-lyxose	Carbohydrates and Its metabolites	Carboxylic acids and derivatives	149.05	150.13	[M-H]-	C5H10O5	1b	20055.4	29820.7	38648.2	37948	45995.7	78667	156539	168706	140775	182562	100431	60517.1	133305	121217	132155	139477	129470	113941	80892.4	256735	225960	240536	162048	220959	164020	327604	141951	216878	235001	249631	232184	270031	373323	367073	379896	306364	121237	218003	138449	156086	116697
MEDN1686*018	L-threo-3-Methylaspartate	Amino acid and Its metabolites	Amino acid derivatives	146.05	147.053	[M-H]-	C5H9NO4	3	6.03597e+06	3.31325e+06	3.95166e+06	8.04901e+06	4.58949e+06	1.5354e+06	3.5921e+06	5.189e+06	5.63134e+06	7.75379e+06	6.31883e+06	8.13386e+06	1.49542e+07	1.39792e+07	1.41025e+07	1.87279e+07	1.71395e+07	1.36754e+07	2.01441e+07	1.99355e+07	1.95329e+07	1.64106e+07	1.63757e+07	1.61348e+07	3.38537e+07	1.98041e+07	2.53334e+07	2.47127e+07	2.53314e+07	3.08808e+07	3.98763e+07	4.41336e+07	3.45277e+07	2.53927e+07	4.00193e+07	3.24698e+07	1.87534e+07	1.9372e+07	2.10655e+07	2.02418e+07	2.18141e+07
MEDN2393	LPA(0:0/18:2)	GP	LPA	433.24	434.243	[M-H]-	C21H39O7P	3	38966.1	28797.3	38439.5	36207	62322.3	36223.9	53710.9	51785.3	50067.5	67358.5	88669.2	91285.9	38971.7	64851.8	63278.7	49585.1	74518.6	44941.7	43980.8	49561.6	49885.2	38709.9	56227.5	46857.4	43141.1	60646.5	33923.3	46443.3	54663.1	43944.4	34420.6	24129.1	52653.1	44985.5	49666	66092.1	42882.2	44843.9	50373.5	47871.1	53770
MEDP0336*268	LPC(0:0/14:0)	GP	LPC	468.31	467.301	[M+H]+	C22H46NO7P	1a	390043	222657	180265	282541	270811	198464	528113	554972	205571	580088	341216	633676	458028	377540	373707	524183	266463	355582	429394	424662	214545	307230	296982	462349	270964	460090	174601	319456	196345	214845	413440	247395	298481	281656	259098	269504	356205	359095	324160	316971	368007
MEDP1692*269	LPC(0:0/15:0)	GP	LPC	482.32	481.317	[M+H]+	C23H48NO7P	2	643859	352612	259421	580304	807004	758908	1.3439e+06	1.33033e+06	628388	905691	663470	2.12518e+06	1.29913e+06	668851	651229	1.7078e+06	784279	1.19865e+06	1.04536e+06	671192	427566	765835	689048	1.4719e+06	468654	592341	348103	606198	304886	1.16471e+06	652743	314014	656244	602252	899199	644134	656173	677791	704713	651197	665278
MEDP1346*272	LPC(0:0/16:0)	GP	LPC	496.34	495.332	[M+H]+	C24H50NO7P	2	164412	115516	113167	52731.6	374705	66647.1	414122	533547	311491	389717	303469	566124	285884	263266	204863	301131	253687	240742	268911	276949	200226	278382	186681	339559	255013	232735	115769	230153	134172	271560	245766	139766	182356	218910	198496	226776	366932	267409	230495	191509	258451
MEDP1699*271	LPC(0:0/16:1)	GP	LPC	494.32	493.317	[M+H]+	C24H48NO7P	2	2.35567e+06	2.25741e+06	1.97684e+06	2.45412e+06	2.46481e+06	2.59479e+06	4.46936e+06	7.8871e+06	6.56018e+06	1.34456e+07	4.6854e+06	1.31378e+07	3.38086e+06	3.09635e+06	6.42483e+06	9.67882e+06	2.99811e+06	7.77059e+06	4.08529e+06	5.52536e+06	4.03857e+06	7.22096e+06	1.91605e+06	7.20178e+06	3.83095e+06	5.74043e+06	2.79762e+06	4.15751e+06	1.56273e+06	5.09867e+06	3.43335e+06	2.00995e+06	2.63303e+06	4.8507e+06	4.02613e+06	3.39254e+06	4.49193e+06	5.10502e+06	4.34748e+06	3.75314e+06	4.90889e+06
MEDP1701*276	LPC(0:0/18:1)	GP	LPC	522.36	521.348	[M+H]+	C26H52NO7P	1a	110434	47701.8	92631	78688.1	92466.1	99206.4	362253	253939	289828	602973	304708	899937	300027	278514	314703	604577	268888	422441	323562	237383	164933	432022	217399	454834	117957	327946	143587	382064	191289	281084	184120	154085	196441	389313	263713	195155	441377	331401	282605	294521	255390
MEDP0495*275	LPC(0:0/18:2)	GP	LPC	520.34	519.332	[M+H]+	C26H50NO7P	1a	213288	198234	200269	90533.1	344348	155400	365039	269383	567516	379115	813987	637816	266380	278122	409453	278951	514456	428088	362559	265146	325515	216673	491149	410593	158612	344451	212999	217552	333544	271405	286622	168202	266706	240386	230218	383269	462215	359792	320505	331384	320924
MEDP1343*274	LPC(0:0/18:3)	GP	LPC	518.32	517.317	[M+H]+	C26H48NO7P	2	3.16997e+06	1.17317e+06	1.19238e+06	1.12271e+06	1.64802e+06	1.52281e+06	5.0029e+06	3.36943e+06	2.87991e+06	3.10728e+06	3.50683e+06	5.40219e+06	4.35995e+06	4.77745e+06	2.19865e+06	2.85363e+06	2.59834e+06	3.33385e+06	5.20398e+06	4.83295e+06	1.68591e+06	2.45852e+06	2.37639e+06	3.89781e+06	3.7735e+06	4.17314e+06	1.37684e+06	2.83272e+06	1.92873e+06	3.43526e+06	4.59476e+06	2.33275e+06	1.60001e+06	2.4828e+06	2.98563e+06	2.28081e+06	2.85165e+06	2.72296e+06	2.63149e+06	2.97027e+06	2.67546e+06
MEDP1702*283	LPC(0:0/20:1)	GP	LPC	550.39	549.379	[M+H]+	C28H56NO7P	2	52094.7	52094.7	52094.7	52094.7	52094.7	52094.7	672691	368631	709109	1.36593e+06	1.03442e+06	1.8106e+06	834042	695340	734379	2.57281e+06	1.03991e+06	2.31961e+06	1.39448e+06	410285	590873	1.07531e+06	1.25153e+06	1.87118e+06	260473	1.0596e+06	725730	938055	785511	1.04047e+06	584818	858273	1.14742e+06	1.24262e+06	1.19306e+06	376049	1.12225e+06	1.20685e+06	1.22012e+06	1.03535e+06	1.17826e+06
MEDP1330*282	LPC(0:0/20:2)	GP	LPC	548.37	547.364	[M+H]+	C28H54NO7P	2	837072	291829	974402	290064	662899	1.43083e+06	3.11994e+06	1.41721e+06	3.73212e+06	2.69715e+06	5.45438e+06	4.553e+06	3.63439e+06	2.55557e+06	4.04268e+06	4.46453e+06	6.5277e+06	5.61023e+06	5.20443e+06	1.34267e+06	3.34621e+06	2.65608e+06	7.59642e+06	5.45062e+06	1.01572e+06	4.45947e+06	3.11002e+06	3.39493e+06	5.82967e+06	3.72756e+06	2.43616e+06	3.60956e+06	4.1527e+06	2.63455e+06	2.86122e+06	1.4339e+06	3.55369e+06	4.01603e+06	3.6168e+06	3.32286e+06	3.35623e+06
MEDP1331*281	LPC(0:0/20:3)	GP	LPC	546.36	545.348	[M+H]+	C28H52NO7P	2	1.22756e+06	772970	1.59119e+06	1.10107e+06	2.33704e+06	1.13371e+06	2.68325e+06	1.57275e+06	4.09766e+06	2.30009e+06	5.47124e+06	4.83412e+06	2.7426e+06	2.32042e+06	3.40554e+06	2.04509e+06	4.04814e+06	2.89035e+06	2.59659e+06	2.02065e+06	2.92973e+06	1.77503e+06	4.35392e+06	3.31735e+06	1.24851e+06	3.02569e+06	2.06552e+06	1.91805e+06	3.2698e+06	3.65706e+06	2.65043e+06	1.00757e+06	3.62215e+06	2.35375e+06	2.77021e+06	3.12063e+06	2.77218e+06	3.09238e+06	2.5312e+06	2.94619e+06	2.71119e+06
MEDP1333*280	LPC(0:0/20:4)	GP	LPC	544.34	543.332	[M+H]+	C28H50NO7P	2	1.25898e+06	1.11212e+06	1.77395e+06	1.02222e+06	2.12091e+06	1.05399e+06	3.85177e+06	1.85061e+06	3.61015e+06	3.60917e+06	3.91669e+06	3.19792e+06	2.17344e+06	2.34959e+06	3.12796e+06	2.49764e+06	3.71113e+06	2.28667e+06	2.68624e+06	1.93964e+06	2.46924e+06	2.15172e+06	3.11469e+06	2.88895e+06	1.26786e+06	3.2843e+06	1.61907e+06	2.54183e+06	2.2493e+06	3.01209e+06	2.66839e+06	1.31427e+06	2.64893e+06	2.54739e+06	2.84375e+06	3.47245e+06	2.65013e+06	2.6734e+06	2.27432e+06	2.33012e+06	2.45976e+06
MEDP1336*279	LPC(0:0/20:5)	GP	LPC	542.32	541.317	[M+H]+	C28H48NO7P	3	2.16143e+06	336439	338402	1.14015e+06	426958	497462	3.41651e+06	1.97038e+06	499380	1.75631e+06	646420	1.1695e+06	2.27891e+06	1.96298e+06	460909	1.43988e+06	512895	961869	2.45733e+06	2.35512e+06	355985	1.5568e+06	748682	1.13329e+06	2.13065e+06	2.55869e+06	334509	1.85942e+06	569473	1.45398e+06	2.44515e+06	1.62754e+06	421061	1.62096e+06	1.17267e+06	530869	1.21433e+06	1.21931e+06	1.36934e+06	1.22886e+06	1.15606e+06
MEDP1318*287	LPC(0:0/22:4)	GP	LPC	572.37	571.364	[M+H]+	C30H54NO7P	2	437124	154775	517599	290565	285085	537347	1.80068e+06	569736	1.57851e+06	1.44079e+06	1.69533e+06	1.23492e+06	1.47703e+06	1.02441e+06	1.50725e+06	1.73939e+06	2.26004e+06	1.62671e+06	1.90701e+06	718925	1.49322e+06	1.17607e+06	2.28109e+06	1.53238e+06	438505	1.55491e+06	1.05812e+06	1.74735e+06	1.89599e+06	2.22404e+06	1.25252e+06	1.26333e+06	1.75466e+06	1.1153e+06	1.61898e+06	552775	1.72603e+06	1.3853e+06	1.23015e+06	1.29912e+06	1.25475e+06
MEDP1321*286	LPC(0:0/22:5)	GP	LPC	570.36	569.348	[M+H]+	C30H52NO7P	2	1.26326e+06	346238	316719	879381	694258	470238	2.86662e+06	2.14521e+06	599076	2.38162e+06	873389	1.67496e+06	1.99611e+06	1.86597e+06	562190	1.87859e+06	872856	1.10683e+06	2.18729e+06	1.46332e+06	494507	1.77069e+06	865109	893921	1.29308e+06	3.25967e+06	449302	2.45074e+06	575841	1.82945e+06	2.72248e+06	1.27628e+06	431390	1.83399e+06	1.19927e+06	791436	1.84114e+06	1.50804e+06	1.26454e+06	1.08341e+06	1.32452e+06
MEDP2784*285	LPC(0:0/22:6)	GP	LPC	568.34	567.332	[M+H]+	C30H50NO7P	3	260961	28315.4	36154.9	170368	98041.8	53468.5	544374	223364	105395	330183	153397	214010	291655	293653	98996.1	267937	124806	163757	348564	281116	62450	231567	158187	175920	232087	441578	72924.2	327869	110973	219557	449180	178202	64157.7	284829	133433	110248	253124	221507	227198	210048	178590
MEDP2830*268	LPC(14:0/0:0)	GP	LPC	468.31	467.301	[M+H]+	C22H46NO7P	3	390043	222657	180265	282541	270811	198464	528113	554972	205571	580088	341216	633676	458028	377540	373707	524183	266463	355582	429394	424662	214545	307230	296982	462349	270964	460090	174601	319456	196345	214845	413440	247395	298481	281656	259098	269504	356205	359095	324160	316971	368007
MEDP0494*269	LPC(15:0/0:0)	GP	LPC	482.32	481.317	[M+H]+	C23H48NO7P	2	643859	352612	259421	580304	807004	758908	1.3439e+06	1.33033e+06	628388	905691	663470	2.12518e+06	1.29913e+06	668851	651229	1.7078e+06	784279	1.19865e+06	1.04536e+06	671192	427566	765835	689048	1.4719e+06	468654	592341	348103	606198	304886	1.16471e+06	652743	314014	656244	602252	899199	644134	656173	677791	704713	651197	665278
MEDP0338*272	LPC(16:0/0:0)	GP	LPC	496.34	495.332	[M+H]+	C24H50NO7P	1a	164412	115516	113167	52731.6	374705	66647.1	414122	533547	311491	389717	303469	566124	285884	263266	204863	301131	253687	240742	268911	276949	200226	278382	186681	339559	255013	232735	115769	230153	134172	271560	245766	139766	182356	218910	198496	226776	366932	267409	230495	191509	258451
MEDP1348*271	LPC(16:1/0:0)	GP	LPC	494.32	493.317	[M+H]+	C24H48NO7P	2	2.35567e+06	2.25741e+06	1.97684e+06	2.45412e+06	2.46481e+06	2.59479e+06	4.46936e+06	7.8871e+06	6.56018e+06	1.34456e+07	4.6854e+06	1.31378e+07	3.38086e+06	3.09635e+06	6.42483e+06	9.67882e+06	2.99811e+06	7.77059e+06	4.08529e+06	5.52536e+06	4.03857e+06	7.22096e+06	1.91605e+06	7.20178e+06	3.83095e+06	5.74043e+06	2.79762e+06	4.15751e+06	1.56273e+06	5.09867e+06	3.43335e+06	2.00995e+06	2.63303e+06	4.8507e+06	4.02613e+06	3.39254e+06	4.49193e+06	5.10502e+06	4.34748e+06	3.75314e+06	4.90889e+06
MEDP2836	LPC(17:1/0:0)	GP	LPC	508.34	507.332	[M+H]+	C25H50NO7P	3	1.42144e+06	716666	689905	1.08173e+06	1.16281e+06	1.75069e+06	3.18011e+06	3.7025e+06	1.91618e+06	6.04292e+06	2.39017e+06	8.24931e+06	3.16988e+06	3.25884e+06	2.06862e+06	6.74811e+06	2.72784e+06	4.88935e+06	3.13564e+06	3.05191e+06	1.85407e+06	3.91164e+06	2.25991e+06	5.12855e+06	1.92338e+06	3.48298e+06	1.63129e+06	3.23002e+06	1.47588e+06	3.81893e+06	2.46299e+06	2.0897e+06	1.5859e+06	3.54296e+06	3.52282e+06	1.60019e+06	2.9943e+06	2.64259e+06	2.75388e+06	3.06776e+06	3.04258e+06
MEDP2744	LPC(17:2/0:0)	GP	LPC	506.32	505.317	[M+H]+	C25H48NO7P	3	41291	23238	25176.3	77337.5	47316.1	60712.5	89538.3	116511	81332.5	154148	67405.5	174883	91044.2	74407.1	61191.6	105042	86951.5	126280	123534	121781	61436.7	92080	60284	199963	67391.2	119348	57263.6	67515.7	74087.4	75330.1	86203.4	82571.7	67348.2	106418	92808.5	85330.3	83562.1	118620	64283.9	94975.2	78968.3
MEDP1339*276	LPC(18:1/0:0)	GP	LPC	522.36	521.348	[M+H]+	C26H52NO7P	1a	110434	47701.8	92631	78688.1	92466.1	99206.4	362253	253939	289828	602973	304708	899937	300027	278514	314703	604577	268888	422441	323562	237383	164933	432022	217399	454834	117957	327946	143587	382064	191289	281084	184120	154085	196441	389313	263713	195155	441377	331401	282605	294521	255390
MEDP1341*275	LPC(18:2/0:0)	GP	LPC	520.34	519.332	[M+H]+	C26H50NO7P	1a	213288	198234	200269	90533.1	344348	155400	365039	269383	567516	379115	813987	637816	266380	278122	409453	278951	514456	428088	362559	265146	325515	216673	491149	410593	158612	344451	212999	217552	333544	271405	286622	168202	266706	240386	230218	383269	462215	359792	320505	331384	320924
MEDP1345*274	LPC(18:3/0:0)	GP	LPC	518.32	517.317	[M+H]+	C26H48NO7P	2	3.16997e+06	1.17317e+06	1.19238e+06	1.12271e+06	1.64802e+06	1.52281e+06	5.0029e+06	3.36943e+06	2.87991e+06	3.10728e+06	3.50683e+06	5.40219e+06	4.35995e+06	4.77745e+06	2.19865e+06	2.85363e+06	2.59834e+06	3.33385e+06	5.20398e+06	4.83295e+06	1.68591e+06	2.45852e+06	2.37639e+06	3.89781e+06	3.7735e+06	4.17314e+06	1.37684e+06	2.83272e+06	1.92873e+06	3.43526e+06	4.59476e+06	2.33275e+06	1.60001e+06	2.4828e+06	2.98563e+06	2.28081e+06	2.85165e+06	2.72296e+06	2.63149e+06	2.97027e+06	2.67546e+06
MEDP1696	LPC(18:4/0:0)	GP	LPC	516.31	515.301	[M+H]+	C26H46NO7P	3	32615.3	14942	23835.9	6652.48	22196.3	20984	66383.6	56472.5	47409.7	70962.6	21053.4	58645.5	54796.8	49330	23012.3	28049	15958.6	41648.7	57496.3	66872.7	12358.3	62786.6	24669.1	41234.4	38905.8	29512.1	29353.3	24017.7	9607.26	43149.3	41499.1	19652.7	38621.6	23687.5	63388.5	8605.55	24259.7	44416.4	33030.6	32751.9	43473.3
MEDP2837	LPC(19:1/0:0)	GP	LPC	536.37	535.364	[M+H]+	C27H54NO7P	3	115980	80487.7	55857.9	43637	64596.6	138451	182163	181907	209276	468496	233430	582054	225790	200868	195004	514943	232823	451793	297575	133091	173527	305434	203359	414880	110796	240328	193816	321838	166679	313612	266183	236700	250067	289227	319373	159744	235284	316924	248237	244645	290531
MEDP2745	LPC(19:2/0:0)	GP	LPC	534.36	533.348	[M+H]+	C27H52NO7P	3	6645.22	6645.22	6645.22	6645.22	6645.22	6645.22	86250.4	90683.8	53028.5	122650	68427.5	76664	91178	86543.1	102780	105093	71305.8	88178.7	64750.3	65761.8	108460	96245.6	42321.8	75314.1	6645.22	6645.22	6645.22	6645.22	6645.22	6645.22	86252.6	48521.5	36836.9	126766	93209.5	33226.1	63459	68277.5	63422.5	59628.5	87637.4
MEDP1326*283	LPC(20:1/0:0)	GP	LPC	550.39	549.379	[M+H]+	C28H56NO7P	2	52094.7	52094.7	52094.7	52094.7	52094.7	52094.7	672691	368631	709109	1.36593e+06	1.03442e+06	1.8106e+06	834042	695340	734379	2.57281e+06	1.03991e+06	2.31961e+06	1.39448e+06	410285	590873	1.07531e+06	1.25153e+06	1.87118e+06	260473	1.0596e+06	725730	938055	785511	1.04047e+06	584818	858273	1.14742e+06	1.24262e+06	1.19306e+06	376049	1.12225e+06	1.20685e+06	1.22012e+06	1.03535e+06	1.17826e+06
MEDP1328*282	LPC(20:2/0:0)	GP	LPC	548.37	547.364	[M+H]+	C28H54NO7P	2	837072	291829	974402	290064	662899	1.43083e+06	3.11994e+06	1.41721e+06	3.73212e+06	2.69715e+06	5.45438e+06	4.553e+06	3.63439e+06	2.55557e+06	4.04268e+06	4.46453e+06	6.5277e+06	5.61023e+06	5.20443e+06	1.34267e+06	3.34621e+06	2.65608e+06	7.59642e+06	5.45062e+06	1.01572e+06	4.45947e+06	3.11002e+06	3.39493e+06	5.82967e+06	3.72756e+06	2.43616e+06	3.60956e+06	4.1527e+06	2.63455e+06	2.86122e+06	1.4339e+06	3.55369e+06	4.01603e+06	3.6168e+06	3.32286e+06	3.35623e+06
MEDP1332*281	LPC(20:3/0:0)	GP	LPC	546.36	545.348	[M+H]+	C28H52NO7P	2	1.22756e+06	772970	1.59119e+06	1.10107e+06	2.33704e+06	1.13371e+06	2.68325e+06	1.57275e+06	4.09766e+06	2.30009e+06	5.47124e+06	4.83412e+06	2.7426e+06	2.32042e+06	3.40554e+06	2.04509e+06	4.04814e+06	2.89035e+06	2.59659e+06	2.02065e+06	2.92973e+06	1.77503e+06	4.35392e+06	3.31735e+06	1.24851e+06	3.02569e+06	2.06552e+06	1.91805e+06	3.2698e+06	3.65706e+06	2.65043e+06	1.00757e+06	3.62215e+06	2.35375e+06	2.77021e+06	3.12063e+06	2.77218e+06	3.09238e+06	2.5312e+06	2.94619e+06	2.71119e+06
MEDP1334*280	LPC(20:4/0:0)	GP	LPC	544.34	543.332	[M+H]+	C28H50NO7P	2	1.25898e+06	1.11212e+06	1.77395e+06	1.02222e+06	2.12091e+06	1.05399e+06	3.85177e+06	1.85061e+06	3.61015e+06	3.60917e+06	3.91669e+06	3.19792e+06	2.17344e+06	2.34959e+06	3.12796e+06	2.49764e+06	3.71113e+06	2.28667e+06	2.68624e+06	1.93964e+06	2.46924e+06	2.15172e+06	3.11469e+06	2.88895e+06	1.26786e+06	3.2843e+06	1.61907e+06	2.54183e+06	2.2493e+06	3.01209e+06	2.66839e+06	1.31427e+06	2.64893e+06	2.54739e+06	2.84375e+06	3.47245e+06	2.65013e+06	2.6734e+06	2.27432e+06	2.33012e+06	2.45976e+06
MEDP1335*279	LPC(20:5/0:0)	GP	LPC	542.32	541.317	[M+H]+	C28H48NO7P	3	2.16143e+06	336439	338402	1.14015e+06	426958	497462	3.41651e+06	1.97038e+06	499380	1.75631e+06	646420	1.1695e+06	2.27891e+06	1.96298e+06	460909	1.43988e+06	512895	961869	2.45733e+06	2.35512e+06	355985	1.5568e+06	748682	1.13329e+06	2.13065e+06	2.55869e+06	334509	1.85942e+06	569473	1.45398e+06	2.44515e+06	1.62754e+06	421061	1.62096e+06	1.17267e+06	530869	1.21433e+06	1.21931e+06	1.36934e+06	1.22886e+06	1.15606e+06
MEDP2749	LPC(22:3)	GP	LPC	574.39	573.379	[M+H]+	C30H56NO7P	3	79139.3	16519.3	97731.4	35292.5	76271.3	80701.6	366570	72418.9	287350	214412	522816	406971	214962	238582	315564	272446	462500	370958	341976	179407	280700	196267	537352	511617	95297	333794	216394	214599	452166	336754	194706	217468	349485	195852	369736	144273	327718	351387	290152	284548	330300
MEDP1319*287	LPC(22:4/0:0)	GP	LPC	572.37	571.364	[M+H]+	C30H54NO7P	2	437124	154775	517599	290565	285085	537347	1.80068e+06	569736	1.57851e+06	1.44079e+06	1.69533e+06	1.23492e+06	1.47703e+06	1.02441e+06	1.50725e+06	1.73939e+06	2.26004e+06	1.62671e+06	1.90701e+06	718925	1.49322e+06	1.17607e+06	2.28109e+06	1.53238e+06	438505	1.55491e+06	1.05812e+06	1.74735e+06	1.89599e+06	2.22404e+06	1.25252e+06	1.26333e+06	1.75466e+06	1.1153e+06	1.61898e+06	552775	1.72603e+06	1.3853e+06	1.23015e+06	1.29912e+06	1.25475e+06
MEDP1322*286	LPC(22:5/0:0)	GP	LPC	570.36	569.348	[M+H]+	C30H52NO7P	2	1.26326e+06	346238	316719	879381	694258	470238	2.86662e+06	2.14521e+06	599076	2.38162e+06	873389	1.67496e+06	1.99611e+06	1.86597e+06	562190	1.87859e+06	872856	1.10683e+06	2.18729e+06	1.46332e+06	494507	1.77069e+06	865109	893921	1.29308e+06	3.25967e+06	449302	2.45074e+06	575841	1.82945e+06	2.72248e+06	1.27628e+06	431390	1.83399e+06	1.19927e+06	791436	1.84114e+06	1.50804e+06	1.26454e+06	1.08341e+06	1.32452e+06
MEDP1325*285	LPC(22:6/0:0)	GP	LPC	568.34	567.332	[M+H]+	C30H50NO7P	2	260961	28315.4	36154.9	170368	98041.8	53468.5	544374	223364	105395	330183	153397	214010	291655	293653	98996.1	267937	124806	163757	348564	281116	62450	231567	158187	175920	232087	441578	72924.2	327869	110973	219557	449180	178202	64157.7	284829	133433	110248	253124	221507	227198	210048	178590
MEDP2876*290	LPC(24:6/0:0)	GP	LPC	596.37	595.364	[M+H]+	C32H54NO7P	3	4822.32	4822.32	4822.32	4822.32	4822.32	4822.32	149916	100566	24111.6	44491.9	51540.4	67290.4	98626.5	43245.5	34372.2	71285.7	69520.2	78566.8	90196.9	50553.4	50653.1	72229.4	85570.4	60294.1	46063.2	91893.5	55389.4	112518	48325.1	102626	89877.3	83021.4	49641.3	65747.9	62019	37315.7	88286.6	50339.5	53689.2	52310.3	55221.9
MEDP2761*290	LPC(24:6e)	GP	LPC	596.37	595.364	[M+H]+	C32H54NO7P	3	4822.32	4822.32	4822.32	4822.32	4822.32	4822.32	149916	100566	24111.6	44491.9	51540.4	67290.4	98626.5	43245.5	34372.2	71285.7	69520.2	78566.8	90196.9	50553.4	50653.1	72229.4	85570.4	60294.1	46063.2	91893.5	55389.4	112518	48325.1	102626	89877.3	83021.4	49641.3	65747.9	62019	37315.7	88286.6	50339.5	53689.2	52310.3	55221.9
MEDP2840	LPC(O-14:0)	GP	LPC-O	454.33	453.322	[M+H]+	C22H48NO6P	3	69426.9	46022.6	70869.1	64192.5	300715	97349.9	346618	561509	343224	548410	424650	1.13332e+06	387130	454317	566692	643072	498841	953226	577227	574999	523083	669073	440046	1.37849e+06	257937	905255	501129	524794	438363	897650	767283	407613	1.10572e+06	784069	1.15483e+06	558516	543479	497256	527346	490697	514141
MEDP2843	LPC(O-14:1)	GP	LPC-O	452.31	451.306	[M+H]+	C22H46NO6P	3	117528	92449.5	86750.6	125043	330843	131989	452668	694797	441020	793036	331315	1.33545e+06	496909	580226	565557	941095	354454	1.19861e+06	715681	780597	547647	806508	321495	1.58311e+06	311733	877322	503115	692417	350927	1.16507e+06	961331	261930	829356	908330	1.41298e+06	442456	648550	638621	651926	611322	581661
MEDP2746	LPC(O-18:3)	GP	LPC	504.34	503.338	[M+H]+	C26H50NO6P	3	187809	81880.1	72501.1	184193	155040	163951	331171	406693	255700	394836	286536	778691	353092	270806	312179	396926	325418	360969	374357	344363	208111	376780	346795	694479	236642	527525	235666	379734	128698	455624	418611	162614	367473	250942	475036	190197	280886	273720	300376	300473	274250
MEDP2846	LPC(O-20:2)	GP	LPC-O	534.39	533.385	[M+H]+	C28H56NO6P	3	187189	128958	114657	101617	433121	162216	1.08167e+06	865679	787082	1.0996e+06	807512	986731	726392	741653	791205	969798	855703	816451	941695	849397	630578	896399	638822	1.01896e+06	569516	698622	499068	885789	498347	934189	880930	370928	627027	714320	964664	735085	587602	763335	676762	653148	784714
MEDN1285*215	LPE(0:0/16:0)	GP	LPE	452.28	453.286	[M-H]-	C21H44NO7P	2	67141.7	32978	46924.1	50479.1	82566	90170	166496	295005	132020	330446	210324	412363	211368	208015	210605	523577	427648	288736	427680	593008	242357	363479	414966	755859	273951	534930	274315	406941	354735	849674	646828	523081	487949	639062	673650	507887	275738	342294	341170	345008	386397
MEDN1287*214	LPE(0:0/16:1)	GP	LPE	450.26	451.27	[M-H]-	C21H42NO7P	2	64951.1	49262.2	42294.8	50636.3	76359.6	130772	185824	425631	135363	263830	173947	466542	150474	141679	195763	307469	187489	391396	224692	207613	147372	232581	168862	353381	120049	273570	148834	211452	125077	258466	252837	144764	182878	242455	242907	191349	154086	182880	187554	183418	194217
MEDN2366*218	LPE(0:0/18:1)	GP	LPE	478.29	479.301	[M-H]-	C23H46NO7P	3	17510.7	17510.7	17510.7	17510.7	17510.7	17510.7	118243	87553.4	105294	265071	183099	395080	127585	114779	184642	447599	195297	377104	182039	250296	153583	282979	306780	519879	125506	180379	183761	252486	181368	320568	154381	299057	230525	349141	332273	166303	181526	175276	151011	211816	203724
MEDN1282*217	LPE(0:0/18:2)	GP	LPE	476.28	477.286	[M-H]-	C23H44NO7P	2	836762	829529	1.33164e+06	486306	2.25488e+06	1.73215e+06	1.41765e+06	2.39633e+06	1.82361e+06	2.54206e+06	4.37262e+06	4.77548e+06	1.97826e+06	1.70268e+06	2.20555e+06	2.98953e+06	3.34224e+06	3.07415e+06	2.67596e+06	1.91273e+06	1.96668e+06	2.1302e+06	4.3517e+06	4.58589e+06	949981	2.57207e+06	2.33353e+06	1.85437e+06	3.27521e+06	2.54999e+06	1.7486e+06	1.78835e+06	3.27801e+06	2.00449e+06	2.54008e+06	4.68494e+06	2.33439e+06	2.21806e+06	2.19242e+06	2.26184e+06	2.25816e+06
MEDN1283*216	LPE(0:0/18:3)	GP	LPE	474.26	475.27	[M-H]-	C23H42NO7P	2	127961	31354.5	50593.8	50506.9	83903.4	140141	161921	223235	67136	183355	166184	239954	192070	209887	81509.6	202385	148419	222404	319249	237486	75123.5	194522	156140	239192	154745	192254	83699.1	167993	127549	175410	191936	208398	100024	203796	168536	181508	145340	146072	152896	154715	153268
MEDN1271*223	LPE(0:0/20:2)	GP	LPE	504.31	505.317	[M-H]-	C25H48NO7P	2	501.401	501.401	501.401	501.401	501.401	501.401	10395	3378.95	8352.63	6235.68	19976.7	22847.5	11641.4	9115.42	9601.53	13804.5	18276.5	14126	13712.2	7896.7	12552.8	11205.9	29676.6	22711.7	2507	14550.5	14959.5	9573.99	15485.4	20059.5	9598.98	9186.59	16615.8	10812.8	20800.4	15753.3	10697.3	17389.4	12451.4	12042.2	11172.2
MEDN1273*222	LPE(0:0/20:3)	GP	LPE	502.29	503.301	[M-H]-	C25H46NO7P	3	128257	124499	185807	84337.3	279739	180185	277052	210987	353945	281165	704242	680373	300010	310395	445362	397236	568295	573356	438866	350807	359393	341144	830169	648383	205949	523510	344541	394896	623189	602941	403744	298415	630278	349909	602300	612314	443509	436646	398618	452484	384739
MEDN2372*221	LPE(0:0/20:4)	GP	LPE	500.28	501.286	[M-H]-	C25H44NO7P	2	1.68147e+06	1.28253e+06	1.939e+06	1.44819e+06	2.63552e+06	1.59177e+06	3.01637e+06	2.72207e+06	3.12581e+06	3.14996e+06	4.19456e+06	4.02141e+06	2.6145e+06	2.32753e+06	2.98272e+06	3.45211e+06	4.16123e+06	3.50594e+06	3.81131e+06	2.76916e+06	2.93777e+06	3.22576e+06	4.61943e+06	5.11904e+06	2.30341e+06	3.95781e+06	2.70288e+06	3.81225e+06	3.79804e+06	4.25397e+06	3.83453e+06	1.93995e+06	4.02607e+06	3.99246e+06	4.07626e+06	5.07347e+06	3.20658e+06	2.95194e+06	3.28283e+06	3.06578e+06	2.98427e+06
MEDN1277*220	LPE(0:0/20:5)	GP	LPE	498.26	499.27	[M-H]-	C25H42NO7P	2	296782	36668	58528	180517	88310.4	125964	494145	345240	58883.3	298596	119080	213504	362263	326840	54235.3	262292	117727	218103	494032	433132	65310.6	314941	124988	295952	441713	615818	55849.9	378186	114039	265954	564098	298105	75483.8	438899	287329	147199	231585	261622	242780	256961	229769
MEDN1264*227	LPE(0:0/22:4)	GP	LPE	528.31	529.317	[M-H]-	C27H48NO7P	2	1112.74	1112.74	1112.74	1112.74	1112.74	1112.74	13208.5	5563.68	30715.7	18406.8	31989.2	30659.5	16271.2	7287.24	31595.2	32675.3	36543.6	32027.8	13629.4	17040.9	32162.8	17926.2	42392.4	42511.3	8233.61	29110.2	37652.9	20134.6	32874.3	49595.3	24220	21886.9	54813.1	20946.6	47128.1	38224	26965.9	26522.5	25962.2	32224.9	25090.9
MEDN1267*226	LPE(0:0/22:5)	GP	LPE	526.29	527.301	[M-H]-	C27H46NO7P	2	269716	59585.9	84272.4	198894	121875	145496	465742	384030	132777	520303	214449	384244	484647	422045	139516	542111	181975	309276	615608	584297	143911	520177	253561	541842	409168	850316	97926.7	563050	191292	546914	616214	470807	195447	677373	425534	278441	379405	388054	315614	328112	310783
MEDN1269*225	LPE(0:0/22:6)	GP	LPE	524.28	525.286	[M-H]-	C27H44NO7P	3	61617.2	4634.8	10773.3	51214.9	19991.2	15252.6	108892	69103.8	22085.4	86524.5	25406.7	68379.7	65707.8	64086.1	20802.3	89977.8	30081.3	41480.6	122439	79098.6	17203.1	75391.2	38224.5	43018.2	88252.6	165232	7753.89	96152.7	27446.8	48537.3	130445	72670.7	24975.4	92951.8	47398.3	44913.7	60156.5	52994.5	59518.7	63304.9	58379.7
MEDN0366*215	LPE(16:0/0:0)	GP	LPE	452.28	453.286	[M-H]-	C21H44NO7P	1a	67141.7	32978	46924.1	50479.1	82566	90170	166496	295005	132020	330446	210324	412363	211368	208015	210605	523577	427648	288736	427680	593008	242357	363479	414966	755859	273951	534930	274315	406941	354735	849674	646828	523081	487949	639062	673650	507887	275738	342294	341170	345008	386397
MEDN2364*214	LPE(16:1/0:0)	GP	LPE	450.26	451.27	[M-H]-	C21H42NO7P	2	64951.1	49262.2	42294.8	50636.3	76359.6	130772	185824	425631	135363	263830	173947	466542	150474	141679	195763	307469	187489	391396	224692	207613	147372	232581	168862	353381	120049	273570	148834	211452	125077	258466	252837	144764	182878	242455	242907	191349	154086	182880	187554	183418	194217
MEDN2365	LPE(17:1/0:0)	GP	LPE	464.28	465.286	[M-H]-	C22H44NO7P	2	59520.8	20493.2	31896.2	15064	40317.9	73951.6	63583.2	146266	131020	222332	96449.4	227548	3012.81	3012.81	3012.81	3012.81	3012.81	3012.81	122018	156390	89896.7	633935	261182	382127	3012.81	3012.81	3012.81	3012.81	3012.81	3012.81	104545	230686	317481	200447	215045	186788	60207	84214.1	63561.3	87520.7	75418.3
MEDN0362*218	LPE(18:1/0:0)	GP	LPE	478.29	479.301	[M-H]-	C23H46NO7P	1a	17510.7	17510.7	17510.7	17510.7	17510.7	17510.7	118243	87553.4	105294	265071	183099	395080	127585	114779	184642	447599	195297	377104	182039	250296	153583	282979	306780	519879	125506	180379	183761	252486	181368	320568	154381	299057	230525	349141	332273	166303	181526	175276	151011	211816	203724
MEDN2369*217	LPE(18:2/0:0)	GP	LPE	476.28	477.286	[M-H]-	C23H44NO7P	2	836762	829529	1.33164e+06	486306	2.25488e+06	1.73215e+06	1.41765e+06	2.39633e+06	1.82361e+06	2.54206e+06	4.37262e+06	4.77548e+06	1.97826e+06	1.70268e+06	2.20555e+06	2.98953e+06	3.34224e+06	3.07415e+06	2.67596e+06	1.91273e+06	1.96668e+06	2.1302e+06	4.3517e+06	4.58589e+06	949981	2.57207e+06	2.33353e+06	1.85437e+06	3.27521e+06	2.54999e+06	1.7486e+06	1.78835e+06	3.27801e+06	2.00449e+06	2.54008e+06	4.68494e+06	2.33439e+06	2.21806e+06	2.19242e+06	2.26184e+06	2.25816e+06
MEDN1284*216	LPE(18:3/0:0)	GP	LPE	474.26	475.27	[M-H]-	C23H42NO7P	2	127961	31354.5	50593.8	50506.9	83903.4	140141	161921	223235	67136	183355	166184	239954	192070	209887	81509.6	202385	148419	222404	319249	237486	75123.5	194522	156140	239192	154745	192254	83699.1	167993	127549	175410	191936	208398	100024	203796	168536	181508	145340	146072	152896	154715	153268
MEDN1272*223	LPE(20:2/0:0)	GP	LPE	504.31	505.317	[M-H]-	C25H48NO7P	2	501.401	501.401	501.401	501.401	501.401	501.401	10395	3378.95	8352.63	6235.68	19976.7	22847.5	11641.4	9115.42	9601.53	13804.5	18276.5	14126	13712.2	7896.7	12552.8	11205.9	29676.6	22711.7	2507	14550.5	14959.5	9573.99	15485.4	20059.5	9598.98	9186.59	16615.8	10812.8	20800.4	15753.3	10697.3	17389.4	12451.4	12042.2	11172.2
MEDN1274*222	LPE(20:3/0:0)	GP	LPE	502.29	503.301	[M-H]-	C25H46NO7P	2	128257	124499	185807	84337.3	279739	180185	277052	210987	353945	281165	704242	680373	300010	310395	445362	397236	568295	573356	438866	350807	359393	341144	830169	648383	205949	523510	344541	394896	623189	602941	403744	298415	630278	349909	602300	612314	443509	436646	398618	452484	384739
MEDN1276*221	LPE(20:4/0:0)	GP	LPE	500.28	501.286	[M-H]-	C25H44NO7P	2	1.68147e+06	1.28253e+06	1.939e+06	1.44819e+06	2.63552e+06	1.59177e+06	3.01637e+06	2.72207e+06	3.12581e+06	3.14996e+06	4.19456e+06	4.02141e+06	2.6145e+06	2.32753e+06	2.98272e+06	3.45211e+06	4.16123e+06	3.50594e+06	3.81131e+06	2.76916e+06	2.93777e+06	3.22576e+06	4.61943e+06	5.11904e+06	2.30341e+06	3.95781e+06	2.70288e+06	3.81225e+06	3.79804e+06	4.25397e+06	3.83453e+06	1.93995e+06	4.02607e+06	3.99246e+06	4.07626e+06	5.07347e+06	3.20658e+06	2.95194e+06	3.28283e+06	3.06578e+06	2.98427e+06
MEDN1278*220	LPE(20:5/0:0)	GP	LPE	498.26	499.27	[M-H]-	C25H42NO7P	2	296782	36668	58528	180517	88310.4	125964	494145	345240	58883.3	298596	119080	213504	362263	326840	54235.3	262292	117727	218103	494032	433132	65310.6	314941	124988	295952	441713	615818	55849.9	378186	114039	265954	564098	298105	75483.8	438899	287329	147199	231585	261622	242780	256961	229769
MEDN1265*227	LPE(22:4/0:0)	GP	LPE	528.31	529.317	[M-H]-	C27H48NO7P	2	1112.74	1112.74	1112.74	1112.74	1112.74	1112.74	13208.5	5563.68	30715.7	18406.8	31989.2	30659.5	16271.2	7287.24	31595.2	32675.3	36543.6	32027.8	13629.4	17040.9	32162.8	17926.2	42392.4	42511.3	8233.61	29110.2	37652.9	20134.6	32874.3	49595.3	24220	21886.9	54813.1	20946.6	47128.1	38224	26965.9	26522.5	25962.2	32224.9	25090.9
MEDN1268*226	LPE(22:5/0:0)	GP	LPE	526.29	527.301	[M-H]-	C27H46NO7P	2	269716	59585.9	84272.4	198894	121875	145496	465742	384030	132777	520303	214449	384244	484647	422045	139516	542111	181975	309276	615608	584297	143911	520177	253561	541842	409168	850316	97926.7	563050	191292	546914	616214	470807	195447	677373	425534	278441	379405	388054	315614	328112	310783
MEDN1270*225	LPE(22:6/0:0)	GP	LPE	524.28	525.286	[M-H]-	C27H44NO7P	2	61617.2	4634.8	10773.3	51214.9	19991.2	15252.6	108892	69103.8	22085.4	86524.5	25406.7	68379.7	65707.8	64086.1	20802.3	89977.8	30081.3	41480.6	122439	79098.6	17203.1	75391.2	38224.5	43018.2	88252.6	165232	7753.89	96152.7	27446.8	48537.3	130445	72670.7	24975.4	92951.8	47398.3	44913.7	60156.5	52994.5	59518.7	63304.9	58379.7
MEDN0325	Lactic acid	Organic acid and Its derivatives	Organic acid and Its derivatives	89.02	90.0317	[M-H]-	C3H6O3	1a	2.66203e+06	3.91703e+06	4.6744e+06	3.56431e+06	5.72218e+06	6.1448e+06	7.11298e+06	6.56085e+06	7.31552e+06	8.12522e+06	3.95482e+06	7.79519e+06	6.88671e+06	8.42162e+06	7.41673e+06	7.82866e+06	7.34966e+06	8.46903e+06	4.27888e+06	8.93257e+06	8.19266e+06	8.30967e+06	4.36386e+06	9.34741e+06	6.56806e+06	8.95286e+06	7.5923e+06	9.26971e+06	8.32031e+06	8.71199e+06	4.10859e+06	7.44009e+06	8.73898e+06	1.00452e+07	4.75994e+06	8.51523e+06	5.21985e+06	7.62948e+06	7.73787e+06	3.81366e+06	7.205e+06
MEDN0229*056	Lactose	Carbohydrates and Its metabolites	Sugars	341.11	342.116	[M-H]-	C12H22O11	1b	6457.63	16797.7	1849.8	6580.26	6038.58	10093.5	3079.32	10708.7	16157.9	17002.2	6148.94	9829.87	12926.2	7754.41	7581.47	8782.9	11170	10741.8	13878.2	14863.2	9829.87	23260	3876.87	13815.6	6460.72	48479.8	33599.1	7757.08	14167.2	11054	14446.4	16777.1	22701.1	21981.3	17026.2	31517.6	21287.5	27132.4	23964.5	32777.4	30683.5
MEDN0230*056	Lactulose	Carbohydrates and Its metabolites	Sugars	341.11	342.116	[M-H]-	C12H22O11	1b	6457.63	16797.7	1849.8	6580.26	6038.58	10093.5	3079.32	10708.7	16157.9	17002.2	6148.94	9829.87	12926.2	7754.41	7581.47	8782.9	11170	10741.8	13878.2	14863.2	9829.87	23260	3876.87	13815.6	6460.72	48479.8	33599.1	7757.08	14167.2	11054	14446.4	16777.1	22701.1	21981.3	17026.2	31517.6	21287.5	27132.4	23964.5	32777.4	30683.5
MEDP1776	Leu-Ala	Amino acid and Its metabolites	Small Peptide	203.14	202.132	[M+H]+	C9H18N2O3	1a	59833.5	33021.7	49371.2	86674.1	185062	64054.8	1.43516e+06	2.15703e+06	1.41102e+06	3.64201e+06	1.5579e+06	1.95192e+06	4.38447e+06	5.41718e+06	2.049e+06	4.88036e+06	4.28976e+06	4.77135e+06	1.13563e+07	6.47158e+06	3.96375e+06	6.0537e+06	6.62493e+06	6.44077e+06	4.18784e+06	4.30176e+06	5.62635e+06	8.96235e+06	7.84925e+06	4.04019e+06	6.31656e+06	5.05915e+06	4.47618e+06	8.25462e+06	5.55402e+06	6.96447e+06	3.48049e+06	3.78371e+06	4.19474e+06	3.91552e+06	3.99627e+06
MEDP1668	Leu-Ala-Val	Amino acid and Its metabolites	Small Peptide	302.21	301.2	[M+H]+	C14H27N3O4	3	20759.9	20759.9	20759.9	20759.9	20759.9	20759.9	20759.9	20759.9	20759.9	20759.9	20759.9	20759.9	20759.9	20759.9	20759.9	20759.9	20759.9	20759.9	20759.9	20759.9	20759.9	20759.9	20759.9	20759.9	139888	147698	146489	232838	254780	314975	305109	166882	296796	469388	341409	231622	121877	141706	114885	129583	103800
MEDP2592*156	Leu-Arg	Amino acid and Its metabolites	Small Peptide	288.2	287.195	[M+H]+	C12H25N5O3	1b	43896.4	7886.25	40613.8	65167.9	90105.9	4211.23	146019	179371	226486	363425	89341.7	145728	383388	508237	303785	497328	495850	354921	1.11964e+06	577954	513914	586432	282871	610883	829707	820206	337439	937327	740006	908701	807691	464393	800364	1.68544e+06	697105	911922	403343	534340	450621	465578	433711
MEDP2572	Leu-Asp	Amino acid and Its metabolites	Small Peptide	247.13	246.121	[M+H]+	C10H18N2O5	1a	45249.1	20468.8	57063.3	46993.5	171303	62307.6	758800	1.55246e+06	1.55172e+06	2.60834e+06	752771	1.58684e+06	3.40117e+06	3.63311e+06	2.33874e+06	3.64996e+06	2.82425e+06	2.55937e+06	4.43698e+06	4.01768e+06	4.08356e+06	3.66739e+06	3.09202e+06	5.0503e+06	5.25731e+06	6.22372e+06	8.86153e+06	6.87647e+06	6.2868e+06	6.34495e+06	8.86063e+06	6.99791e+06	8.54171e+06	8.54744e+06	8.37434e+06	6.19938e+06	4.32405e+06	5.32489e+06	5.04699e+06	3.70971e+06	4.135e+06
MEDP2393*151	Leu-Glu	Amino acid and Its metabolites	Small Peptide	261.14	260.137	[M+H]+	C11H20N2O5	1b	65994.6	38580.9	71034	64405.2	394685	89342.5	1.83156e+06	4.2568e+06	3.1684e+06	7.26058e+06	2.10152e+06	5.18629e+06	3.94739e+06	9.20867e+06	6.94324e+06	4.13227e+06	8.76845e+06	5.83836e+06	1.39132e+07	5.33851e+06	5.60305e+06	5.15251e+06	7.63242e+06	6.60927e+06	7.20005e+06	6.6053e+06	1.61589e+07	6.34337e+06	1.0733e+07	1.30499e+07	2.11891e+07	1.10818e+07	9.3597e+06	1.71287e+07	1.22978e+07	8.88521e+06	7.27825e+06	7.23976e+06	8.30643e+06	4.49059e+06	4.92708e+06
MEDP1294	Leu-Gly	Amino acid and Its metabolites	Small Peptide	189.12	188.116	[M+H]+	C8H16N2O3	1a	33144.1	23863.9	70790.4	31267.6	120908	41107.8	1.41197e+06	3.83774e+06	4.06999e+06	5.34928e+06	1.76787e+06	3.25948e+06	7.81593e+06	6.40284e+06	4.42178e+06	6.21117e+06	6.7331e+06	5.70916e+06	1.10125e+07	8.30114e+06	7.68002e+06	6.9219e+06	4.76482e+06	8.26494e+06	7.94009e+06	7.13909e+06	5.89627e+06	1.27189e+07	9.69624e+06	7.7302e+06	9.00255e+06	5.90033e+06	6.92621e+06	1.27372e+07	8.62491e+06	9.77138e+06	5.19926e+06	7.31817e+06	5.50553e+06	5.36216e+06	5.33863e+06
MEDP1681	Leu-Gly-Leu	Amino acid and Its metabolites	Small Peptide	302.21	301.2	[M+H]+	C14H27N3O4	3	3087.29	3087.29	3087.29	3087.29	3087.29	3087.29	15436.5	37018.9	26719.3	163403	89328.2	94412	136498	273370	152581	838318	282727	582069	798910	590255	837758	539751	443972	1.4309e+06	759110	556108	642047	1.42587e+06	3.48289e+06	2.37943e+06	913451	450178	1.55622e+06	3.77439e+06	2.86822e+06	2.34945e+06	928560	1.00444e+06	900029	702579	839853
MEDN1689	Leu-Ile	Amino acid and Its metabolites	Small Peptide	243.17	244.179	[M-H]-	C12H24N2O3	3	7092.3	7092.3	7092.3	7092.3	7092.3	7092.3	35461.5	93989.6	82384.3	204725	97253.6	129836	176236	224423	144406	249028	186054	177040	324506	279922	230382	247746	160129	319722	194713	255623	182832	421527	472357	314390	282617	178411	269939	691244	336747	382629	138951	201019	197463	188325	195439
MEDP2307*144	Leu-Leu	Amino acid and Its metabolites	Small Peptide	245.19	244.179	[M+H]+	C12H24N2O3	1b	10701.5	10701.5	10701.5	10701.5	161007	53507.7	1.90986e+06	5.35219e+06	4.82618e+06	1.18583e+07	5.51098e+06	7.17736e+06	8.86982e+06	1.14991e+07	7.91553e+06	1.35635e+07	1.05834e+07	1.04182e+07	1.76684e+07	1.39439e+07	1.1518e+07	1.24216e+07	8.00735e+06	1.61361e+07	1.01653e+07	1.18714e+07	9.53333e+06	2.03274e+07	2.39572e+07	1.46271e+07	1.48834e+07	8.37356e+06	1.31791e+07	2.76938e+07	1.67414e+07	1.86574e+07	1.00054e+07	1.03008e+07	1.10751e+07	1.0408e+07	1.07088e+07
MEDP1675	Leu-Leu-Gly	Amino acid and Its metabolites	Small Peptide	302.21	301.2	[M+H]+	C14H27N3O4	3	4686.66	4686.66	4686.66	4686.66	4686.66	4686.66	23433.3	85429.5	95684.5	146652	42330.9	46258.5	273531	355554	186600	296430	233846	226791	706035	570394	366998	522918	196223	483362	499110	384941	325777	810755	929190	728084	614487	333301	523292	1.09282e+06	638503	639481	339403	323129	325908	349647	341727
MEDP2442*249	Leu-Met	Amino acid and Its metabolites	Small Peptide	263.14	262.135	[M+H]+	C11H22N2O3S	1b	12418.7	7483.73	11576.6	12051.3	20133.7	5703.18	235046	307752	439954	609172	183174	309798	790293	1.10213e+06	648560	752387	947439	645659	1.70253e+06	1.2828e+06	992614	1.07997e+06	621800	1.13163e+06	1.18147e+06	1.21529e+06	734823	1.63161e+06	1.13263e+06	1.36885e+06	1.46891e+06	694577	1.07267e+06	1.56106e+06	1.14086e+06	1.07245e+06	876100	857414	821346	761560	796196
MEDP1780	Leu-Phe	Amino acid and Its metabolites	Small Peptide	279.17	278.163	[M+H]+	C15H22N2O3	1a	21153.4	9124.02	9069.87	13018.6	58517.9	11356.6	137063	209069	329719	546436	174555	272463	603405	1.36713e+06	513991	1.26556e+06	886349	778648	1.97085e+06	1.08122e+06	1.01527e+06	1.03828e+06	639976	1.49519e+06	1.52043e+06	1.09412e+06	1.0435e+06	2.07408e+06	2.65654e+06	2.5765e+06	1.779e+06	816501	1.78463e+06	2.63077e+06	2.26298e+06	2.11783e+06	1.07113e+06	1.09942e+06	1.00442e+06	1.02255e+06	942528
MEDP1873	Leu-Pro-Tyr	Amino acid and Its metabolites	Small Peptide	392.22	391.211	[M+H]+	C20H29N3O5	3	4637.58	4637.58	4637.58	4637.58	4637.58	4637.58	23187.9	38097.7	45826.5	126595	54909.4	52348.3	100870	161513	115660	405704	303434	257426	714040	370928	631255	358987	258927	710524	367959	464813	404581	759108	1.11756e+06	820539	332899	305142	1.17236e+06	1.1006e+06	1.19364e+06	1.04057e+06	320686	354064	361436	414023	430656
MEDP2396*142	Leu-Thr	Amino acid and Its metabolites	Small Peptide	233.15	232.14	[M+H]+	C10H20N2O4	1b	50912.3	26614.4	33964.3	43750.3	83470.5	50953.8	436297	1.30314e+06	869170	3.60526e+06	712453	1.24371e+06	2.78357e+06	3.00356e+06	1.90639e+06	4.40524e+06	2.57679e+06	2.52906e+06	4.06931e+06	4.17191e+06	3.60172e+06	7.49548e+06	2.57928e+06	4.71459e+06	5.16169e+06	5.18839e+06	5.3715e+06	6.27185e+06	9.40654e+06	8.43579e+06	9.25058e+06	3.99586e+06	7.58973e+06	1.13629e+07	8.61249e+06	8.98855e+06	4.77751e+06	4.34e+06	4.83073e+06	4.35879e+06	4.37339e+06
MEDN1999*055	Leu-Tyr	Amino acid and Its metabolites	Small Peptide	293.15	294.158	[M-H]-	C15H22N2O4	1b	1232.42	1232.42	1232.42	1232.42	1232.42	1232.42	6162.12	18506.3	13413.6	22506.7	8153.04	18191	29548.1	43509.6	67542.3	48299.3	35371.1	30208.3	63830.6	58730.8	48143.3	36278.1	26837.4	60082	54665.5	61562.2	38997.6	96297.8	100109	103788	93398.5	52355.7	82929.8	135807	91284.7	84561.7	32387.1	41265.1	44937.2	40777.5	44533.2
MEDP1506	Leu-Val	Amino acid and Its metabolites	Small Peptide	231.17	230.163	[M+H]+	C11H22N2O3	1b	15785.5	50888	46147.8	12017.9	182631	259543	139001	410921	467982	412442	147968	278111	627840	585002	459935	1.05682e+06	496332	611539	1.58308e+06	1.11011e+06	1.02953e+06	985319	667846	1.52778e+06	1.68648e+06	2.07252e+06	1.49377e+06	2.29913e+06	2.18916e+06	2.52575e+06	3.91839e+06	2.30267e+06	2.05052e+06	3.48322e+06	2.50623e+06	2.37887e+06	1.15503e+06	1.2411e+06	1.28389e+06	1.12178e+06	1.28097e+06
MEDP1666	Leu-Val-Ser	Amino acid and Its metabolites	Small Peptide	318.2	317.195	[M+H]+	C14H27N3O5	3	9778.61	9778.61	9778.61	9778.61	9778.61	9778.61	48893.1	56709.2	143940	123334	60343.3	88483.4	106448	175587	124045	151608	159266	124914	200777	173435	203495	157501	125446	175213	142672	202207	203363	298582	275072	309406	357037	115126	121250	210305	399706	312970	124520	128912	200044	143855	132857
MEDP2806	Linoleamide	Alcohol and amines	Amines	280.26	279.256	[M+H]+	C18H33NO	1b	248221	242782	331490	194151	307139	270768	243153	904572	185643	387787	762229	300658	163348	661431	544901	485302	157170	231889	746901	874464	496198	353880	537028	293064	510909	344899	289210	356730	403906	251260	838806	609119	464485	243405	175123	247273	513823	550674	559425	488868	508273
MEDN0108*074	Lithocholic acid	Bile acids	Bile acids	375.29	376.298	[M-H]-	C24H40O3	1b	318962	320401	341652	330558	376161	358384	417742	311727	309980	346359	307571	303526	333925	407343	362278	345808	395966	354317	281322	414954	420797	412623	359025	324255	418453	330014	327197	443914	376309	356906	435988	369125	373244	391304	356073	344275	273865	295242	379933	371848	401712
MEDP0890	Lumichrome	Heterocyclic compounds	Heterocyclic compounds	243.09	242.08	[M+H]+	C12H10N4O2	1a	474281	229483	330152	427749	378878	240798	304577	452734	233668	275372	242328	346257	241907	239994	273738	244694	310845	245437	357083	346650	244823	319283	406655	508841	197121	593686	230041	310343	343914	397664	351604	285433	335391	403006	424129	473661	368256	387281	391919	412953	395460
MEDP2549*136	Lys-Ala	Amino acid and Its metabolites	Small Peptide	218.15	217.142	[M+H]+	C9H19N3O3	1b	1.3337e+06	1.30103e+06	1.33044e+06	1.27522e+06	4.11315e+06	3.34842e+06	1.8594e+06	4.45458e+06	1.4304e+06	3.2316e+06	2.66091e+06	4.7614e+06	2.50382e+06	1.70792e+06	1.52195e+06	2.11934e+06	2.39088e+06	2.96487e+06	1.31895e+06	1.54592e+06	1.36527e+06	2.22577e+06	1.67401e+06	3.86781e+06	783420	3.12267e+06	2.33432e+06	1.24563e+06	1.08315e+06	1.94191e+06	1.17404e+06	2.0617e+06	1.39091e+06	1.50475e+06	2.04935e+06	1.36959e+06	2.01002e+06	2.02969e+06	1.87397e+06	2.26663e+06	2.19494e+06
MEDP2578	Lys-Asn	Amino acid and Its metabolites	Small Peptide	261.16	260.148	[M+H]+	C10H20N4O4	1b	83042.1	210735	102076	145075	248005	89159.7	30586.7	270570	173400	308655	178361	66240.4	284189	133119	196345	202845	119149	197055	333416	405079	453157	331575	176641	320963	284126	479827	299518	358830	465043	374660	408517	347442	381929	683636	431853	443976	261198	232499	307516	207735	367432
MEDN2129*050	Lys-Asp	Amino acid and Its metabolites	Small Peptide	260.13	261.133	[M-H]-	C10H19N3O5	1b	39027.4	39028.6	31602.2	43209.4	71037.2	111660	278682	239579	410292	608444	297011	438255	354458	499049	480515	734807	632846	654979	522443	398437	491147	466966	353582	587268	448096	489546	399116	684724	471174	582572	484626	533393	753867	743588	599704	339558	467055	562508	617112	493470	544122
MEDN2107	Lys-Gly	Amino acid and Its metabolites	Small Peptide	202.12	203.128	[M-H]-	C8H17N3O3	1b	1.00563e+06	1.14617e+06	1.47882e+06	1.48329e+06	2.31473e+06	1.86218e+06	1.97725e+06	2.62202e+06	1.90372e+06	2.11238e+06	1.95703e+06	1.82712e+06	1.89381e+06	1.90237e+06	2.13314e+06	1.90333e+06	2.18247e+06	1.85556e+06	2.11275e+06	2.63593e+06	2.24204e+06	2.31956e+06	2.11196e+06	2.16135e+06	2.02471e+06	2.74372e+06	1.9969e+06	2.26184e+06	2.16593e+06	2.25217e+06	2.12733e+06	1.96968e+06	2.51891e+06	2.81144e+06	2.762e+06	2.82816e+06	1.40805e+06	2.02021e+06	2.01799e+06	1.93182e+06	2.0237e+06
MEDP2422	Lys-His	Amino acid and Its metabolites	Small Peptide	284.17	283.164	[M+H]+	C12H21N5O3	1b	66030.4	66030.4	66030.4	66030.4	66030.4	66030.4	66030.4	66030.4	66030.4	66030.4	66030.4	66030.4	652646	641928	330152	1.13515e+06	918883	860432	3.33335e+06	1.64695e+06	1.72573e+06	1.49407e+06	837718	2.21609e+06	1.97577e+06	2.41784e+06	1.23685e+06	3.23836e+06	4.4569e+06	4.3612e+06	2.74794e+06	2.02869e+06	3.67845e+06	7.22023e+06	4.00459e+06	3.14228e+06	2.02653e+06	1.75622e+06	1.79081e+06	1.71781e+06	1.68393e+06
MEDP2371	Lys-Ile	Amino acid and Its metabolites	Small Peptide	260.2	259.19	[M+H]+	C12H25N3O3	1b	132190	63327.7	87342.4	82273.4	121116	77448.1	190809	337563	292354	427253	392241	545275	930433	492435	505309	1.13532e+06	959710	1.08963e+06	1.10099e+06	1.70403e+06	845020	1.33167e+06	885561	1.79871e+06	1.03479e+06	1.77957e+06	987256	1.99739e+06	1.93719e+06	1.47287e+06	1.90586e+06	1.17716e+06	1.45609e+06	2.55462e+06	1.77996e+06	1.5565e+06	1.08489e+06	1.00415e+06	1.05054e+06	966815	1.20192e+06
MEDP2376	Lys-Leu	Amino acid and Its metabolites	Small Peptide	260.2	259.19	[M+H]+	C12H25N3O3	1b	246674	96017.8	140833	122001	121536	71434	429848	550294	496399	661388	358427	375227	1.04311e+06	1.09246e+06	656974	907844	893995	692388	1.71314e+06	1.09382e+06	1.42272e+06	750157	822144	1.33942e+06	1.49716e+06	2.12791e+06	952464	1.89447e+06	2.18931e+06	2.19044e+06	2.19809e+06	1.31353e+06	1.87899e+06	3.07337e+06	2.04955e+06	1.18772e+06	1.32685e+06	1.05358e+06	1.20112e+06	969897	826679
MEDP2380	Lys-Met	Amino acid and Its metabolites	Small Peptide	278.15	277.145	[M+H]+	C11H23N3O3S	1b	93165.9	103406	98804.7	71447.9	178153	118173	220302	482223	393871	658368	513844	427706	558558	552175	659601	669666	908087	688989	877660	686526	956318	648935	617324	730662	669318	753091	675546	858267	952377	867658	716061	770051	941385	976174	750265	789110	617319	613902	610121	604086	556973
MEDP2596	Lys-Phe	Amino acid and Its metabolites	Small Peptide	294.18	293.173	[M+H]+	C15H23N3O3	1b	11304.3	25327.6	21434.6	23763.6	30981.6	25331.8	83788.7	55123.2	62927.5	97477	44965	82499.3	75681.3	120636	92919.4	67872.3	132320	94493.6	259327	122725	146898	144497	126281	171778	179930	206131	202965	245170	296386	282399	315234	204406	244079	333036	336601	241672	126783	178991	139317	139867	114900
MEDP2318	Lys-Ser	Amino acid and Its metabolites	Small Peptide	234.14	233.137	[M+H]+	C9H19N3O4	1b	263729	206691	312534	260373	206773	357191	396104	622017	493571	284696	466800	742221	688509	520494	756049	1.25699e+06	800742	1.13791e+06	1.15131e+06	964722	1.18844e+06	901783	805555	1.39695e+06	1.24174e+06	1.76019e+06	1.25161e+06	1.4248e+06	1.09953e+06	1.94736e+06	1.57751e+06	1.42457e+06	1.89155e+06	1.95674e+06	2.26819e+06	1.34148e+06	971052	1.35942e+06	1.07038e+06	1.35933e+06	961673
MEDN2123	Lys-Thr	Amino acid and Its metabolites	Small Peptide	246.15	247.154	[M-H]-	C10H21N3O4	1b	38857.6	24094.3	54056.8	48530	49033.4	26893.7	150793	299117	193756	305260	297362	396301	533250	883065	668742	805438	897004	894396	881992	788210	657746	835161	824454	1.09705e+06	912860	1.34965e+06	975328	994571	1.22121e+06	1.14691e+06	1.05881e+06	1.40386e+06	1.28294e+06	1.68906e+06	1.41538e+06	1.13454e+06	736083	915642	1.00012e+06	886857	1.33507e+06
MEDP2605	Lys-Tyr	Amino acid and Its metabolites	Small Peptide	310.18	309.169	[M+H]+	C15H23N3O4	1b	1.43112e+06	1.14152e+06	1.31744e+06	1.09944e+06	2.15106e+06	1.18382e+06	1.50115e+06	1.71079e+06	1.12228e+06	1.34756e+06	1.79269e+06	1.23529e+06	1.44283e+06	1.21716e+06	1.0815e+06	966622	1.63881e+06	989338	1.66944e+06	1.31073e+06	1.21286e+06	1.16024e+06	1.56967e+06	1.12559e+06	1.20316e+06	1.56489e+06	1.07863e+06	995011	1.48764e+06	1.21142e+06	1.21572e+06	1.42753e+06	869230	939455	1.1757e+06	1.41885e+06	1.49695e+06	1.4376e+06	1.22616e+06	1.23238e+06	1.36523e+06
MEDP2329	Lys-Val	Amino acid and Its metabolites	Small Peptide	246.18	245.174	[M+H]+	C11H23N3O3	1b	147028	67965.1	145093	138043	113707	369405	382816	1.31081e+06	1.06246e+06	1.30838e+06	961819	1.22009e+06	1.56263e+06	1.29787e+06	794738	2.28681e+06	2.10251e+06	1.78269e+06	2.71218e+06	2.14229e+06	2.28182e+06	2.97684e+06	2.6815e+06	2.51063e+06	2.09303e+06	3.71017e+06	2.60734e+06	2.88705e+06	4.19106e+06	2.50886e+06	3.84852e+06	1.7902e+06	4.08517e+06	4.13096e+06	4.37956e+06	3.27321e+06	1.87777e+06	2.21211e+06	1.53592e+06	1.89014e+06	1.29235e+06
MEDP1316	MG(0:0/16:0/0:0)	GL	MG	331.28	330.277	[M+H]+	C19H38O4	2	625436	572313	241882	512105	551860	311737	387347	305205	504295	278558	397830	350046	577175	464121	358636	457866	288127	499906	457227	290842	401688	523129	398647	341638	364390	345544	397706	411617	638100	327272	266709	200409	349951	479704	504168	441180	438057	420321	650890	489165	429737
MEDP2791*171	MG(0:0/20:4/0:0)	GL	MG	379.28	378.276	[M+H]+	C23H38O4	3	22043.1	15497	14639.1	18271.6	16927.4	29879.3	22526.9	17330.6	24991.7	28646.9	37000.9	18486.4	17479	23960.4	31654.4	14039.7	39968.2	13952.4	12770.5	25257.7	16796.3	10566.4	37762.8	13876.5	19246.2	11165.2	9714.18	15468.1	25372.9	17212.8	20904.4	24828.9	17962.1	18247.8	17821.4	26102.7	9758.24	16728.4	15113.8	20062.8	16779.3
MEDP1651	MG(18:1/0:0/0:0)	GL	MG	357.3	356.293	[M+H]+	C21H40O4	1a	1562.37	1562.37	1562.37	1562.37	1562.37	1562.37	28301.9	8962.92	37154.7	28372.6	59608.4	27672.4	20240.1	23651.7	51077.1	27622.7	130826	20468.3	15404	26433.3	27809.9	16220.9	44342.3	46570.1	7811.85	37882.7	25823.5	24562	60074	19359	27248.9	25653.4	26220.3	18142.7	12896.4	73241.9	29769.2	24478.1	31998.3	13772.3	29400.6
MEDP1455*171	MG(20:4/0:0/0:0)	GL	MG	379.28	378.276	[M+H]+	C23H38O4	2	22043.1	15497	14639.1	18271.6	16927.4	29879.3	22526.9	17330.6	24991.7	28646.9	37000.9	18486.4	17479	23960.4	31654.4	14039.7	39968.2	13952.4	12770.5	25257.7	16796.3	10566.4	37762.8	13876.5	19246.2	11165.2	9714.18	15468.1	25372.9	17212.8	20904.4	24828.9	17962.1	18247.8	17821.4	26102.7	9758.24	16728.4	15113.8	20062.8	16779.3
MEDN0593	Malic acid	Organic acid and Its derivatives	Organic acid and Its derivatives	133.01	134.022	[M-H]-	C4H6O5	1b	3.66272e+06	1.24525e+06	2.15039e+06	2.02858e+06	1.31702e+06	1.55127e+06	499559	4.85862e+06	764931	766551	1.07093e+06	1.34402e+06	731201	1.3244e+06	839283	1.1756e+06	668549	1.68345e+06	1.32622e+06	1.20361e+06	1.05378e+06	2.10733e+06	894781	2.47129e+06	1.05239e+06	4.5462e+06	1.08898e+06	2.64821e+06	1.56096e+06	1.44357e+06	1.28832e+06	1.29046e+06	1.59364e+06	3.11257e+06	2.35988e+06	1.27815e+06	1.41013e+06	1.93322e+06	1.81008e+06	1.6984e+06	1.61796e+06
MEDN0333	Malonic acid	Organic acid and Its derivatives	Organic acid and Its derivatives	103	104.011	[M-H]-	C3H4O4	1a	845046	529403	649634	514419	1.93884e+06	1.91569e+06	1.84814e+06	3.31297e+06	1.19532e+06	1.37036e+06	1.69763e+06	2.4237e+06	1.98052e+06	1.17989e+06	1.10517e+06	1.14731e+06	1.85612e+06	1.15402e+06	1.62383e+06	1.49052e+06	981424	968934	1.14288e+06	1.57998e+06	1.35412e+06	1.62897e+06	1.03697e+06	980327	1.16277e+06	1.39697e+06	1.16986e+06	1.79041e+06	1.17447e+06	1.22431e+06	1.21078e+06	1.5101e+06	951734	1.29046e+06	1.27399e+06	1.32947e+06	1.25994e+06
MEDN0233*056	Maltose	Carbohydrates and Its metabolites	Sugars	341.11	342.116	[M-H]-	C12H22O11	1b	6457.63	16797.7	1849.8	6580.26	6038.58	10093.5	3079.32	10708.7	16157.9	17002.2	6148.94	9829.87	12926.2	7754.41	7581.47	8782.9	11170	10741.8	13878.2	14863.2	9829.87	23260	3876.87	13815.6	6460.72	48479.8	33599.1	7757.08	14167.2	11054	14446.4	16777.1	22701.1	21981.3	17026.2	31517.6	21287.5	27132.4	23964.5	32777.4	30683.5
MEDN0234*060	Maltotriose	Carbohydrates and Its metabolites	Sugars	503.16	504.169	[M-H]-	C18H32O16	1b	267319	247460	387737	374422	259675	256524	391998	232586	259369	371109	291287	304453	352796	292212	298392	271309	349258	292683	384015	351190	324632	218305	278054	234759	311908	241566	295865	240153	279267	235019	310924	283766	252021	254514	178321	286983	232849	271493	335241	263674	245698
MEDN1011*035	Mannitol	Carbohydrates and Its metabolites	Sugar Alcoholss	181.07	182.079	[M-H]-	C6H14O6	1b	50134.9	44826.7	46595.5	46781.9	82854.8	89615.1	77208.2	219852	94084.6	114803	90862.6	122159	119126	97587.2	177796	96767.8	112271	115610	152884	166381	159021	241815	112320	170033	240041	134423	162723	290596	120328	344703	230912	141845	160279	314540	301057	201389	106781	119089	149214	133834	115997
MEDP0227*128	Mannose	Carbohydrates and Its metabolites	Sugars	181.07	180.063	[M+H]+	C6H12O6	1b	3.59333e+07	2.49479e+07	3.52456e+07	3.52533e+07	3.20296e+07	4.09323e+07	2.83265e+07	4.30966e+07	3.48945e+07	5.24866e+07	4.08746e+07	3.93092e+07	3.82134e+07	2.86998e+07	3.24417e+07	3.6751e+07	3.34049e+07	3.34574e+07	4.52251e+07	4.12829e+07	3.86551e+07	4.71017e+07	2.68186e+07	3.32273e+07	3.93054e+07	1.6839e+07	4.8676e+07	3.96413e+07	3.42962e+07	2.96887e+07	4.06167e+07	3.37774e+07	3.95082e+07	3.99001e+07	6.20624e+06	7.35422e+07	3.43591e+07	3.37423e+07	3.18685e+07	2.97644e+07	3.20881e+07
MEDP1782	Medroxyprogesterone	CoEnzyme and vitamins	CoEnzyme and vitamins	345.24	344.235	[M+H]+	C22H32O3	1b	45620.2	33622.6	32879	39839	63665.4	29826.8	33838.8	40853.5	40631.6	47223.5	47941.8	34524.2	46026.2	34854.3	45230.7	50179.3	31722.5	27968.2	51025.5	53917.8	29472.7	41260.6	34738.1	39444.8	48126.5	23104.8	47453.3	35145.9	53349.8	37240.4	32974.2	49824.4	43105.3	37380.4	27982.5	43196.9	37617.2	30707.2	54223.5	40972.6	29386.6
MEDN0222*060	Melezitose	Carbohydrates and Its metabolites	Sugars	503.16	504.169	[M-H]-	C18H32O16	1b	267319	247460	387737	374422	259675	256524	391998	232586	259369	371109	291287	304453	352796	292212	298392	271309	349258	292683	384015	351190	324632	218305	278054	234759	311908	241566	295865	240153	279267	235019	310924	283766	252021	254514	178321	286983	232849	271493	335241	263674	245698
MEDN1981	Mesaconic acid	Organic acid and Its derivatives	Organic acid and Its derivatives	129.02	130.1	[M-H]-	C5H6O4	1a	547235	891549	658603	810722	954433	1.01996e+06	513420	1.04574e+06	620182	991292	578271	321141	326080	296819	663342	271889	494744	394178	599796	739102	513046	1.06412e+06	442757	384522	911837	805610	680791	376061	388426	459177	510972	338599	523938	564740	609736	1.10701e+06	218478	392190	288549	256916	280683
MEDP2604	Met-Arg	Amino acid and Its metabolites	Small Peptide	306.16	305.152	[M+H]+	C11H23N5O3S	1b	36429.6	21735.7	47804.3	48986.6	70829.6	14859.9	26641.9	95760.2	50733.5	90615.3	39657.3	60248.9	39182.7	35190.6	83492.5	84761.4	67414.5	36313.2	117374	296143	76098.5	86512.1	15821.1	146156	292957	155388	95354.7	362378	55516	185278	105413	95348.7	218859	267607	294089	174587	100403	88353.5	69719.4	93249.1	69486.8
MEDP2583	Met-Asn	Amino acid and Its metabolites	Small Peptide	264.1	263.093	[M+H]+	C9H17N3O4S	1b	9996.65	10738.7	9032.7	6608.25	19772	28623.3	20328.1	114337	79076	138566	50491.8	64767.4	154954	120905	129558	146036	136216	192323	377418	178211	284951	177694	97071	251650	410986	324634	237142	482760	327104	434898	385212	251622	404407	563943	265386	333571	233400	230709	268699	250620	248740
MEDN1950	Met-Asp	Amino acid and Its metabolites	Small Peptide	263.07	264.078	[M-H]-	C9H16N2O5S	1b	8854.61	1583.6	1583.6	1583.6	7917.98	1583.6	38450.5	23383.3	15270.8	16414.2	29983.9	39603.1	29417.3	87140.5	22058.2	60028.3	171650	115659	35590.6	16397.2	45317	39589.7	48065.7	50059.3	38595.3	35054.5	55240.6	80833.1	46960.8	67317.6	55980.3	115657	73056.4	33923.6	80187.5	31360.1	58264.4	126874	119794	109170	140438
MEDP2373	Met-Gln	Amino acid and Its metabolites	Small Peptide	278.12	277.109	[M+H]+	C10H19N3O4S	1a	53834.5	55328.9	74428.4	91614	157406	140153	168231	310191	342133	442508	298917	349913	511845	355477	494589	496133	492148	659226	889051	513663	847373	475454	476434	797576	592387	632140	469538	785261	693770	784200	506350	437907	710758	562428	696977	740097	553013	462259	379784	487678	376045
MEDP1511	Met-Glu	Amino acid and Its metabolites	Small Peptide	279.1	278.094	[M+H]+	C10H18N2O5S	1b	40542.3	16570.9	21442.4	10430.7	8111.79	9957.62	21093.4	51206.8	16112.8	19803.4	25399.6	21058.9	29410	14962.3	52737.4	41249.4	29986.2	22682	74827.3	28029.7	25512.3	45529.4	36733.8	46327.3	40983.7	58036.8	140036	57696.2	54530.3	44291.1	65416.8	79759.5	71875.7	81785.3	85804.3	57885.2	43405.9	51700.8	39785.2	34179.6	48669.1
MEDP2589	Met-Met	Amino acid and Its metabolites	Small Peptide	281.1	280.092	[M+H]+	C10H20N2O3S2	1b	1646.82	1646.82	1646.82	1646.82	1646.82	1646.82	12455	11123	26779.8	20322.9	13202.5	20141.8	19624.6	55999.4	39136.2	16474.9	8234.12	10232	27084.5	22653.6	14153.6	19143.7	25427.8	26186	13886.7	18260.5	17071.8	17011.4	10347.5	26362.9	34293.7	9963.47	16598.3	23887.4	23689.6	19020.4	24545.8	18381.7	21405.5	25020.7	19827.4
MEDP2598	Met-Phe	Amino acid and Its metabolites	Small Peptide	297.13	296.119	[M+H]+	C14H20N2O3S	1b	22346.2	13672.3	20498.5	17716.4	92236.2	54658.1	463095	443810	836337	411284	428240	322334	594167	3.29106e+06	1.28515e+06	459594	291965	330182	632537	608779	386717	519948	731707	347258	261614	143209	165866	347292	57597	169305	213964	296666	98431.8	155837	137349	116546	477557	463944	454040	424574	436596
MEDP2564	Met-Ser	Amino acid and Its metabolites	Small Peptide	237.09	236.083	[M+H]+	C8H16N2O4S	1b	7022.27	7022.27	7022.27	7022.27	7022.27	7022.27	35111.3	121954	85741.4	161946	63934.4	50801.8	84448.1	97062.3	125739	125675	140977	91506.6	229947	110523	188662	99964	90806.1	164846	149795	102577	146006	169589	199252	207744	106669	81110.6	175296	184802	153394	150892	118090	120045	124778	84064	101248
MEDP2606	Met-Tyr	Amino acid and Its metabolites	Small Peptide	313.12	312.114	[M+H]+	C14H20N2O4S	1b	1416.24	1416.24	1416.24	1416.24	1416.24	1416.24	27358.7	12864.3	47772.7	24614.8	7081.19	13181.2	23842.6	77218.4	39287	19356.2	12727.1	19915.5	28049	21994	33819.1	26671.1	38415.2	42425.4	21688.5	23071.1	26670.8	40092.5	31644.4	40417.4	37123.6	25722.7	48583.1	40412	42052.4	54426.2	31332	26947.6	21112	34769.7	21042.1
MEDN1985	Met-Val	Amino acid and Its metabolites	Small Peptide	247.11	248.12	[M-H]-	C10H20N2O3S	1b	3260.84	2825.9	12071.4	3486.18	12373.4	9864.03	17877.6	29525.1	25356	34888.7	20127.9	24774	25878.7	38931.9	31998	40817.5	39206.7	39376.1	44532.4	43032.9	41009.2	44820.2	38288.5	48255	49526.7	59204.3	46326.3	61582.8	52632.6	72459.9	62223.3	44009.1	63524.9	76858.1	62570.9	54540.3	63062.1	55474.4	44368.8	37241	36599.4
MEDN0741	Methanesulfonic acid	Organic acid and Its derivatives	Sulfonic acids	94.98	95.9881	[M-H]-	CH4O3S	1a	349902	379597	422693	392425	589925	293385	350063	529257	293935	326275	300960	465015	470541	292435	368100	432635	581642	803436	680714	654561	484465	548064	809433	1.54291e+06	599283	2.93263e+06	695918	848218	885138	535951	1.17674e+06	731896	701403	1.09492e+06	1.04375e+06	719188	505744	802145	761582	757006	879260
MEDP1777	Methionine Sulfoxide	Amino acid and Its metabolites	Amino acid derivatives	166.05	165.046	[M+H]+	C5H11NO3S	1b	6143.87	6143.87	6143.87	6143.87	6143.87	6143.87	32874	42193.7	30719.4	60511	34458.6	62483.3	52609.5	78235.3	106114	95625.3	105185	86536.7	157321	117944	138984	97269	103232	145190	185576	211533	203786	188433	203703	255792	251908	189409	239416	234383	213437	243192	103241	125362	108932	176895	152480
MEDP1970	Methionine methyl ester	Amino acid and Its metabolites	Amino acid derivatives	164.07	163.067	[M+H]+	C6H13NO2S	3	44305.3	54234	48097.5	51595.8	49767.2	44079.7	55492.2	74938.1	38335.4	68095.5	43653.3	58536.3	57905.2	46631.8	54373.5	84714.2	73274.8	63398.7	52371.8	37888.3	67032.8	61814.2	42169.1	89204.9	71758.2	84424.1	56388.7	68176.2	68017.9	114224	61515.1	47281.3	62001.9	92415.1	106553	61360	51822.1	70142.6	71812.1	59888.6	70909.8
MEDP1783	Methotrexate	Heterocyclic compounds	Pteridines and derivatives	455.18	454.171	[M+H]+	C20H22N8O5	1b	428.706	428.706	428.706	428.706	428.706	428.706	2300.68	33244	2143.53	122399	55308.9	48577.8	50808.2	40404.8	57947.7	333077	63039.4	160980	60850.2	116401	126714	198645	99106.9	153689	61697.3	46081.8	287411	168313	216762	114511	64127.7	168328	124373	248020	157617	227233	92281.1	112852	101308	91499	101892
MEDN0684	Methyl beta-D-galactopyranoside	Carbohydrates and Its metabolites	Sugar derivatives	193.07	194.079	[M-H]-	C7H14O6	1b	24138.1	3422.94	3422.94	3422.94	3422.94	3422.94	39029.9	27689.6	54555.2	20020.8	28411.9	19169.4	29929.7	22881.3	47720.4	53981.6	34219.3	27827.2	58218.5	51546.7	38456.1	85547.1	35464.2	41917	17114.7	68255	44585.5	46431.5	34234.5	51591.4	44981.6	37117.3	29488.4	87314.5	72393.1	75221.8	21177.2	27789.2	23902.6	21981.3	30951.1
MEDP1186	Methyl-2-pyrrolidone-5-carboxylate	Aldehyde,Ketones,Esters	Esters	144.07	143.058	[M+H]+	C6H9NO3	2	214311	234678	301633	290304	494145	403366	524276	1.03198e+06	434175	577337	633900	755618	679600	400574	483807	554471	574514	440076	436874	470629	458181	497311	470244	600671	326891	726431	535133	502640	357086	615239	415735	609018	436066	426840	471434	479742	631755	496188	515371	442212	527236
MEDP0652	Methyl-cinnamate	Benzene and substituted derivatives	Benzene and substituted derivatives	163.08	162.068	[M+H]+	C10H10O2	1b	67398.3	83295.1	63038	99652	71395.3	70944.4	54101	73545.4	86548.5	68206.9	69063.9	53827.2	73789.5	80143.4	89185	59045.6	58109	78878.9	65097.9	88945.6	70482.9	81453.2	78443.8	80596.7	64153	72054.5	84568.5	67047.7	64181.4	72680.8	62992.5	94442.9	71739	68507.5	74593.3	57720.6	100589	67824.4	86759	73873.9	87308.1
MEDP0685*235	Methylcysteine	Amino acid and Its metabolites	Amino acids	136.04	135.035	[M+H]+	C4H9NO2S	1b	7.63365e+06	4.58785e+06	4.76518e+06	9.23672e+06	2.90726e+06	2.85108e+06	2.12831e+06	2.23501e+06	2.88583e+06	3.26167e+06	2.23678e+06	2.54146e+06	1.92863e+06	2.51668e+06	2.58435e+06	2.68858e+06	2.63628e+06	3.25621e+06	2.7625e+06	2.58898e+06	3.10989e+06	2.8932e+06	1.84757e+06	2.62013e+06	3.63355e+06	1.7649e+06	2.48841e+06	3.12257e+06	2.18616e+06	2.37081e+06	3.17836e+06	3.39579e+06	2.61179e+06	2.08676e+06	3.66961e+06	2.50757e+06	3.8444e+06	3.99786e+06	3.49843e+06	2.6579e+06	2.28091e+06
MEDN0335	Methylmalonic Acid	Organic acid and Its derivatives	Organic acid and Its derivatives	117.02	118.027	[M-H]-	C4H6O4	1a	2.78339e+07	3.17889e+07	3.98457e+07	3.60045e+07	1.33089e+08	1.00601e+08	4.89478e+07	1.12388e+08	5.0093e+07	6.77873e+07	1.02403e+08	1.13553e+08	9.26735e+07	6.30703e+07	6.80488e+07	7.1971e+07	1.23384e+08	8.25413e+07	8.99313e+07	8.48122e+07	7.36761e+07	6.92012e+07	1.14654e+08	1.20538e+08	6.62486e+07	1.66942e+08	1.01259e+08	9.30487e+07	1.25067e+08	1.18613e+08	1.04007e+08	1.09762e+08	1.02718e+08	1.32109e+08	1.24569e+08	1.52816e+08	6.52769e+07	8.87659e+07	8.48105e+07	8.7398e+07	9.22535e+07
MEDN0748*021	Methylparaben	Benzene and substituted derivatives	Phenolic acids	151.04	152.047	[M-H]-	C8H8O3	1a	16444.9	18110.5	22028.2	20054.1	19051.8	19325	19348.2	27955.3	22028.2	25753.3	18678.1	20513.6	19939.4	21433.3	20559.9	16445	29206.1	32694.4	27255.6	16035.5	17942.2	70941.2	22121.5	15912.3	67293.9	54605.2	23852.6	23459.1	26595.4	27264.8	21630.8	23355.2	26102.4	20052.9	21516.4	22746.6	25844.1	23143.7	23799.5	23451.9	29524.3
MEDN0675	Methylstearate	Aldehyde,Ketones,Esters	Esters	297.28	298.287	[M-H]-	C19H38O2	1b	58078.3	54835.8	28940.9	46321.5	64433.9	41692.2	43793.4	43785.4	43768.7	40161.6	40027.7	37393.9	45926.8	36017	30988.6	45092.3	37505.7	42384	33271.7	51876.1	51123.5	40595	60630.4	42371.7	57256.3	34352.7	45470.2	51372.5	39320.1	40032.7	46613.1	56768.7	47019.2	38559.7	54714.7	41948.5	67122.9	53950.5	50087.8	39334.8	39188.7
MEDN1562	Monobutyl phthalate	Aldehyde,Ketones,Esters	Esters	221.08	222.089	[M-H]-	C12H14O4	1b	182435	194021	182484	158518	189109	177802	188008	204705	192136	178683	161282	179699	180239	157044	182160	157411	191516	159708	218043	200346	194069	213250	177113	177970	189117	178323	190654	168448	175492	177710	197130	168371	179530	211613	173423	221155	166776	195701	192658	205369	203953
MEDN1183	Multifidol	Benzene and substituted derivatives	Phenolics	209.08	210.089	[M-H]-	C11H14O4	3	229330	254425	147362	166309	165927	152871	147128	174769	139635	158983	175000	157315	185001	167700	829190	120267	192722	169134	187268	226491	214533	233395	375648	215114	234851	581747	278741	277655	201710	251546	447139	146880	169344	477979	455811	323783	162617	213210	200155	222523	206636
MEDP0135*128	Myoinositol	Carbohydrates and Its metabolites	Sugar alcohols	181.07	180.063	[M+H]+	C6H12O6	1a	3.59333e+07	2.49479e+07	3.52456e+07	3.52533e+07	3.20296e+07	4.09323e+07	2.83265e+07	4.30966e+07	3.48945e+07	5.24866e+07	4.08746e+07	3.93092e+07	3.82134e+07	2.86998e+07	3.24417e+07	3.6751e+07	3.34049e+07	3.34574e+07	4.52251e+07	4.12829e+07	3.86551e+07	4.71017e+07	2.68186e+07	3.32273e+07	3.93054e+07	1.6839e+07	4.8676e+07	3.96413e+07	3.42962e+07	2.96887e+07	4.06167e+07	3.37774e+07	3.95082e+07	3.99001e+07	6.20624e+06	7.35422e+07	3.43591e+07	3.37423e+07	3.18685e+07	2.97644e+07	3.20881e+07
MEDP0326	N'-Formylkynurenine	Amino acid and Its metabolites	Amino acid derivatives	237.09	236.08	[M+H]+	C11H12N2O4	1a	242839	105795	75476	114124	135624	89805.7	177347	63161.1	61745.7	76075.5	44190.7	43574.5	145425	200816	84442.8	112168	38677.6	172029	223676	172828	202809	201346	67791.2	231546	78860	271396	85891.2	185854	84798.4	158122	173284	116136	197090	341691	271011	84350.5	157350	204865	169273	197219	170634
MEDP1472	N'-Methyl-2-pyridone-5-carboxamide	Heterocyclic compounds	Pteridines and derivatives	153.07	152.059	[M+H]+	C7H8N2O2	1a	185272	198799	244958	148973	820704	352012	1.46698e+06	1.48297e+06	1.25375e+06	1.7193e+06	1.09497e+06	1.68899e+06	2.09086e+06	1.76279e+06	1.42225e+06	1.9557e+06	1.84988e+06	899864	1.7423e+06	2.04779e+06	2.45796e+06	1.88129e+06	2.02652e+06	3.14605e+06	1.23222e+06	1.59034e+06	2.10564e+06	2.45276e+06	2.46476e+06	1.00218e+06	2.22471e+06	1.61933e+06	2.62903e+06	1.38541e+06	2.78916e+06	2.46332e+06	2.3368e+06	1.96606e+06	2.06567e+06	1.88317e+06	2.13553e+06
MEDP1913	N(Alpha)-Acetyl-Epsilon-(2-Propenal)Lysine	Amino acid and Its metabolites	Small Peptide	243.13	242.127	[M+H]+	C11H18N2O4	3	4122.11	4122.11	4122.11	4122.11	4122.11	4122.11	20610.6	39194.4	22397.2	51951.1	31518.7	42890.9	70188.3	61817.3	65705.7	112463	84864.7	95140.3	144983	151707	188132	138151	97744.7	262058	114139	235764	131703	263543	281289	230196	211687	212980	524535	442372	455534	313724	156747	140386	153901	156987	152297
MEDP2143	N,N-Bis(2-hydroxyethyl)dodecanamide	FA	Others	288.25	287.246	[M+H]+	C16H33NO3	1a	115926	82684.8	116304	136503	95539.3	202627	70081	126310	62863.4	59334.9	48255.4	60156.3	85239.5	45018.6	89941.9	35439.4	98173.6	38158.2	98332.9	72775.5	82625.8	53242.4	56128.9	67079.1	45934.4	45215	46967.2	55736.9	66790.4	62637.4	44399.4	38650.8	108766	41953	35340.9	79374.2	237163	202927	185078	192489	141520
MEDP1663*243	N,N-Dimethylarginine	Amino acid and Its metabolites	Amino acid derivatives	203.15	202.143	[M+H]+	C8H18N4O2	1b	218118	201933	211009	301835	443778	245649	640723	1.89471e+06	960765	1.95841e+06	862928	1.30466e+06	2.99548e+06	2.18785e+06	2.97875e+06	3.58841e+06	3.41393e+06	2.88795e+06	4.60818e+06	4.71785e+06	4.64055e+06	5.38288e+06	2.90187e+06	4.70708e+06	5.87797e+06	7.29986e+06	6.46872e+06	6.69416e+06	5.32754e+06	6.51286e+06	8.05942e+06	7.42415e+06	9.68694e+06	9.47316e+06	7.50555e+06	7.03874e+06	2.98323e+06	4.63729e+06	2.99768e+06	4.5627e+06	3.31678e+06
MEDN1125	N,N′-dicyclohexylcarbodiimide	Alcohol and amines	Polyamines	205.17	206.178	[M-H]-	C13H22N2	1b	2.11045e+06	2.70943e+06	2.72062e+06	2.95372e+06	3.00404e+06	3.13327e+06	2.88283e+06	3.18255e+06	3.31325e+06	2.75207e+06	3.65611e+06	2.84735e+06	3.79252e+06	3.6154e+06	3.77274e+06	3.67622e+06	3.21089e+06	2.70835e+06	3.17627e+06	2.53636e+06	3.41658e+06	3.13223e+06	2.5638e+06	3.71809e+06	3.20293e+06	3.11479e+06	3.16716e+06	3.67938e+06	2.80728e+06	2.5042e+06	3.43258e+06	2.46545e+06	3.75869e+06	3.93023e+06	3.17847e+06	2.87532e+06	3.32907e+06	2.86892e+06	4.06888e+06	3.17532e+06	3.61083e+06
MEDP2412	N-(2-hydroxyethyl)-3-pyridinecarboxamide	Heterocyclic compounds	Heterocyclic compounds	167.08	166.074	[M+H]+	C8H10N2O2	1b	67283.3	94741.7	119697	90532.2	125842	76862.4	134276	234440	184835	271371	269554	265959	393016	373927	369264	520085	506675	488060	702743	661089	700943	650666	614514	823610	776867	991836	976885	915119	938436	1.21254e+06	1.09336e+06	941811	1.24625e+06	1.37106e+06	1.42657e+06	1.22139e+06	689351	632667	616864	687565	696728
MEDP0212	N-Acetyl-5-Hydroxytryptamine	Tryptamines,Cholines,Pigments	Tryptamines	219.11	218.106	[M+H]+	C12H14N2O2	1b	79991.5	70048.4	85481.6	107434	43393.2	66647.5	34380.3	18051.8	38328.1	13427.4	28456.5	35028.4	31163.3	31752.8	17476.9	15900.8	20833.1	14106.8	27996.3	14810.6	37511	30404.3	32806.5	44030.7	26761.6	43737.2	16647	33139.6	24453.1	45795.4	31591.7	25430.5	20950.1	40041.7	37346.4	29606.9	36653.7	39285.6	50454.5	30820.8	31075.5
MEDP2047	N-Acetyl-Asp-Glu	Amino acid and Its metabolites	Small Peptide	305.1	304.091	[M+H]+	C11H16N2O8	1b	287481	256638	519797	721413	328962	207548	263329	317548	296041	217056	240336	74256	72139.8	168332	169582	176467	304956	77751.1	138654	213527	133413	182402	241595	157004	91617.1	140673	147979	225583	97719.1	244782	178388	135313	183097	239450	200740	500775	259084	204412	273002	253698	332340
MEDP0611	N-Acetyl-L-Histidine	Amino acid and Its metabolites	Amino acid derivatives	198.09	197.08	[M+H]+	C8H11N3O3	1a	4.83884e+07	3.06883e+07	3.95186e+07	4.47792e+07	2.20898e+07	3.05435e+07	4.60036e+07	1.92545e+07	3.46824e+07	2.53473e+07	2.43073e+07	3.83215e+07	3.83361e+07	5.8154e+07	3.2813e+07	3.97752e+07	4.31781e+07	5.00135e+07	4.21048e+07	3.56705e+07	3.85861e+07	3.74228e+07	5.55863e+07	4.69026e+07	3.11957e+07	3.458e+07	2.58805e+07	3.91494e+07	4.65747e+07	5.33216e+07	3.73e+07	4.09035e+07	3.16565e+07	3.60819e+07	5.18981e+07	1.64064e+07	4.13319e+07	3.68198e+07	4.43194e+07	3.84865e+07	4.84133e+07
MEDN0056	N-Acetyl-L-Leucine	Amino acid and Its metabolites	Amino acid derivatives	172.1	173.105	[M-H]-	C8H15NO3	1b	12238.9	5131.44	7161.66	21471.1	9704.95	7349.94	14632.2	14835.2	8534.26	13585	14831.9	11642.1	26341.3	16491.5	27174	28081.1	33261.9	28926	34587.4	43026.8	48386.5	58517.3	43638.4	68867	60504.6	161932	128656	111387	89502.9	122283	156538	137252	170080	193641	202469	154074	47557.9	54727.6	57083.9	60279.7	52596.5
MEDN0586*010	N-Acetyl-L-alanine	Amino acid and Its metabolites	Amino acid derivatives	130.05	131.058	[M-H]-	C5H9NO3	1a	92648.5	92648.5	92648.5	92648.5	92648.5	92648.5	491508	463243	647538	642605	483056	569481	907257	860218	852368	980801	1.07724e+06	963903	1.89664e+06	1.63265e+06	1.68545e+06	1.46397e+06	1.17774e+06	1.70577e+06	1.68024e+06	1.83635e+06	1.8304e+06	2.31602e+06	2.5544e+06	2.35848e+06	2.27667e+06	1.89968e+06	2.98849e+06	3.33522e+06	2.85264e+06	2.95466e+06	1.00241e+06	1.30433e+06	1.26956e+06	1.25334e+06	1.43446e+06
MEDP2302	N-Acetyl-L-methionine	Amino acid and Its metabolites	Amino acid derivatives	192.07	191.062	[M+H]+	C7H13NO3S	1b	20233.9	5961.97	10331.2	17865.2	8220.56	10021.2	51440.2	49379.3	92714.4	150721	150237	125404	74423.6	117940	114547	99645.1	115683	133975	88028.3	118908	99369.8	142831	110771	119855	59670.9	105124	82905.1	125216	96013.2	138815	87492	56591.2	117136	152540	172959	127178	79108.4	78966.6	88742.6	91876.6	94935.9
MEDP1916*244	N-Acetyl-L-phenylalanine	Amino acid and Its metabolites	Amino acid derivatives	208.1	207.09	[M+H]+	C11H13NO3	2	3486.22	3486.22	3486.22	3486.22	3486.22	3486.22	3486.22	3486.22	3486.22	3486.22	3486.22	3486.22	25917.6	17431.1	42187.5	40356.2	34819	41348.8	32654.9	70878.3	53326.2	60144.6	55148.9	73942.3	51635	101074	143154	80484.2	52872.9	70918.9	74504.8	48503.4	62268.8	52104.8	105899	102480	56027.1	40980.2	41706.6	39430.2	55833
MEDN0506	N-Acetylglucosamine 1-Phosphate	Carbohydrates and Its metabolites	Phosphate sugars	300.05	301.056	[M-H]-	C8H16NO9P	1a	1.96342e+06	2.48377e+06	5.15683e+06	1.00005e+06	3.08303e+06	1.14286e+06	2.37337e+06	2.632e+06	5.36068e+06	2.29193e+06	4.22001e+06	2.55915e+06	4.00571e+06	2.70071e+06	4.34761e+06	3.06075e+06	5.48768e+06	2.38007e+06	3.47056e+06	3.44071e+06	6.73522e+06	3.06597e+06	6.9041e+06	3.14492e+06	4.33969e+06	4.28624e+06	3.80744e+06	2.99539e+06	6.5144e+06	2.92961e+06	4.24499e+06	3.26943e+06	4.98658e+06	2.8191e+06	2.91397e+06	4.7643e+06	2.26242e+06	3.61639e+06	3.88049e+06	3.32867e+06	3.77332e+06
MEDP0373	N-Acetylglycine	Amino acid and Its metabolites	Amino acid derivatives	118.05	117.043	[M+H]+	C4H7NO3	1b	3.80792e+07	6.42953e+07	5.96878e+07	5.77648e+07	4.53604e+07	6.06618e+07	5.61046e+07	6.68574e+07	6.42463e+07	4.94916e+07	4.16371e+07	6.33701e+07	2.76108e+07	3.21771e+07	6.46062e+07	5.58692e+07	3.63425e+07	5.94277e+07	3.52415e+07	4.34818e+07	5.48705e+07	3.93043e+07	2.68961e+07	5.99061e+07	4.30104e+07	4.9181e+07	5.56995e+07	4.48041e+07	2.35669e+07	5.76499e+07	4.46868e+07	5.37726e+07	6.24793e+07	5.15954e+07	6.30346e+07	2.50583e+07	5.33876e+07	4.74029e+07	4.65629e+07	6.11455e+07	3.89456e+07
MEDP0089	N-Acetylhistamine	Alcohol and amines	Amines	154.1	153.09	[M+H]+	C7H11N3O	1a	233160	149657	169323	195817	469837	316132	1.0738e+06	1.04804e+06	975197	1.27187e+06	891513	1.17197e+06	1.4005e+06	1.2431e+06	1.02265e+06	1.31741e+06	1.4807e+06	690532	1.15603e+06	1.82469e+06	1.85982e+06	1.26766e+06	1.64336e+06	2.23817e+06	964234	1.06301e+06	1.68638e+06	1.92094e+06	1.65092e+06	744486	1.68307e+06	1.27197e+06	1.88206e+06	906781	2.08847e+06	1.87544e+06	1.81808e+06	1.66359e+06	1.55039e+06	1.11816e+06	1.52135e+06
MEDN0058	N-Acetylneuraminic Acid(SA)	Amino acid and Its metabolites	Amino acid derivatives	308.1	309.106	[M-H]-	C11H19NO9	1a	2.19992e+06	3.74602e+06	4.72146e+06	2.73885e+06	6.33439e+06	3.97139e+06	3.70461e+06	4.20647e+06	4.24014e+06	4.45097e+06	4.52744e+06	3.48277e+06	2.40702e+06	2.22241e+06	3.73527e+06	4.52781e+06	4.16823e+06	3.26446e+06	3.18633e+06	4.96331e+06	5.01647e+06	5.20196e+06	5.31171e+06	6.23255e+06	4.20538e+06	5.83727e+06	5.65558e+06	4.10016e+06	5.59812e+06	4.94373e+06	4.31071e+06	3.80141e+06	8.46997e+06	5.64269e+06	8.41194e+06	6.88758e+06	3.00477e+06	4.44952e+06	3.82878e+06	3.92837e+06	3.73034e+06
MEDN0827*194	N-Acetylornithine	Amino acid and Its metabolites	Amino acid derivatives	173.09	174.1	[M-H]-	C7H14N2O3	1a	512203	651506	722175	946339	960412	661108	1.20442e+06	1.70931e+06	949153	1.52905e+06	1.08119e+06	2.52799e+06	3.61653e+06	3.12297e+06	2.77014e+06	3.7963e+06	2.91978e+06	3.88735e+06	3.93708e+06	3.88164e+06	4.52941e+06	4.04711e+06	2.91502e+06	4.23539e+06	5.44085e+06	6.44808e+06	5.68099e+06	5.64245e+06	6.07089e+06	7.92853e+06	8.51847e+06	8.80593e+06	8.84555e+06	8.19043e+06	8.45271e+06	5.7031e+06	3.7341e+06	5.77163e+06	6.12458e+06	5.26936e+06	5.68859e+06
MEDP0069	N-Acetylputrescine	Organic acid and Its derivatives	Organic acid and Its derivatives	131.12	130.111	[M+H]+	C6H14N2O	1b	85938.9	101538	69597.3	117391	79664.7	81959.5	98411.8	87546.3	113394	87113.4	138067	115629	120349	102599	152486	123322	140048	125700	92612.4	115017	134577	97835.4	102037	143623	108392	168988	86264.5	111085	64416.6	106082	119928	100919	113367	124071	102790	87031.3	84299.6	98085.5	87054.6	93148.6	60045.2
MEDN0439	N-Acetylthreonine	Amino acid and Its metabolites	Amino acid derivatives	160.06	161.069	[M-H]-	C6H11NO4	1b	32101.4	23577.8	23353	32835.9	8049.36	12897.9	66050	28207.8	20147.6	24895.4	20808.2	23399.8	19381	49562.3	34547.4	45741.7	31715.9	33329.8	37981.2	74084.4	24330.2	32047.2	72671.8	51133.3	18446.5	80718.3	60690.4	67120.4	65559.6	58134.6	67018.2	32504.8	92507.4	81365.6	69224.9	57060.2	33337	61593.5	38218.2	47638.7	33338.1
MEDP0880*242	N-Alpha-Acetyl-L-Asparagine	Amino acid and Its metabolites	Amino acid derivatives	175.07	174.064	[M+H]+	C6H10N2O4	1a	310506	226645	182716	423799	470102	255307	548730	879871	653245	1.06455e+06	569069	720799	939667	1.42874e+06	1.06674e+06	1.1139e+06	1.36179e+06	1.12898e+06	2.36427e+06	1.64341e+06	2.13934e+06	1.20682e+06	915865	1.52589e+06	3.20227e+06	2.82339e+06	2.51547e+06	2.59657e+06	2.56639e+06	3.48546e+06	2.60106e+06	2.60387e+06	3.29913e+06	3.83349e+06	2.87313e+06	2.27942e+06	2.35448e+06	1.66412e+06	2.37076e+06	1.59049e+06	1.69107e+06
MEDP0886	N-Amidino-L-Aspartate	Amino acid and Its metabolites	Amino acid derivatives	176.07	175.059	[M+H]+	C5H9N3O4	1b	60041.1	72464.8	83788.8	47722	106487	97540.6	209691	142231	88550.3	127720	161333	195704	149668	224239	174905	114565	150268	190854	193330	105611	130930	99390.9	233932	142859	127073	196349	122945	175179	224502	171367	141961	148495	212784	209796	190813	125307	196445	199243	163902	181220	128778
MEDP2035	N-Cinnamylglycine	Organic acid and Its derivatives	Organic acid and Its derivatives	206.08	205.074	[M+H]+	C11H11NO3	1a	60169.6	15016.2	10942.1	23190.2	16996.9	21417.8	53269.2	63197.5	12951	22660.8	15962.7	20383.6	35954.8	36198.8	20240.6	21398	18385.6	21481.5	47171.5	48078.6	20066.8	26855.3	17317.6	31110.2	37244.5	64246.8	14874	27795.8	17975.2	22894.9	66534.1	34858.4	21520.5	20880.4	26081.8	25973.1	45858.1	48956	57747.4	59154.7	44254.1
MEDN0060	N-Isovaleroylglycine	Amino acid and Its metabolites	Amino acid derivatives	158.08	159.09	[M-H]-	C7H13NO3	1a	108011	31894.6	32177.3	46416.3	173430	19028.5	96824.8	129336	45803.3	68050.5	164013	25603.6	103948	82420.9	50735.4	64278.4	173043	19104.8	90006.7	112501	33233.5	67737.2	193049	33648.4	78670.3	154194	57217.9	73175.2	176498	28990.3	114499	98249.9	55422.2	90612.1	32108.8	217570	87980.7	91970.7	97138	92839.2	91256.5
MEDP1942	N-MethyTrans-4-Hydroxy-Proline	Amino acid and Its metabolites	Amino acid derivatives	146.08	145.074	[M+H]+	C6H11NO3	3	144339	67305.7	111235	158009	48435.2	91128.6	131940	50301	96961.7	58740.6	114479	130489	84378.2	139432	85093.8	96216.8	103527	104967	104269	134149	103525	63190.3	109334	112986	53223.5	96974.3	82378.9	121775	106310	173542	113022	93317.1	109335	87479.6	188495	48070.7	132543	121769	142092	141464	134913
MEDP0878*123	N-Methyl-L-Glutamate	Amino acid and Its metabolites	Amino acid derivatives	162.08	161.069	[M+H]+	C6H11NO4	1b	125038	124216	112745	108262	528213	325748	53574.8	144352	88456.7	118967	88395.1	349435	102078	69771.9	85704.1	113722	78563.7	233713	77440.6	100581	75614.3	71356.6	95760.4	224925	58930.1	170040	58038.4	59746.4	112497	133961	109808	145577	109150	80496.8	243341	125663	168309	130619	110540	113593	79399
MEDP1177	N-Methyl-α-aminoisobutyric acid	Amino acid and Its metabolites	Amino acid derivatives	235.17	117.079	[2M+H]+	C5H11NO2	2	4.4747e+06	2.26448e+07	2.38322e+07	1.03763e+07	7.94628e+06	2.34127e+07	7.93951e+06	1.57739e+07	2.35018e+07	1.78686e+07	6.05043e+06	1.56858e+07	8.68508e+06	1.14839e+07	2.28126e+07	1.47459e+07	4.97322e+06	1.50318e+07	6.44307e+06	7.91078e+06	2.78725e+07	2.26016e+07	1.03383e+07	1.88957e+07	1.1174e+07	9.23407e+06	1.70962e+07	1.38595e+07	5.94414e+06	1.42954e+07	6.00197e+06	1.20621e+07	2.2021e+07	1.47192e+07	1.94908e+07	8.67716e+06	1.77475e+07	1.21486e+07	1.2548e+07	7.5788e+06	1.32973e+07
MEDP0073	N-Phenylacetylglycine	Amino acid and Its metabolites	Amino acid derivatives	194.08	193.074	[M+H]+	C10H11NO3	1a	688890	363308	496167	707906	395029	236486	618955	713258	454414	995136	267380	302187	527324	458233	537890	833845	294433	238227	595195	623996	431985	936520	334694	395488	421308	1.00483e+06	541240	920015	284881	298097	655403	531634	557428	1.0828e+06	291306	349706	476584	558232	577850	529198	514116
MEDN2201	N-Phenylanthranilic acid	Benzene and substituted derivatives	Benzene and substituted derivatives	212.07	213.079	[M-H]-	C13H11NO2	1b	25153.8	28825.6	23010.9	25162.7	30151.7	28542.6	32234.6	20275.1	34253.5	29660	25291.9	28333.1	25665.7	36007.2	40181.3	30792.5	21559.1	22915.8	36382.1	28543.7	21374.4	31902.3	14505.2	32553.1	39811	31169.5	25519.6	23483.7	28084.6	31919.1	27040.1	25150.4	31433.9	20275.9	26171.5	32070.3	27711.2	34548.4	28160.1	24790.9	28171.5
MEDN0062	N-Propionylglycine	Amino acid and Its metabolites	Amino acid derivatives	130.05	131.058	[M-H]-	C5H9NO3	1b	90627.9	111407	148118	135492	194530	160199	236494	370378	293647	457080	320640	406535	626835	623194	615375	869853	761477	742348	1.06456e+06	1.05907e+06	1.10326e+06	1.00356e+06	764770	1.21352e+06	1.11063e+06	1.48887e+06	1.37576e+06	1.57459e+06	1.55537e+06	1.84273e+06	1.87138e+06	1.67565e+06	2.05129e+06	2.18861e+06	1.92729e+06	1.79145e+06	953818	1.10859e+06	1.00759e+06	1.05012e+06	1.12564e+06
MEDP2478*244	N-acetyl-D-phenylalanine	Amino acid and Its metabolites	Amino acid derivatives	208.1	207.09	[M+H]+	C11H13NO3	1b	3486.22	3486.22	3486.22	3486.22	3486.22	3486.22	3486.22	3486.22	3486.22	3486.22	3486.22	3486.22	25917.6	17431.1	42187.5	40356.2	34819	41348.8	32654.9	70878.3	53326.2	60144.6	55148.9	73942.3	51635	101074	143154	80484.2	52872.9	70918.9	74504.8	48503.4	62268.8	52104.8	105899	102480	56027.1	40980.2	41706.6	39430.2	55833
MEDN0818*010	N-acetyl-beta-alanine	Amino acid and Its metabolites	Amino acid derivatives	130.05	131.058	[M-H]-	C5H9NO3	1b	92648.5	92648.5	92648.5	92648.5	92648.5	92648.5	491508	463243	647538	642605	483056	569481	907257	860218	852368	980801	1.07724e+06	963903	1.89664e+06	1.63265e+06	1.68545e+06	1.46397e+06	1.17774e+06	1.70577e+06	1.68024e+06	1.83635e+06	1.8304e+06	2.31602e+06	2.5544e+06	2.35848e+06	2.27667e+06	1.89968e+06	2.98849e+06	3.33522e+06	2.85264e+06	2.95466e+06	1.00241e+06	1.30433e+06	1.26956e+06	1.25334e+06	1.43446e+06
MEDN1915	N-ethylene glycol neuraminic acid	Amino acid and Its metabolites	Amino acid derivatives	324.09	325.101	[M-H]-	C11H19NO10	1b	984296	1.27251e+06	1.23101e+06	2.57098e+06	1.83732e+06	904092	1.26597e+06	839358	681742	1.11927e+06	2.56305e+06	2.16104e+06	900681	1.08995e+06	856729	3.39461e+06	3.11399e+06	2.11462e+06	802230	711757	737604	1.46391e+06	2.69528e+06	1.83674e+06	560572	1.05244e+06	1.07508e+06	1.58141e+06	1.73323e+06	1.48962e+06	1.06027e+06	1.48838e+06	1.08104e+06	1.1211e+06	1.44267e+06	1.00834e+06	1.66902e+06	1.67613e+06	2.09452e+06	1.92249e+06	1.53292e+06
MEDN0579	N-lactoyl-phenylalanine	Amino acid and Its metabolites	Amino acid derivatives	236.09	237.1	[M-H]-	C12H15NO4	1a	71747.2	238509	317921	228635	313208	352119	249881	352605	358657	493122	487272	544409	253057	203887	469059	454287	523499	544282	358258	351508	676562	567927	446477	753120	242467	487406	710105	659324	491571	726589	435047	478931	985497	849371	843454	624301	383024	427155	434493	450382	464350
MEDP1787	N4-Acetylcytidine	Nucleotide and Its metabolites	Nucleotide and Its metabolites	286.1	285.096	[M+H]+	C11H15N3O6	1a	121869	36223.7	57892.7	41189	158227	135086	122126	145425	78011.7	76167.4	182195	169209	123530	124033	78502.5	67361.9	166957	154935	207762	161365	94178.3	112648	128913	164522	89253.9	194549	65381.1	97986.5	139129	168575	126911	139040	98874.1	108199	183730	174005	140190	147332	128875	115871	138576
MEDP1662	N6,N6,N6-Trimethyl-L-lysine	Amino acid and Its metabolites	Amino acid derivatives	189.16	188.153	[M+H]+	C9H20N2O2	2	1.43543e+06	1.13478e+06	1.5045e+06	1.21737e+06	1.77608e+06	1.38638e+06	1.9753e+06	2.17014e+06	1.57698e+06	985654	906724	3.05697e+06	1.66483e+06	1.30179e+06	1.30639e+06	1.45962e+06	880499	2.33557e+06	1.39734e+06	1.41727e+06	1.25114e+06	1.07732e+06	899376	2.18623e+06	1.38899e+06	5.51034e+06	2.0354e+06	1.18088e+06	1.03336e+06	2.0678e+06	2.64735e+06	1.42323e+06	1.69569e+06	1.4933e+06	2.4212e+06	1.19298e+06	1.75346e+06	2.17767e+06	1.84385e+06	2.28946e+06	1.89697e+06
MEDP1954	N6-(2-Hydroxyethyl)adenosine	Nucleotide and Its metabolites	Nucleotide and Its metabolites	312.13	311.123	[M+H]+	C12H17N5O5	2	279011	6234.99	16288.7	9144.39	162030	26319.6	196625	273156	18560.7	79009.4	233481	54584.8	178783	184923	40602.4	82306.1	238386	35734	224269	239175	65531.5	95487.1	269055	98903.8	168370	332656	92997.8	84610.2	335971	90176.1	249308	217491	101736	116801	88664.4	355446	215233	145762	157650	122085	140320
MEDN0428	N6-Succinyl Adenosine	Nucleotide and Its metabolites	Nucleotide and Its metabolites	382.1	383.108	[M-H]-	C14H17N5O8	1b	5336.59	6287.01	12128	5659.69	35546.7	9216.45	16730.4	35565.3	16795.5	9107.08	45122.4	21427.5	24814.7	14620.7	7865.5	7879.72	50599	14601.5	24419	27692.5	14153.6	17568.1	84769.2	32398.9	6678.33	80727.4	9975.9	12124.2	71330.5	22256.3	12157.3	17093.4	8615.79	20536.3	15341.7	91979.1	12644.4	16176.2	26111.4	21385.1	22516.8
MEDP0242	Nicotinamide	CoEnzyme and vitamins	CoEnzyme and vitamins	123.06	122.048	[M+H]+	C6H6N2O	1a	1.11865e+08	8.74331e+07	1.03874e+08	8.40781e+07	1.39764e+08	1.11306e+08	1.20152e+08	1.45367e+08	1.5304e+08	1.27922e+08	1.76373e+08	1.41657e+08	1.40778e+08	1.2319e+08	1.44962e+08	1.38232e+08	1.31321e+08	1.57468e+08	1.37171e+08	1.2454e+08	1.50013e+08	1.25951e+08	1.50305e+08	1.45669e+08	9.45655e+07	1.4044e+08	1.39649e+08	1.44767e+08	1.32169e+08	1.58862e+08	9.98322e+07	1.12805e+08	1.38199e+08	1.72649e+08	1.36632e+08	1.40404e+08	1.20329e+08	1.16926e+08	1.217e+08	1.42738e+08	1.31813e+08
MEDP0173	Nicotinamide Adenine Dinucleotide	Nucleotide and Its metabolites	Nucleotide and Its metabolites	664.12	663.109	[M+H]+	C21H27N7O14P2	1a	1.19769e+07	7.59841e+06	1.28843e+07	1.56103e+07	1.04402e+07	1.08802e+07	1.70359e+06	1.03082e+06	3.14292e+06	731032	1.34244e+06	785104	382104	1.22629e+06	778238	259009	648476	363695	1.8775e+06	461503	602481	374449	1.65637e+06	618573	474060	265627	395668	790492	192583	1.09462e+06	128344	211830	243785	434539	209484	257226	1.91334e+06	1.92523e+06	2.13329e+06	2.11787e+06	2.26456e+06
MEDP1791	Nicotinamide riboside chloride	Nucleotide and Its metabolites	Nucleotide and Its metabolites	255.1	290.067	[M-Cl]+	C11H15ClN2O5	1b	160186	90290.4	248116	181522	79201.5	220376	124870	75005.3	166075	184755	153900	480014	146235	214476	197896	203649	204951	387094	217488	197315	219852	245217	187898	367936	151555	203900	142896	245753	222517	474951	110763	63154.1	275943	248069	379872	316162	191105	230164	278087	341590	222141
MEDP0246	Nicotinic Acid	CoEnzyme and vitamins	CoEnzyme and vitamins	124.04	123.032	[M+H]+	C6H5NO2	1a	120561	134365	128847	113826	92009.8	105121	261842	348571	165393	297674	237974	527700	568300	642592	391844	510500	1.53325e+06	3.55127e+06	3.46594e+06	6.11872e+06	2.12023e+06	4.73736e+06	1.0236e+07	2.09857e+07	1.6277e+06	2.57802e+07	1.11514e+07	4.95425e+06	6.13998e+06	2.27065e+06	5.77514e+06	3.14927e+06	2.60903e+06	6.18937e+06	5.09282e+06	5.90457e+06	4.94875e+06	5.17724e+06	4.80989e+06	2.97375e+06	3.69371e+06
MEDN0180	Norepinephrine	Hormones and hormone related compounds	Hormones and hormone related compounds	168.07	169.074	[M-H]-	C8H11NO3	1b	39566.2	36228.3	47979.4	37534.4	21963.6	20960.7	31184.9	31988.6	51799.5	57381.2	48661.4	70624.1	42115	54267.1	44046.4	73588.8	59673.1	63963.8	44413.5	70949.1	75740.8	51830.9	57879	85574.9	24210	60570.8	61940.1	65867.9	74012.8	71695.9	55370.2	40681.5	75525.9	91703.5	85949.9	81367.3	40698	67828.7	67821.8	67271.2	67682.9
MEDP0849	Nα-Acetyl-L-glutamine	Amino acid and Its metabolites	Amino acid derivatives	189.09	188.183	[M+H]+	C7H12N2O4	1a	730124	577551	700754	630647	905248	729052	1.0614e+06	1.31273e+06	959846	702073	519203	1.31195e+06	1.14425e+06	1.01696e+06	926382	678363	642358	988632	794508	822256	913379	724007	643092	1.01174e+06	866978	3.12343e+06	837905	884358	803463	1.08135e+06	1.36004e+06	904925	1.05325e+06	852814	1.18486e+06	527051	1.11441e+06	972481	1.30473e+06	1.13115e+06	1.32999e+06
MEDP2382	O-Phospho-L-tyrosine	Amino acid and Its metabolites	Amino acid derivatives	262.05	261.04	[M+H]+	C9H12NO6P	1b	115316	225160	490673	205044	81471.4	262636	55782.3	79347.1	212907	276560	111467	398527	72527	148868	299832	251575	145932	390889	111900	108840	312135	239452	140473	351368	91055.3	81603.6	433510	265546	166705	256404	92382.5	93654.6	382824	190125	425118	135602	203536	218010	246358	196418	209342
MEDN0352*014	O-Phosphorylethanolamine	GP	Others	140.01	141.019	[M-H]-	C2H8NO4P	1b	919281	464915	480008	994382	526533	444671	618213	579668	539532	749003	590072	738076	567814	428066	511564	710520	391414	567036	609739	637512	561371	576927	589414	822777	378264	599726	468817	451009	546416	648208	589550	432591	641379	597983	675248	681839	470046	593058	554246	528913	559654
MEDP2878	Ochratoxin A	Benzene and substituted derivatives	Benzene and substituted derivatives	404.09	403.082	[M+H]+	C20H18ClNO6	1b	44190.2	35554.1	36012.5	41070.6	43230	49431.1	42742.8	42229.3	53800.4	43037.8	46442.9	44843.4	33110.3	36302.5	36509.3	41446	50424.6	42747.1	52966.4	33493.5	45356.4	34365.8	38850.6	43205.5	45681.6	42812.1	37652.7	40777.4	56223.6	41387.5	33107	42466.3	28025.9	24163.9	43564.9	28203.7	47373.4	39372	44843.4	42636.3	37738.9
MEDN0682	Octadecanamide	Alcohol and amines	Amines	282.28	283.288	[M-H]-	C18H37NO	1b	25901.6	30436.3	24078.7	27541.3	38817.5	33758.4	50013.5	25229.7	31033.9	45306.4	29811.4	27012.9	27039.2	28829	28823.8	27874.7	76114.6	32087.7	37728.5	29916.2	32855.3	43089.3	31868.6	30574.9	29272.7	31365.8	38779.2	28816.4	47969.3	36063.5	36382.3	25369.2	31908.8	29180.8	26045.5	37655.9	21368.8	33658.5	25044.4	37065.2	41671.8
MEDN1566	Octadecanedioic acid	Organic acid and Its derivatives	Organic acid and Its derivatives	313.24	314.246	[M-H]-	C18H34O4	1b	29566.4	256070	48337.9	83550.1	38424.4	24501.5	27572.9	17737.6	19572.6	53215.8	69351.5	36537	79049.9	50762.1	269645	20418.3	69723	41677.1	26315.9	26181	95269.3	39820.5	239331	47215.5	84069	328087	106989	180545	25709.5	86740.6	106703	20539.4	31273.1	36004	215002	32850.9	76998.9	55347.8	62718.3	53471.9	53034.3
MEDN0244	Orotic Acid	CoEnzyme and vitamins	CoEnzyme and vitamins	155.01	156.017	[M-H]-	C5H4N2O4	1b	237508	493061	304172	371022	570842	626076	268928	719318	292903	521260	391717	219052	203573	156021	272220	233604	212847	208156	289595	510460	372738	581564	288198	405718	405957	557627	540142	233095	222280	303966	371730	116592	403720	422884	288890	627542	170294	215986	199689	210802	172635
MEDN0704	Oxaloacetic acid	Organic acid and Its derivatives	Organic acid and Its derivatives	131	132.07	[M-H]-	C4H4O5	1b	26599	18099.3	18537.6	36375	52308.3	23710.3	25972.7	42760.6	34868.7	45066.2	30267.9	50031.2	38193.5	42818	45229.3	60268.8	36422.7	46095.2	64982.3	76110.3	69233.5	40055.6	43927.6	59100	51923.9	96184	60197.7	69361.5	62149.2	78407.5	82613.8	79024.4	78423.8	98906.9	96536.1	79406.5	49460.7	71410.2	72676.8	65509.5	58823.8
MEDP1794	Oxidopamine	Alcohol and amines	Polyamines	170.08	169.074	[M+H]+	C8H11NO3	1a	236489	227388	251051	233483	179463	200767	118021	74445.5	219594	116699	179708	288318	71832.7	196799	176966	242784	168029	253219	115057	164310	130833	122177	169664	280153	70668	106449	203790	168435	174130	224062	198695	90202.6	149005	156078	230066	104417	149370	208615	190224	179252	200242
MEDP1083*238	Oxypurinol	Nucleotide and Its metabolites	Nucleotide and Its metabolites	153.04	152.033	[M+H]+	C5H4N4O2	1b	1.12337e+06	1.79627e+06	1.92072e+06	1.01574e+06	7.34426e+06	3.36316e+06	1.29478e+07	1.31954e+07	1.18919e+07	1.74012e+07	1.00266e+07	1.54287e+07	2.03011e+07	1.51383e+07	1.3461e+07	1.95594e+07	2.03353e+07	8.77631e+06	1.47191e+07	2.25719e+07	2.31765e+07	1.68329e+07	1.89056e+07	3.30989e+07	1.16368e+07	1.60546e+07	2.09326e+07	2.34394e+07	2.31974e+07	1.18968e+07	2.42039e+07	1.62414e+07	2.57417e+07	1.39721e+07	2.73005e+07	2.50707e+07	2.07553e+07	2.16815e+07	2.24122e+07	1.55852e+07	2.06495e+07
MEDP0101	P-Coumaric Acid	Benzene and substituted derivatives	Phenolic acids	165.05	164.047	[M+H]+	C9H8O3	1b	1.10046e+06	1.72697e+06	1.74237e+06	2.00839e+06	1.7374e+06	1.5173e+06	2.8723e+06	3.35721e+06	3.00125e+06	4.82592e+06	3.15399e+06	4.73248e+06	5.87444e+06	7.05868e+06	5.367e+06	6.80621e+06	6.64383e+06	7.44661e+06	7.18705e+06	8.82383e+06	8.74207e+06	7.56802e+06	8.05716e+06	8.4668e+06	9.82732e+06	1.29687e+07	1.51675e+07	9.59134e+06	1.17963e+07	1.70692e+07	1.52806e+07	9.79538e+06	1.62558e+07	1.79059e+07	1.45319e+07	1.46517e+07	1.10379e+07	1.11991e+07	1.14591e+07	8.11551e+06	9.36281e+06
MEDN1145	P-chlorophenylalanine	Benzene and substituted derivatives	Phenolic acids	198.03	199.04	[M-H]-	C9H10ClNO2	2	414584	376753	419466	484750	447211	449308	499350	523779	549960	556272	512428	515915	510556	521553	553592	576945	548032	578082	531835	521994	524650	529421	544266	543087	503508	461973	546572	515350	491880	527628	524918	574213	514663	526931	520340	559971	342895	476199	508511	492316	500207
MEDN1967	P-sulfanilic acid	Amino acid and Its metabolites	Amino acid derivatives	172.01	173.015	[M-H]-	C6H7NO3S	1b	292389	364623	411609	320293	279038	285299	9394.64	9394.64	9394.64	9394.64	9394.64	9394.64	9394.64	9394.64	9394.64	9394.64	9394.64	9394.64	9394.64	9394.64	9394.64	9394.64	9394.64	9394.64	9394.64	9394.64	9394.64	9394.64	9394.64	9394.64	9394.64	9394.64	9394.64	9394.64	9394.64	9394.64	55569.9	81356.1	72069.6	46973.2	81354.1
MEDP2765	PAF C-18:1	GP	LPC	550.39	549.379	[M+H]+	C28H56NO7P	3	386113	49915.5	178372	115930	98964.3	442591	653511	381893	671939	1.344e+06	991873	1.6533e+06	791102	672181	644459	2.47648e+06	1.04188e+06	2.26052e+06	1.34298e+06	450903	595354	824813	1.18335e+06	1.83884e+06	184492	863053	828974	1.14562e+06	879539	915279	599858	1.05454e+06	1.12008e+06	1.21717e+06	1.0099e+06	375580	1.24448e+06	1.12832e+06	1.1238e+06	1.02875e+06	1.12339e+06
MEDP1096	PC(12:0/12:0)	GP	PC	548.37	565.374	[M-H2O+H]+	C28H56NO8P	2	841382	351433	935542	310463	749120	1.36235e+06	2.61739e+06	1.35897e+06	3.37679e+06	3.07724e+06	5.0643e+06	4.32339e+06	3.04333e+06	2.41024e+06	3.37081e+06	4.14515e+06	5.93416e+06	4.99678e+06	4.83366e+06	1.45877e+06	3.34096e+06	2.28418e+06	7.52086e+06	5.3207e+06	1.02172e+06	4.10485e+06	3.29445e+06	3.26912e+06	4.92216e+06	3.33509e+06	2.30452e+06	3.30264e+06	3.86987e+06	2.27022e+06	3.01481e+06	1.59415e+06	3.39072e+06	3.50996e+06	2.89973e+06	3.36795e+06	3.15288e+06
MEDP1166*277	PC(16:0/2:0)	GP	PC	538.35	537.343	[M+H]+	C26H52NO8P	2	151999	114735	102064	157944	229400	162023	471633	464967	500944	822257	421413	957336	515742	428161	441840	709915	418550	597377	554084	404220	365235	596098	341513	674033	274018	465009	245051	453356	227280	524891	451380	244856	302556	438781	452793	322852	447910	515932	441222	480967	416990
MEDP2786*277	PC(2:0/16:0)	GP	PC	538.35	537.343	[M+H]+	C26H52NO8P	3	151999	114735	102064	157944	229400	162023	471633	464967	500944	822257	421413	957336	515742	428161	441840	709915	418550	597377	554084	404220	365235	596098	341513	674033	274018	465009	245051	453356	227280	524891	451380	244856	302556	438781	452793	322852	447910	515932	441222	480967	416990
MEDP1068	PC(8:0/8:0)	GP	PC	510.32	509.312	[M+H]+	C24H48NO8P	2	10915.8	10915.8	10915.8	10915.8	10915.8	10915.8	165734	83132.7	126293	260252	101659	283181	101326	165327	145725	263386	94794.4	260982	153543	118471	90585.1	179252	104542	276944	122630	201494	84514.2	173129	117572	191432	149591	126644	131966	183159	162772	54579.1	122493	146064	149034	97230.7	153136
MEDP2792*272	PC(O-1:0/O-16:0)	GP	PC O	496.38	495.369	[M+H]+	C25H54NO6P	2	164412	115516	113167	52731.6	374705	66647.1	414122	533547	311491	389717	303469	566124	285884	263266	204863	301131	253687	240742	268911	276949	200226	278382	186681	339559	255013	232735	115769	230153	134172	271560	245766	139766	182356	218910	198496	226776	366932	267409	230495	191509	258451
MEDN1710	Palatinose	Heterocyclic compounds	Heterocyclic compounds	341.11	342.116	[M-H]-	C12H22O11	1b	5174.62	15352.1	6432.29	11365.4	33308.4	54939.1	119299	110513	75986.9	82060.6	49101.5	43263.5	47244.4	22939.6	51433.8	34792.2	31969.9	22214	87304.4	73634.8	77170.6	68414.8	21036.8	39143.2	104603	67210.7	45005	60783.2	27548.6	34988.2	34076	25823.6	31799.9	44227.7	28679.2	84332.5	28062	34491.6	33264.8	19789.9	17769.3
MEDN0245	Pantothenic acid	CoEnzyme and vitamins	CoEnzyme and vitamins	218.1	219.1	[M-H]-	C9H17NO5	3	2.13127e+06	2.11592e+06	3.17096e+06	2.23056e+06	9.11677e+06	2.77417e+06	3.96825e+06	6.78576e+06	4.35757e+06	3.87817e+06	7.4438e+06	4.92148e+06	4.83101e+06	3.83066e+06	5.30068e+06	4.01731e+06	8.37796e+06	3.87122e+06	4.59047e+06	5.48249e+06	5.16905e+06	4.64348e+06	9.44031e+06	7.93269e+06	3.78264e+06	1.12182e+07	6.58591e+06	5.58449e+06	8.63543e+06	6.20874e+06	7.56143e+06	5.4481e+06	7.65748e+06	7.38786e+06	7.27628e+06	1.22546e+07	4.34015e+06	5.18795e+06	5.46475e+06	5.6096e+06	6.01986e+06
MEDN0249	Pantothenol	CoEnzyme and vitamins	CoEnzyme and vitamins	204.12	205.131	[M-H]-	C9H19NO4	1b	14673.9	17332.6	9822.89	14303.6	16748.3	27350.7	28104.5	47505.5	13567.3	70232	14436.6	11987.4	29116.6	22383.2	19894.4	9957.91	14603.8	15556.9	20787.7	17347.8	18699.4	51197.6	20261.9	13110.1	38050.5	57733.6	23594.2	20917.5	18077	37586.2	6699.36	23172	18876.4	15565.3	12509.9	19938	19366.3	20969.3	21570.6	25856.8	19520.9
MEDP2565	Phe-Ala	Amino acid and Its metabolites	Small Peptide	237.12	236.116	[M+H]+	C12H16N2O3	1b	10135.8	8500.91	11422.8	21230.3	22837.4	10962.3	62083.8	156258	133376	351916	145750	219560	297765	489902	305067	1.01555e+06	276366	488952	847430	656387	746024	759969	345216	984447	864360	780394	663787	1.34369e+06	1.89752e+06	1.55873e+06	1.05061e+06	490577	1.25302e+06	2.30751e+06	1.69309e+06	1.29985e+06	678219	692105	662257	673382	684031
MEDP2449	Phe-Ala-Pro	Amino acid and Its metabolites	Small Peptide	334.18	333.169	[M+H]+	C17H23N3O4	1b	2446.62	2446.62	2446.62	2446.62	2446.62	2446.62	2446.62	2446.62	2446.62	2446.62	2446.62	2446.62	45354.7	30401.6	23994.6	15041.4	74592.6	12233.1	78137.5	58951.8	76101.9	107602	52534.1	167040	121949	268275	137594	134394	181075	163779	259199	267853	198399	346704	206883	190318	140074	137277	92252.8	81010.3	96625.7
MEDP1507	Phe-Asn	Amino acid and Its metabolites	Small Peptide	280.13	279.122	[M+H]+	C13H17N3O4	1b	3452.13	3452.13	3452.13	3452.13	3452.13	3452.13	19591.4	28004.5	22397.4	32968	20506.1	17260.7	33062.7	94249.2	61516	77362.6	69530	44319	156610	95745.3	117385	153391	60400	166837	126809	120638	110799	155139	116737	197012	182230	49311.6	139552	194942	174917	165190	65223.4	78678.5	69010	79020.8	71583.3
MEDP2356*252	Phe-Asp	Amino acid and Its metabolites	Small Peptide	281.11	280.105	[M+H]+	C13H16N2O5	1b	34242	48871.8	53987.4	26973.2	327572	122571	1.54044e+06	5.98582e+06	3.62907e+06	7.42713e+06	3.71582e+06	5.71976e+06	1.06296e+07	1.05327e+07	9.9859e+06	1.40831e+07	1.31788e+07	1.22373e+07	1.78223e+07	1.66772e+07	1.82926e+07	1.90621e+07	1.2964e+07	2.34707e+07	1.68477e+07	2.36478e+07	2.18736e+07	2.38328e+07	2.51225e+07	2.68295e+07	2.41895e+07	2.2302e+07	3.20733e+07	3.23165e+07	3.11243e+07	2.87325e+07	1.61591e+07	1.52143e+07	1.54371e+07	1.48441e+07	1.51681e+07
MEDP1667*158	Phe-Glu	Amino acid and Its metabolites	Small Peptide	295.13	294.122	[M+H]+	C14H18N2O5	2	93285.1	63671.5	74199.8	69134.1	206135	86833.3	929317	1.83426e+06	1.76654e+06	2.992e+06	1.64262e+06	2.31517e+06	4.80404e+06	3.88195e+06	3.7476e+06	5.71536e+06	4.60915e+06	4.98901e+06	7.23273e+06	6.20547e+06	7.28141e+06	5.9189e+06	3.88303e+06	7.40392e+06	7.13579e+06	7.01631e+06	7.06133e+06	9.98624e+06	7.15226e+06	1.16391e+07	8.60139e+06	8.04121e+06	7.45251e+06	1.12489e+07	9.08927e+06	6.32336e+06	5.46463e+06	4.62857e+06	4.68821e+06	4.85529e+06	4.77756e+06
MEDP2431*245	Phe-Gly	Amino acid and Its metabolites	Small Peptide	223.11	222.1	[M+H]+	C11H14N2O3	1b	222246	181296	201208	278829	824488	323144	1.33597e+06	4.87128e+06	2.18368e+06	1.22112e+07	7.2935e+06	7.94666e+06	1.11543e+07	9.48596e+06	6.42799e+06	4.74271e+07	1.20971e+07	2.67306e+07	3.12414e+07	2.21987e+07	2.8331e+07	3.2014e+07	1.96456e+07	4.75633e+07	3.45105e+07	3.72402e+07	4.17226e+07	5.77769e+07	7.28599e+07	7.38666e+07	5.16365e+07	4.45524e+07	7.85678e+07	9.36925e+07	9.17197e+07	7.44718e+07	3.15622e+07	3.43643e+07	3.77028e+07	3.41466e+07	3.61562e+07
MEDN2146	Phe-His	Amino acid and Its metabolites	Small Peptide	301.13	302.138	[M-H]-	C15H18N4O3	1b	45135.3	24847.5	52987.6	43877.3	15904.8	17736.7	49354.3	20143.7	47814	24089.8	35672.5	63369	29283.2	66604.6	39107.3	47729.5	47096.1	64937.4	42442.2	34358.5	41064.8	35846.5	72381.5	69832	25787.3	31700.4	38684.9	61249.3	52455.7	65985.1	52649.2	71997.4	56932.1	92930.5	68191.5	74867.9	74288.6	86792.2	97099	86238.4	92990.8
MEDP2587	Phe-Hyp	Amino acid and Its metabolites	Amino acid derivatives	279.13	278.127	[M+H]+	C14H18N2O4	1a	73664.4	46941.4	77281.1	118408	75686.7	23672	84840.6	70483.4	68108	109989	64118.8	57202.2	133365	85149.2	111317	158099	103952	102121	154132	160044	156124	195439	124109	179352	184574	210918	166547	264570	217208	252807	240757	197563	266767	324687	284877	198254	187327	162049	177674	171865	157626
MEDP2379	Phe-Lys	Amino acid and Its metabolites	Small Peptide	294.18	293.173	[M+H]+	C15H23N3O3	1b	28866.5	74027.4	39020.7	50957.2	30514.8	38456.8	25659.7	55315.4	50272.8	89206	48072.4	52925.6	104845	110669	31869.5	161251	71333.7	103060	192239	156204	245148	223393	97073.9	259641	454549	244311	131913	380438	424989	287883	369642	104059	270114	496965	320865	287920	178727	249442	208205	195604	189355
MEDP1508	Phe-Met	Amino acid and Its metabolites	Small Peptide	297.13	296.119	[M+H]+	C14H20N2O3S	1a	3737.07	5276.09	3132.33	4341.46	29167.9	16130.6	104164	85991.3	156831	152019	87634.9	110745	189261	620452	261869	196029	62696.3	129558	134496	212556	89427.2	231407	169366	73911.4	59320.3	38102	33298.5	71000.5	14089.7	40688.4	48246.1	70522.1	22526.6	32226.1	22517.6	24539.4	88169.1	206358	183879	161777	160643
MEDP0637	Phe-Pro	Amino acid and Its metabolites	Amino acid derivatives	263.14	262.132	[M+H]+	C14H18N2O3	1a	211053	184626	276494	206537	591713	263577	1.15089e+06	3.01522e+06	1.74881e+06	2.88116e+06	1.51188e+06	2.29753e+06	5.61476e+06	5.23147e+06	5.18038e+06	4.59913e+06	5.13957e+06	4.37397e+06	9.70383e+06	9.67226e+06	8.3271e+06	8.88141e+06	5.49101e+06	8.95951e+06	8.88716e+06	1.3316e+07	9.81739e+06	1.3781e+07	9.74597e+06	1.36414e+07	1.54206e+07	1.29582e+07	1.43049e+07	2.06658e+07	1.41848e+07	1.21762e+07	7.01956e+06	7.39274e+06	7.20816e+06	7.0628e+06	6.96778e+06
MEDP2584*153	Phe-Thr	Amino acid and Its metabolites	Small Peptide	267.13	266.126	[M+H]+	C13H18N2O4	1b	37586.7	27504.3	26078.6	38726.6	68207	37011.3	260514	629347	481395	1.08721e+06	452132	763564	1.58121e+06	1.81474e+06	1.27645e+06	3.02639e+06	1.74239e+06	1.64908e+06	3.86665e+06	2.63712e+06	3.3698e+06	2.86457e+06	1.79611e+06	4.07913e+06	4.40351e+06	4.30285e+06	2.83714e+06	5.94472e+06	5.49611e+06	6.73939e+06	5.96845e+06	3.39448e+06	5.69164e+06	8.21559e+06	6.0289e+06	4.57695e+06	3.09812e+06	2.94583e+06	2.63671e+06	2.7664e+06	2.69917e+06
MEDP2451	Phe-Tyr	Amino acid and Its metabolites	Small Peptide	329.15	328.142	[M+H]+	C18H20N2O4	1a	10131.6	7290.09	7623.06	16180.7	15434.1	12475.8	20798.9	33767.1	54784.8	54141.1	18954.1	29726.5	59944.6	183504	71267.8	66210.7	52745.3	48325.1	101361	91977.6	72451.7	61066.7	63749.5	89425.9	71308.7	92988	47855	106053	79009.8	135753	122028	68139.5	83777.4	118022	88746.4	109274	78101.2	77883.8	77094.7	62313.9	81678.2
MEDP1512	Phe-Val	Amino acid and Its metabolites	Small Peptide	265.15	264.147	[M+H]+	C14H20N2O3	1b	12250.2	7891.91	14391.4	20745.1	32322.5	20176.5	130763	294658	263298	387186	122905	219086	435504	541691	417265	1.11441e+06	392724	556387	1.07629e+06	765271	958499	773244	434443	1.2996e+06	1.63164e+06	1.30447e+06	769988	1.71976e+06	2.9026e+06	3.45416e+06	2.76339e+06	1.22814e+06	2.32631e+06	3.4734e+06	3.33347e+06	2.19282e+06	1.06548e+06	1.05616e+06	1.10915e+06	1.06805e+06	1.02856e+06
MEDP2058	Phenethylamine	Alcohol and amines	Amines	122.1	121.089	[M+H]+	C8H11N	1a	54515.1	68353	74029.2	89315.9	93581.7	75951.2	120212	191058	146658	237088	178170	233403	294868	276667	323505	411074	337412	324087	519288	472128	530725	468690	461733	564971	556780	652790	631984	623350	698673	819352	756580	688736	876363	963232	932441	833302	529938	502699	485764	515209	476928
MEDN1050	Phenyl acetate	Benzene and substituted derivatives	Benzene and substituted derivatives	135.05	136.052	[M-H]-	C8H8O2	1b	83118.8	77054.8	65893.1	64950.7	89680.9	117087	107936	213181	122089	135977	128437	138069	94392.9	91228.2	107570	111114	118859	153696	135684	107205	112961	143793	125940	130203	101623	149146	169621	98251.9	158550	171268	189101	108956	132649	105987	122679	93124.6	112162	120713	127956	125613	124557
MEDN0066	Phenylacetyl-L-Glutamine	Amino acid and Its metabolites	Amino acid derivatives	263.1	264.111	[M-H]-	C13H16N2O4	1a	44923	43034.6	64161.7	15795.5	8250.27	10834.2	25598.7	55170.7	90106.8	39847.1	8179.61	12793.1	72267.5	26320.8	74646.7	25888.4	16448.2	17264.4	55848.8	41131.3	80222.1	28922.5	11114.8	14665.7	17322	89445.9	39857.1	32978.6	11323.7	14078.7	43706.2	45215.2	90490.4	49986.7	15250.5	15703.3	34069.2	35413.3	38945.1	39537.6	32334.3
MEDP2185*107	Phenylhydroxylamine	Benzene and substituted derivatives	Benzene and substituted derivatives	110.06	109.053	[M+H]+	C6H7NO	1b	5.71388e+07	2.94132e+07	4.30492e+07	4.96037e+07	2.45231e+07	3.427e+07	4.91668e+07	1.90047e+07	4.17571e+07	2.16031e+07	3.62118e+07	4.47008e+07	2.53386e+07	4.52038e+07	3.54936e+07	4.84365e+07	3.55752e+07	5.7159e+07	3.2046e+07	3.84932e+07	3.04273e+07	3.71121e+07	3.19726e+07	5.13535e+07	2.5487e+07	2.80526e+07	2.90803e+07	4.44137e+07	4.46391e+07	5.24818e+07	4.20291e+07	4.15462e+07	3.47994e+07	3.44278e+07	4.3787e+07	1.98979e+07	4.15233e+07	4.2848e+07	4.1238e+07	4.64749e+07	4.00082e+07
MEDP0881	Phosphocholine	Nucleotide and Its metabolites	Nucleotide and Its metabolites	184.07	184.074	[M]+	C5H15NO4P+	1a	49453.8	38483.6	53645.6	56949.7	168405	53645.6	39849	40431.2	41627.6	32469	40768.1	77586.3	22590.4	10849.5	52896.8	45391.5	62435.4	52823.9	29562.6	6605.58	27757.8	24395	39572.8	54467.3	15405.2	50362.7	36631.1	38990.2	15049.5	27831.6	38293.8	34691.4	42859.8	23584.1	36220.3	46421	48294.5	38093.2	45573.2	47032.8	42981.5
MEDP0858	Phosphoenolpyruvate	Organic acid and Its derivatives	Phosphoric acids	168.99	167.982	[M+H]+	C3H5O6P	1b	77723.3	73527.7	74146.7	85977.4	94734.8	75241.1	90780.4	68844.4	54914.6	78985.7	52625.7	73072.5	62395.5	65515.6	81944.2	66362.3	78940.3	81276.8	60056.5	62854.6	70075.2	65961.2	80216.7	53834.9	76866.7	82006.1	43232	51656.2	69698.1	61921	61868.4	71229	117002	73167.7	63676.4	59832	123013	72745.7	89462.2	70678.7	83289.2
MEDN1567	Phosphonoacetic acid	Organic acid and Its derivatives	Phosphoric acids	138.98	139.987	[M-H]-	C2H5O5P	1a	6.23288e+06	4.9086e+06	3.71391e+06	3.9432e+06	4.34615e+06	6.83271e+06	1.15419e+07	6.37414e+06	1.36613e+07	9.37385e+06	1.01779e+07	1.1817e+07	1.15667e+07	1.40253e+07	8.4384e+06	1.00137e+07	1.27887e+07	1.23993e+07	1.11945e+07	1.03126e+07	9.2298e+06	7.99934e+06	9.74836e+06	1.04272e+07	7.71902e+06	6.71791e+06	6.59028e+06	1.01825e+07	9.86076e+06	9.4758e+06	7.74944e+06	7.26136e+06	7.61489e+06	7.91746e+06	6.88515e+06	5.89156e+06	9.38411e+06	1.21645e+07	1.15531e+07	1.0308e+07	1.12947e+07
MEDN1840*054	Pinolenic acid	FA	FFA	277.22	278.225	[M-H]-	C18H30O2	1b	168637	139286	121108	143447	229224	207186	217283	222631	228707	452696	235796	156303	141178	188071	88577.9	274692	201700	246610	192436	157578	137503	282111	113842	216040	142651	83465.7	158610	123827	307791	155053	113619	112084	188602	142351	69213.3	261712	91090.2	98247.3	106275	96681.4	104384
MEDP2521	Piperazine	Heterocyclic compounds	Heterocyclic compounds	87.09	86.0838	[M+H]+	C4H10N2	1b	581693	505789	611613	546301	576518	561436	619594	532298	595407	571384	561046	494369	422934	439924	575777	482779	565079	535268	549524	552563	529011	399016	446035	464259	591263	525691	543629	565549	450535	559443	535978	592078	522065	537035	504594	436343	515897	552009	519135	549807	478967
MEDP0456	Piperidine	Heterocyclic compounds	Heterocyclic compounds	86.1	85.0891	[M+H]+	C5H11N	1b	657883	934858	1.17517e+06	843773	1.22426e+06	1.02809e+06	1.41538e+06	1.73973e+06	1.63344e+06	1.96841e+06	1.41039e+06	2.55122e+06	2.7872e+06	2.84418e+06	2.45674e+06	3.65029e+06	3.71265e+06	3.70788e+06	4.75809e+06	4.44722e+06	5.16357e+06	4.27645e+06	3.27499e+06	4.83333e+06	5.69361e+06	5.53041e+06	7.12734e+06	6.20434e+06	7.75982e+06	6.56379e+06	9.26572e+06	7.12478e+06	9.31196e+06	7.27241e+06	1.02401e+07	7.54532e+06	6.4969e+06	6.31423e+06	5.89852e+06	4.60021e+06	4.77221e+06
MEDN1024*184	Piperidine acid	Organic acid and Its derivatives	Organic acid and Its derivatives	128.07	129.079	[M-H]-	C6H11NO2	1a	9229.18	14791.8	14800.7	23396.2	139314	41729.3	34784	134590	29581.5	76272.4	53609.2	191202	94982.2	46785.8	93871.9	99053.8	139650	164322	85889.4	175342	83339.1	81021.5	113112	370445	68719.5	315212	125855	250646	103815	98383.8	238767	385410	367300	125843	207412	146620	94203.7	110144	103823	131635	93985.7
MEDN1722	Piperonylic acid	Organic acid and Its derivatives	Organic acid and Its derivatives	165.02	166.027	[M-H]-	C8H6O4	1b	245138	210646	237214	276029	250673	220749	239504	247892	239729	281878	264500	300531	319685	331192	288344	350493	311184	333647	288173	302000	300366	320520	343259	416487	307156	365161	328374	362242	394929	375844	393520	404752	398963	402327	401389	421173	250366	273704	366864	435115	437748
MEDN0622	Porphobilinogen	Organic acid and Its derivatives	Organic acid and Its derivatives	225.09	226.095	[M-H]-	C10H14N2O4	1b	1.25713e+06	728577	1.05493e+06	1.60844e+06	1.24999e+06	868892	1.02394e+06	1.09661e+06	1.15549e+06	1.33316e+06	1.16464e+06	1.05394e+06	978957	1.41436e+06	1.73236e+06	1.7125e+06	1.6383e+06	993212	1.6286e+06	1.57949e+06	990254	1.39602e+06	2.09696e+06	2.15801e+06	1.00094e+06	1.14816e+06	1.19169e+06	1.80078e+06	1.92712e+06	1.21197e+06	2.10754e+06	2.73333e+06	1.28108e+06	2.45369e+06	2.58484e+06	2.57342e+06	1.11856e+06	1.29458e+06	1.30034e+06	1.65778e+06	2.09859e+06
MEDP2357	Pro-Ala	Amino acid and Its metabolites	Small Peptide	187.11	186.1	[M+H]+	C8H14N2O3	1b	512146	400538	654089	495088	632666	382535	619818	1.60052e+06	1.24912e+06	1.36701e+06	794183	1.31911e+06	2.02824e+06	1.8323e+06	1.79791e+06	2.22786e+06	1.75578e+06	1.93559e+06	3.05782e+06	2.70124e+06	3.06574e+06	3.22774e+06	1.97538e+06	2.92458e+06	3.10086e+06	6.45766e+06	3.96861e+06	4.3297e+06	3.80989e+06	4.45905e+06	5.12924e+06	4.52196e+06	6.26085e+06	6.05538e+06	5.06943e+06	4.50608e+06	2.37542e+06	2.87625e+06	2.72137e+06	2.88326e+06	2.87687e+06
MEDN2112*043	Pro-Asn	Amino acid and Its metabolites	Small Peptide	228.1	229.107	[M-H]-	C9H15N3O4	1b	15481.7	11918.9	20641.4	10876.5	16127.9	11629.7	25842.1	57638.3	31143	69530.6	47642.5	53438.8	109023	103813	98190.9	189660	130911	133094	196795	249700	228024	356892	155417	201251	225094	450746	356289	354289	319307	321379	489331	437673	581193	631474	587919	592170	149630	231569	220959	196132	237660
MEDP2556	Pro-Asp	Amino acid and Its metabolites	Small Peptide	231.1	230.09	[M+H]+	C9H14N2O5	1b	963058	835806	1.18456e+06	1.32075e+06	2.21678e+06	1.37579e+06	1.65456e+06	2.57765e+06	1.4557e+06	2.2489e+06	1.93771e+06	1.71889e+06	1.91074e+06	1.61311e+06	2.50761e+06	2.00499e+06	2.22099e+06	2.47105e+06	3.33191e+06	2.76313e+06	3.29721e+06	2.94515e+06	2.07903e+06	2.94975e+06	2.93155e+06	4.67223e+06	4.16259e+06	3.54573e+06	2.79953e+06	3.96241e+06	4.16557e+06	3.33025e+06	4.99332e+06	5.9501e+06	3.88145e+06	3.36747e+06	2.43132e+06	2.97431e+06	2.66741e+06	2.84714e+06	2.75876e+06
MEDP2567	Pro-Gln	Amino acid and Its metabolites	Small Peptide	244.13	243.121	[M+H]+	C10H17N3O4	1b	336857	123844	213085	196577	237400	178010	506721	986892	684879	920956	514867	1.04733e+06	1.33938e+06	1.22632e+06	1.1543e+06	1.82874e+06	1.35524e+06	1.50014e+06	1.87568e+06	1.82398e+06	1.95772e+06	2.17841e+06	1.28797e+06	2.23153e+06	2.05838e+06	2.82476e+06	2.31657e+06	2.42602e+06	2.24023e+06	3.02561e+06	3.03874e+06	2.70648e+06	3.23301e+06	3.05435e+06	3.65541e+06	3.04174e+06	1.46382e+06	2.34501e+06	1.36421e+06	2.21141e+06	1.42596e+06
MEDP2358	Pro-Glu	Amino acid and Its metabolites	Small Peptide	245.11	244.106	[M+H]+	C10H16N2O5	1b	5.93875e+06	3.54999e+06	5.06158e+06	5.61301e+06	1.06684e+07	6.59294e+06	5.00758e+06	2.6634e+07	7.48611e+06	1.16334e+07	8.30798e+06	9.83267e+06	7.7993e+06	1.29039e+07	8.29636e+06	1.09999e+07	9.17825e+06	1.05097e+07	1.40885e+07	1.22995e+07	1.0349e+07	1.32597e+07	1.12237e+07	1.54509e+07	7.05781e+06	3.74049e+07	1.31685e+07	1.14715e+07	1.16748e+07	1.32662e+07	2.54417e+07	8.28742e+06	1.77964e+07	1.62182e+07	1.34885e+07	1.50478e+07	1.29559e+07	1.15428e+07	1.38469e+07	1.20133e+07	1.43139e+07
MEDN1559*193	Pro-Gly	Amino acid and Its metabolites	Small Peptide	171.08	172.085	[M-H]-	C7H12N2O3	1b	13383.7	13383.7	13383.7	13383.7	13383.7	13383.7	13383.7	13383.7	13383.7	13383.7	13383.7	13383.7	66918.4	84117.6	94404	117912	86207.3	97619	165194	156978	150096	142223	93827.7	162007	148795	170822	225561	186714	168920	215585	278332	223658	223690	243266	276434	180236	102533	116611	117867	126509	125209
MEDP1885	Pro-Ile	Amino acid and Its metabolites	Small Peptide	211.14	228.147	[M-H2O+H]+	C11H20N2O3	3	6521.73	3233.5	10698.4	6166.85	14543.1	7890.58	19055.6	47511.9	37907.3	40846.5	40109	39987.5	70814.2	77117.3	62598.4	88365.5	95859.5	79439	153836	155570	161364	161716	107808	201913	151260	266997	185998	227576	225432	255820	208305	250379	389330	420084	349288	312307	123837	138411	129707	139300	153355
MEDP2425	Pro-Leu	Amino acid and Its metabolites	Small Peptide	229.15	228.147	[M+H]+	C11H20N2O3	1b	125340	127406	189923	131090	642485	202712	1.40174e+06	4.77789e+06	3.4226e+06	8.55373e+06	3.29838e+06	6.03945e+06	1.7535e+07	1.55988e+07	1.6984e+07	2.4775e+07	1.85678e+07	1.87948e+07	3.87839e+07	3.70061e+07	4.35898e+07	3.47763e+07	2.10973e+07	4.09368e+07	5.04545e+07	5.31402e+07	5.40754e+07	6.43118e+07	4.86275e+07	7.02676e+07	7.32539e+07	4.90128e+07	8.00221e+07	7.82573e+07	7.75439e+07	5.13815e+07	3.42351e+07	3.38419e+07	3.61875e+07	3.55357e+07	3.79433e+07
MEDP2319	Pro-Lys	Amino acid and Its metabolites	Small Peptide	244.17	243.158	[M+H]+	C11H21N3O3	1b	227051	141680	205119	163889	187372	138254	386113	870702	540232	905220	580743	650669	2.10297e+06	1.81692e+06	1.29753e+06	1.18984e+06	1.68964e+06	1.18017e+06	2.84861e+06	1.73373e+06	3.09174e+06	2.2684e+06	1.66993e+06	1.77913e+06	2.70787e+06	3.40858e+06	3.40336e+06	3.0963e+06	3.47071e+06	3.99334e+06	3.50617e+06	3.75451e+06	3.39229e+06	3.78274e+06	3.1173e+06	2.6041e+06	2.72535e+06	1.83344e+06	2.73066e+06	2.04034e+06	2.38246e+06
MEDP2402	Pro-Met	Amino acid and Its metabolites	Small Peptide	247.11	246.104	[M+H]+	C10H18N2O3S	1b	6884.11	6884.11	6884.11	6884.11	34420.5	6884.11	91509.4	398215	219959	495270	455350	320475	772087	818985	824664	1.09495e+06	727942	851823	1.85666e+06	1.74577e+06	1.57144e+06	2.21446e+06	1.05136e+06	1.99321e+06	3.82818e+06	4.60336e+06	5.09129e+06	3.47084e+06	2.86632e+06	5.36348e+06	8.76466e+06	4.91275e+06	8.58502e+06	5.94661e+06	8.02049e+06	4.09744e+06	2.3343e+06	2.43547e+06	2.461e+06	2.19427e+06	2.14447e+06
MEDP2582	Pro-Phe	Amino acid and Its metabolites	Amino acid derivatives	263.14	262.132	[M+H]+	C14H18N2O3	1a	31464.4	16230.6	15900.8	28760	81726.2	18792.2	172663	558021	358682	702470	387637	533585	2.04517e+06	1.63827e+06	1.81542e+06	2.33008e+06	1.56008e+06	1.66671e+06	4.95393e+06	4.78446e+06	4.93208e+06	4.08009e+06	2.14318e+06	4.30866e+06	7.65807e+06	1.02703e+07	8.78695e+06	8.40606e+06	5.28221e+06	1.01455e+07	1.37819e+07	7.45238e+06	1.27363e+07	1.27536e+07	1.09555e+07	7.45732e+06	4.3621e+06	4.66045e+06	4.68805e+06	4.4591e+06	4.51188e+06
MEDP2339*243	Pro-Ser	Amino acid and Its metabolites	Small Peptide	203.1	202.095	[M+H]+	C8H14N2O4	1a	218118	201933	211009	301835	443778	245649	640723	1.89471e+06	960765	1.95841e+06	862928	1.30466e+06	2.99548e+06	2.18785e+06	2.97875e+06	3.58841e+06	3.41393e+06	2.88795e+06	4.60818e+06	4.71785e+06	4.64055e+06	5.38288e+06	2.90187e+06	4.70708e+06	5.87797e+06	7.29986e+06	6.46872e+06	6.69416e+06	5.32754e+06	6.51286e+06	8.05942e+06	7.42415e+06	9.68694e+06	9.47316e+06	7.50555e+06	7.03874e+06	2.98323e+06	4.63729e+06	2.99768e+06	4.5627e+06	3.31678e+06
MEDP2599	Pro-Trp	Amino acid and Its metabolites	Small Peptide	302.15	301.142	[M+H]+	C16H19N3O3	1b	9123.61	9123.61	9123.61	9123.61	9123.61	9123.61	45618	317983	199919	302676	58120.7	162254	1.05851e+06	885212	755539	429509	741370	563561	1.96669e+06	1.74601e+06	1.30163e+06	1.44213e+06	745252	1.24989e+06	1.84902e+06	1.12747e+06	1.12177e+06	2.6408e+06	2.63669e+06	2.56629e+06	1.78975e+06	1.51154e+06	2.06275e+06	2.52752e+06	2.31186e+06	1.30054e+06	918398	1.0136e+06	910158	1.03817e+06	998221
MEDP0189	Progesterone	Hormones and hormone related compounds	Hormones and hormone related compounds	315.23	314.225	[M+H]+	C21H30O2	1b	1861.65	1861.65	1861.65	1861.65	1861.65	1861.65	43550	35098.6	25894.3	18868.2	24919.9	22033.8	1861.65	1861.65	1861.65	1861.65	1861.65	1861.65	27164.6	26080.8	33019	40372.9	19506.4	43396.4	18669.6	37237.7	9308.26	22314.9	26705.4	21991	29160.4	26097.5	21994.4	19380.3	23099.7	18961.7	25430	23140.5	25757.5	20541.9	23884.8
MEDP1802	Proline betaine	Amino acid and Its metabolites	Amino acid derivatives	144.1	143.095	[M+H]+	C7H13NO2	1a	6.64959e+06	6.83542e+06	8.0414e+06	6.06889e+06	1.02893e+07	9.0098e+06	1.09796e+07	1.02664e+07	9.47399e+06	9.61825e+06	9.74516e+06	1.04973e+07	9.28652e+06	8.64354e+06	1.08253e+07	9.15165e+06	1.23125e+07	8.82835e+06	8.81664e+06	9.32178e+06	8.82018e+06	9.98091e+06	9.99857e+06	1.09172e+07	9.25388e+06	1.07778e+07	9.69125e+06	8.94865e+06	1.15671e+07	1.01851e+07	7.95621e+06	1.1176e+07	1.11027e+07	1.08787e+07	1.19337e+07	5.44448e+06	8.01377e+06	7.53572e+06	7.98808e+06	6.70909e+06	7.41523e+06
MEDP2426	Proline-Hydroxyproline	Amino acid and Its metabolites	Small Peptide	229.12	228.11	[M+H]+	C10H16N2O4	1b	6.11716e+07	2.30228e+07	4.0673e+07	4.41486e+07	2.79473e+07	3.61833e+07	5.01721e+07	3.42151e+07	3.61434e+07	2.67627e+07	4.64892e+07	3.49358e+07	4.30837e+07	7.61794e+07	5.6012e+07	4.52483e+07	1.91334e+07	5.56842e+07	5.17121e+07	7.81569e+07	6.17753e+07	6.45106e+07	2.08298e+07	6.76222e+07	1.37396e+07	9.20737e+07	2.63482e+07	6.70045e+07	1.45548e+07	1.03484e+08	6.91792e+07	6.07481e+07	5.19247e+07	9.00394e+07	6.81664e+07	1.02616e+08	6.98757e+07	5.33753e+07	3.5102e+07	6.82199e+07	3.99104e+07
MEDP0174	Purine	Nucleotide and Its metabolites	Nucleotide and Its metabolites	121.05	120.044	[M+H]+	C5H4N4	1b	233268	332537	375346	366987	502841	337136	541635	899459	677071	990494	855794	1.08254e+06	1.42368e+06	1.27816e+06	1.38411e+06	1.83935e+06	1.86142e+06	1.61113e+06	2.52691e+06	2.30333e+06	2.48109e+06	2.25524e+06	2.12493e+06	2.79994e+06	2.66372e+06	3.28835e+06	3.30334e+06	2.86733e+06	3.41362e+06	3.86739e+06	3.57401e+06	3.02402e+06	4.30428e+06	4.36915e+06	4.24351e+06	3.88698e+06	2.72449e+06	2.5431e+06	2.46465e+06	2.212e+06	2.30645e+06
MEDP0240	Pyridoxine	CoEnzyme and vitamins	CoEnzyme and vitamins	170.08	169.074	[M+H]+	C8H11NO3	3	2401.48	12561.2	2401.48	2401.48	12007.4	2401.48	61691.2	43289.3	238330	146457	94002.5	154026	158126	98288.9	581074	202869	178027	173919	289247	339359	582193	232750	348036	602640	839308	94396.6	666157	386995	266489	1.41624e+06	190806	291634	581617	482048	1.208e+06	527508	387681	309661	421578	340833	281991
MEDP0175	Pyrimidine	Nucleotide and Its metabolites	Nucleotide and Its metabolites	81.04	80.0374	[M+H]+	C4H4N2	1a	91418.9	68105	84762.3	71857.6	135526	82565.8	88447.2	143478	173796	140043	190521	178169	129719	109419	135425	144207	123056	178732	113217	135543	170049	135357	137328	180942	76009.9	138604	134497	141108	153021	164021	99262.5	78996	153007	177936	165628	175591	137545	123400	140056	122048	129340
MEDN0031*184	Pyroglutamic acid	Amino acid and Its metabolites	Amino acids	128.04	129.043	[M-H]-	C5H7NO3	1b	9229.18	14791.8	14800.7	23396.2	139314	41729.3	34784	134590	29581.5	76272.4	53609.2	191202	94982.2	46785.8	93871.9	99053.8	139650	164322	85889.4	175342	83339.1	81021.5	113112	370445	68719.5	315212	125855	250646	103815	98383.8	238767	385410	367300	125843	207412	146620	94203.7	110144	103823	131635	93985.7
MEDP0792*228	Pyrrolidine	Heterocyclic compounds	Heterocyclic compounds	72.08	71.0735	[M+H]+	C4H9N	1a	2.21589e+06	4.43815e+06	3.46805e+06	3.84333e+06	4.77747e+06	4.78393e+06	6.0786e+06	7.44382e+06	7.51405e+06	9.24382e+06	7.00985e+06	8.9217e+06	8.84098e+06	8.01671e+06	1.3026e+07	1.57971e+07	1.29991e+07	1.8524e+07	2.46092e+07	2.64021e+07	2.59504e+07	1.85751e+07	1.1565e+07	2.84334e+07	3.30878e+07	4.15376e+07	3.68582e+07	3.54424e+07	2.58862e+07	4.78007e+07	4.59159e+07	3.72737e+07	5.49525e+07	5.71449e+07	5.77442e+07	4.29819e+07	1.69757e+07	2.44164e+07	1.88684e+07	2.36553e+07	1.83887e+07
MEDN0204	Pyruvic Acid	Organic acid and Its derivatives	Organic acid and Its derivatives	87.01	88.016	[M-H]-	C3H4O3	1b	86852.8	54935.5	87681.7	80648.2	68510.5	59594.7	65798.3	80973.6	96337.9	76476.6	87033	55575.1	58060.4	66598.3	83443.2	175622	61165.4	102888	67952.1	64258.6	76759.2	91204.7	70251.4	61454.5	72521.8	70276	83466.6	69789.9	62345.8	57814.7	66043.1	55000.4	68502.6	77519.4	77328.1	67030.8	56347.8	75445.6	65282.6	50981.7	59686.7
MEDN0321	Quinic acid	Organic acid and Its derivatives	Organic acid and Its derivatives	191.06	192.063	[M-H]-	C7H12O6	1a	3.31399e+07	6.18398e+07	4.53533e+07	7.42266e+07	7.23594e+07	1.08035e+08	2.79016e+07	1.36704e+08	5.33023e+07	1.04918e+08	4.02911e+07	2.61498e+07	3.27982e+07	2.06795e+07	5.33956e+07	2.68013e+07	3.11272e+07	2.31031e+07	3.43482e+07	6.87119e+07	6.23241e+07	9.87732e+07	2.77713e+07	2.25804e+07	6.25862e+07	5.47382e+07	6.41775e+07	3.08258e+07	2.95253e+07	3.03327e+07	2.8232e+07	2.3676e+07	3.38961e+07	4.65957e+07	3.14873e+07	1.10821e+08	9.0048e+06	1.52551e+07	1.58017e+07	1.65532e+07	1.35916e+07
MEDN1161	Quinolinic acid	Heterocyclic compounds	Heterocyclic compounds	166.01	167.022	[M-H]-	C7H5NO4	1b	600017	640110	627688	718363	361688	330334	438002	444037	359192	444474	444109	535549	498149	473394	486928	475793	456361	472228	479702	451013	510792	445058	417071	389496	514695	401946	418145	309055	373859	432269	514617	463744	421784	526945	387155	378253	400516	361408	292968	353547	364968
MEDN0236*060	Raffinose	Carbohydrates and Its metabolites	Sugars	503.16	504.169	[M-H]-	C18H32O16	1b	267319	247460	387737	374422	259675	256524	391998	232586	259369	371109	291287	304453	352796	292212	298392	271309	349258	292683	384015	351190	324632	218305	278054	234759	311908	241566	295865	240153	279267	235019	310924	283766	252021	254514	178321	286983	232849	271493	335241	263674	245698
MEDN2102	Rhamnonic acid	Carbohydrates and Its metabolites	Sugar acids	179.06	180.063	[M-H]-	C6H12O6	1b	17955.4	16545.2	18705.1	9047.19	18763.1	13591.5	13260.6	31586.4	19573.6	11967.8	19388.9	20934.3	18314.6	16820.1	18819.3	14168.1	17989.8	15551.2	18118.1	17204.3	16803.5	16226.4	26246.6	22753.3	12901	56925.2	21542.2	10357.7	25183	11651.2	23285.5	20870.2	21440.2	22063.9	18114.9	22065.8	14861.7	14607.4	19832.3	22287	15241
MEDN1018*022	Ribitol	Carbohydrates and Its metabolites	Sugar Alcoholss	151.06	152.069	[M-H]-	C5H12O5	1b	17193.1	3510.59	1869.73	9683.54	14584.5	11668.3	46041.6	53373.6	49869.2	72104	64050.2	105613	154606	114788	127110	124796	147650	137175	162689	179008	188726	206703	185418	203235	136870	168838	175018	258027	248194	338580	252958	283317	333206	288116	311513	266565	173179	170703	167279	160248	180490
MEDP0250	Riboflavin	CoEnzyme and vitamins	CoEnzyme and vitamins	377.15	376.138	[M+H]+	C17H20N4O6	1a	29819.5	7658.79	8740.24	15432.1	56066.6	12812.3	80042.9	125050	66540.6	126301	128391	141673	129031	130272	99211.3	140467	263855	187897	330916	260413	165983	214289	367411	351651	169340	613575	246537	404883	535414	378499	405778	307001	357440	520113	449811	667728	210170	191594	195081	192410	197512
MEDN1935	Ribonic acid	Carbohydrates and Its metabolites	Sugars	165.04	166.13	[M-H]-	C5H10O6	1b	183778	170925	163287	249763	136779	151980	1.137e+06	1.53366e+06	1.09741e+06	1.09963e+06	1.54553e+06	1.43538e+06	2.85228e+06	2.75618e+06	4.00315e+06	2.3805e+06	3.20113e+06	3.70821e+06	5.9826e+06	7.04375e+06	7.20567e+06	6.11293e+06	9.26481e+06	1.05119e+07	5.2283e+06	1.41693e+07	9.89584e+06	9.83747e+06	1.29477e+07	9.10785e+06	6.396e+06	7.26082e+06	9.36001e+06	2.13849e+07	1.43709e+07	1.08032e+07	5.73018e+06	5.72468e+06	6.029e+06	6.08812e+06	5.68629e+06
MEDN0641*044	Ribose 1-phosphate	Carbohydrates and Its metabolites	Phosphate sugars	229.01	230.019	[M-H]-	C5H11O8P	3	5.25003e+06	7.01879e+06	6.18673e+06	3.91952e+06	1.57624e+07	8.74245e+06	1.19682e+07	9.26695e+06	1.41303e+07	1.33308e+07	1.4912e+07	1.96439e+07	1.61201e+07	1.70589e+07	1.60395e+07	1.98379e+07	1.61503e+07	1.86472e+07	1.47384e+07	1.39928e+07	1.56873e+07	1.50537e+07	1.82905e+07	1.9312e+07	1.38009e+07	1.33535e+07	1.37031e+07	1.93433e+07	1.78879e+07	1.95899e+07	1.19722e+07	1.8639e+07	1.41737e+07	1.25623e+07	1.40626e+07	9.65885e+06	1.37624e+07	1.7327e+07	1.81108e+07	1.61664e+07	1.71029e+07
MEDN0498*044	Ribulose-5-Phosphate	Carbohydrates and Its metabolites	Phosphate sugars	229.01	230.019	[M-H]-	C5H11O8P	3	5.25003e+06	7.01879e+06	6.18673e+06	3.91952e+06	1.57624e+07	8.74245e+06	1.19682e+07	9.26695e+06	1.41303e+07	1.33308e+07	1.4912e+07	1.96439e+07	1.61201e+07	1.70589e+07	1.60395e+07	1.98379e+07	1.61503e+07	1.86472e+07	1.47384e+07	1.39928e+07	1.56873e+07	1.50537e+07	1.82905e+07	1.9312e+07	1.38009e+07	1.33535e+07	1.37031e+07	1.93433e+07	1.78879e+07	1.95899e+07	1.19722e+07	1.8639e+07	1.41737e+07	1.25623e+07	1.40626e+07	9.65885e+06	1.37624e+07	1.7327e+07	1.81108e+07	1.61664e+07	1.71029e+07
MEDN0068	S-(5-Adenosy)-L-Homocysteine	Amino acid and Its metabolites	Amino acid derivatives	383.11	384.122	[M-H]-	C14H20N6O5S	1a	135739	228060	265751	245930	900426	504614	1.17284e+06	1.52818e+06	1.53461e+06	2.19626e+06	1.66317e+06	2.13035e+06	1.80004e+06	1.94419e+06	1.74417e+06	2.17993e+06	2.82298e+06	2.75968e+06	2.31896e+06	2.31653e+06	2.82097e+06	2.11789e+06	1.82676e+06	3.09898e+06	1.98836e+06	1.40239e+06	1.0704e+06	2.71789e+06	2.02097e+06	3.19262e+06	1.36592e+06	744398	2.6073e+06	2.52274e+06	2.45154e+06	1.74055e+06	1.09276e+06	1.66601e+06	1.411e+06	1.89922e+06	1.51604e+06
MEDP1280	S-Adenosyl-L-Methionine	Amino acid and Its metabolites	Amino acid derivatives	399.14	398.137	[M+H]+	C15H22N6O5S	1b	1.69133e+06	3.35443e+06	4.49389e+06	3.23318e+06	3.335e+06	3.16952e+06	2.17681e+06	1.86478e+06	2.03866e+06	2.50728e+06	2.75753e+06	3.52708e+06	1.65029e+06	1.41477e+06	2.1993e+06	1.94584e+06	2.07651e+06	1.86874e+06	2.13939e+06	993105	1.81723e+06	2.19337e+06	2.41129e+06	1.17092e+06	1.52302e+06	844685	2.40809e+06	1.42262e+06	1.76538e+06	1.54216e+06	1.27851e+06	1.61481e+06	1.32995e+06	1.11529e+06	1.24538e+06	940996	1.69801e+06	2.32898e+06	1.78133e+06	1.64714e+06	1.7834e+06
MEDP1488*243	SDMA	Organic acid and Its derivatives	Organic acid and Its derivatives	203.15	202.143	[M+H]+	C8H18N4O2	1a	218118	201933	211009	301835	443778	245649	640723	1.89471e+06	960765	1.95841e+06	862928	1.30466e+06	2.99548e+06	2.18785e+06	2.97875e+06	3.58841e+06	3.41393e+06	2.88795e+06	4.60818e+06	4.71785e+06	4.64055e+06	5.38288e+06	2.90187e+06	4.70708e+06	5.87797e+06	7.29986e+06	6.46872e+06	6.69416e+06	5.32754e+06	6.51286e+06	8.05942e+06	7.42415e+06	9.68694e+06	9.47316e+06	7.50555e+06	7.03874e+06	2.98323e+06	4.63729e+06	2.99768e+06	4.5627e+06	3.31678e+06
MEDP1051	SPH(d18:1)	SL	SPH	300.29	299.282	[M+H]+	C18H37NO2	2	431370	331625	340171	928382	675337	327409	425446	634586	624509	627966	444370	589707	566173	652634	658482	722310	637575	458495	732597	689973	629340	558385	537138	720787	470891	860496	607458	809707	543756	828059	838469	630813	897527	995812	737211	851293	780539	786799	585799	646212	656305
MEDP2825	SPH(d18:2)	SL	SPH	298.27	297.267	[M+H]+	C18H35NO2	3	140908	96264.5	58107	171753	158169	54839.9	126904	256993	114854	205114	122276	183020	224471	197108	202662	286943	196418	234312	217616	226191	176246	232851	210185	276861	166544	470070	193681	232218	284396	236797	267169	194605	267499	320875	240255	352173	254362	237756	164104	219150	223462
MEDP1032	Salicylaldehyde	Benzene and substituted derivatives	Benzene and substituted derivatives	105.03	122.037	[M-H2O+H]+	C7H6O2	3	4.84123e+06	1.92492e+06	1.9701e+06	2.39575e+06	1.51326e+06	3.82124e+06	2.90526e+06	3.71436e+06	2.13167e+06	2.84092e+06	1.05264e+06	4.92914e+06	3.15788e+06	2.27807e+06	2.27884e+06	2.20622e+06	1.09067e+06	3.50816e+06	2.82094e+06	2.90956e+06	1.73829e+06	2.23578e+06	1.06566e+06	4.93606e+06	1.98445e+06	3.48644e+06	1.88607e+06	2.18266e+06	957155	3.71928e+06	2.72107e+06	2.4272e+06	1.69358e+06	2.28229e+06	3.65781e+06	1.11893e+06	3.01522e+06	2.84668e+06	2.45334e+06	2.39083e+06	2.41563e+06
MEDN2338*186	Salicylic acid	Organic acid and Its derivatives	Organic acid and Its derivatives	137.02	138.032	[M-H]-	C7H6O3	1b	511818	521444	500050	540458	527669	537194	415810	494443	503466	488703	545721	531949	488500	492682	550796	506941	509617	423714	497220	499076	476030	492394	533117	532832	482040	554391	556705	573130	500795	488771	497496	534967	512296	420034	616411	518597	456135	460803	452704	459250	449260
MEDP0404*102	Sarcosine	Amino acid and Its metabolites	Amino acids	90.05	89.048	[M+H]+	C3H7NO2	1b	3.70422e+07	3.04332e+07	3.3025e+07	3.13671e+07	3.48184e+07	3.05814e+07	3.21519e+07	2.96196e+07	3.08318e+07	3.21919e+07	3.66076e+07	3.0912e+07	4.41216e+07	4.23458e+07	3.06178e+07	3.33217e+07	3.762e+07	3.2097e+07	3.58647e+07	2.46457e+07	3.38498e+07	3.73948e+07	4.00718e+07	2.66862e+07	3.2218e+07	2.73813e+07	2.94748e+07	2.74841e+07	4.08078e+07	2.93491e+07	2.86625e+07	3.09962e+07	2.67853e+07	2.76561e+07	2.61575e+07	2.94478e+07	3.98765e+07	3.47257e+07	3.93953e+07	3.30224e+07	3.55072e+07
MEDN0342	Sebacate	Organic acid and Its derivatives	Organic acid and Its derivatives	201.11	202.121	[M-H]-	C10H18O4	1a	130928	585390	238877	224765	172796	132116	120671	144413	127285	212665	203925	166779	271416	203106	643630	112149	246580	182315	162192	138849	340405	253352	634475	210856	307806	945582	326045	464960	153497	305897	374208	116322	110752	228183	620853	204811	163748	230622	229928	233982	231711
MEDN0461*203	Sedoheptulose 7-Phosphate	Carbohydrates and Its metabolites	Phosphate sugars	289.03	290.04	[M-H]-	C7H15O10P	1b	2.11327e+06	2.49461e+06	2.06676e+06	2.59825e+06	1.74318e+06	3.358e+06	9.96391e+06	1.13898e+07	1.5028e+07	9.8555e+06	9.86787e+06	1.48318e+07	2.82668e+07	1.66939e+07	2.61505e+07	2.10349e+07	1.8057e+07	2.07578e+07	1.71685e+07	1.67895e+07	3.0116e+07	1.76638e+07	2.31781e+07	3.23505e+07	1.69984e+07	3.05217e+07	1.93895e+07	2.79212e+07	2.05988e+07	2.78055e+07	4.22843e+07	3.94209e+07	3.37006e+07	2.22675e+07	2.03428e+07	1.59945e+07	2.25964e+07	2.54438e+07	2.7241e+07	2.31512e+07	2.75709e+07
MEDN1918	Ser-Ala	Amino acid and Its metabolites	Amino acid derivatives	175.07	176.08	[M-H]-	C6H12N2O4	1b	3958.86	3958.86	3958.86	3958.86	3958.86	3958.86	19794.3	67819.6	25794.1	84021.7	26997.6	56994.1	101415	99092.9	75585.3	171515	113332	130961	152462	144599	212026	101378	97756.5	183447	114543	134388	121194	159015	168691	210675	155381	138613	180092	215441	231800	200422	107368	115619	110313	134080	146296
MEDP2493	Ser-Arg	Amino acid and Its metabolites	Small Peptide	262.15	261.143	[M+H]+	C9H19N5O4	1b	21882.6	12717.6	30527.2	27725	29453.1	21874.3	35124.5	52453.7	31362.9	45337.9	44793.8	99292.9	157634	104327	63733.1	175514	120219	150086	253608	136855	192645	143912	154102	213589	195382	227346	130553	228550	323769	321189	298042	173246	306244	438852	365861	205237	185998	219795	203811	201671	183838
MEDP1888	Ser-Leu	Amino acid and Its metabolites	Small Peptide	219.13	218.127	[M+H]+	C9H18N2O4	3	21044.6	39400.1	29446.2	52716.2	156925	69129.4	755663	1.44046e+06	1.50141e+06	2.35174e+06	1.39175e+06	1.81216e+06	3.19035e+06	3.37549e+06	2.77523e+06	5.00713e+06	4.04479e+06	3.82431e+06	6.94165e+06	4.98624e+06	7.87965e+06	3.94918e+06	3.51543e+06	7.5505e+06	5.63225e+06	6.78907e+06	4.51658e+06	7.86692e+06	1.1113e+07	9.54813e+06	7.22993e+06	3.83045e+06	1.56516e+07	1.14404e+07	1.06139e+07	8.39647e+06	4.64525e+06	5.34632e+06	4.69772e+06	4.82338e+06	4.66139e+06
MEDP2560	Ser-Lys	Amino acid and Its metabolites	Small Peptide	234.14	233.137	[M+H]+	C9H19N3O4	1b	3092.08	3092.08	3092.08	3092.08	3092.08	3092.08	3092.08	3092.08	3092.08	3092.08	3092.08	3092.08	27884.5	20623.2	15460.4	33018.5	23778.1	44463.2	48056.3	39925.3	65072.8	25054.8	20632.6	37428	37708	86814.6	59156	82217.4	105877	135497	154085	36411.5	102017	163740	140027	95445.6	53118.8	60195.6	52895.2	41097.1	53108.7
MEDP1889	Ser-Phe	Amino acid and Its metabolites	Small Peptide	253.12	252.111	[M+H]+	C12H16N2O4	3	35373.3	37746.7	63535.9	22483.5	105068	53107.1	1.14619e+06	2.13759e+06	2.39009e+06	4.11064e+06	2.27972e+06	2.61208e+06	3.85865e+06	4.12727e+06	3.85088e+06	4.51753e+06	3.83479e+06	3.72366e+06	5.10815e+06	4.22764e+06	4.70662e+06	3.98809e+06	2.9178e+06	4.73151e+06	3.32406e+06	4.04572e+06	3.01357e+06	5.57764e+06	4.45759e+06	4.41205e+06	3.87147e+06	2.43009e+06	5.27116e+06	5.79503e+06	4.77938e+06	3.86141e+06	3.16187e+06	3.30385e+06	3.24522e+06	3.37498e+06	3.51478e+06
MEDP2367	Ser-Pro	Amino acid and Its metabolites	Small Peptide	203.1	202.095	[M+H]+	C8H14N2O4	1b	68593.9	77624.5	100436	86345.5	291739	80221.1	659865	2.65047e+06	1.41137e+06	2.98584e+06	1.29332e+06	1.62475e+06	5.25406e+06	4.46607e+06	4.75464e+06	5.3808e+06	5.45152e+06	4.2808e+06	9.62315e+06	8.32628e+06	9.76734e+06	9.99452e+06	6.86743e+06	7.68467e+06	9.20739e+06	1.29915e+07	9.99574e+06	1.31784e+07	1.04508e+07	1.07747e+07	1.08641e+07	1.09532e+07	1.55025e+07	1.9801e+07	1.14748e+07	1.72458e+07	6.56865e+06	6.47174e+06	5.90248e+06	7.17817e+06	6.03814e+06
MEDP2378	Ser-Val	Amino acid and Its metabolites	Small Peptide	205.12	204.111	[M+H]+	C8H16N2O4	1b	2.87312e+06	4.49204e+06	4.74662e+06	4.02265e+06	6.70153e+06	6.23152e+06	4.64671e+06	7.03891e+06	4.22861e+06	5.0146e+06	5.15577e+06	5.74058e+06	5.99511e+06	5.10694e+06	3.7204e+06	6.08641e+06	4.67849e+06	4.11648e+06	3.88892e+06	5.92323e+06	3.74312e+06	6.04093e+06	4.90959e+06	4.73754e+06	3.55693e+06	5.48444e+06	5.28967e+06	4.30231e+06	4.21707e+06	4.17162e+06	4.64348e+06	4.57778e+06	5.46285e+06	5.80599e+06	5.38738e+06	6.04224e+06	5.14775e+06	5.05106e+06	5.27128e+06	4.90463e+06	5.26422e+06
MEDN0343	Shikimic Acid	Organic acid and Its derivatives	Organic acid and Its derivatives	173.05	174.053	[M-H]-	C7H10O5	1a	29775.9	15907.9	27732.6	41681.9	19349.6	38693.4	19995.6	53569.1	18740.5	43131.5	10121.4	52891.9	29841	26438.1	27883.3	64103.6	18986.2	61224.5	22417	18737.9	10952.3	48408.6	17660	54323	8389.89	51613.6	15483.3	54244	6304.25	47077.4	20378.3	21738.8	19705.8	43211.4	55013	13548.2	35469.6	53576.9	45860.4	29668.7	39977.2
MEDP0442	Sn-Glycero-3-Phosphocholine	Tryptamines,Cholines,Pigments	Cholines	258.11	257.103	[M+H]+	C8H20NO6P	1a	6.13146e+07	2.50088e+07	5.59612e+07	7.28512e+07	6.17376e+07	8.56692e+07	3.18338e+07	2.52159e+07	4.41695e+07	4.97436e+07	8.02256e+07	1.10925e+08	3.33426e+07	4.21669e+07	4.34983e+07	8.79816e+07	9.43988e+07	1.05352e+08	7.13353e+07	5.25134e+07	5.31236e+07	5.6871e+07	8.11276e+07	1.15269e+08	6.86284e+07	6.77266e+07	4.86182e+07	6.20813e+07	8.6471e+07	1.36102e+08	8.47899e+07	8.22569e+07	9.13613e+07	8.04182e+07	1.23564e+08	9.1099e+07	6.21701e+07	9.69525e+07	6.77359e+07	1.0019e+08	5.53463e+07
MEDN0213*035	Sorbitol	Carbohydrates and Its metabolites	Sugar Alcoholss	181.07	182.079	[M-H]-	C6H14O6	1b	50134.9	44826.7	46595.5	46781.9	82854.8	89615.1	77208.2	219852	94084.6	114803	90862.6	122159	119126	97587.2	177796	96767.8	112271	115610	152884	166381	159021	241815	112320	170033	240041	134423	162723	290596	120328	344703	230912	141845	160279	314540	301057	201389	106781	119089	149214	133834	115997
MEDN1475	Sorbitol 6-phosphate	Carbohydrates and Its metabolites	Phosphate sugars	523.08	262.045	[2M-H]-	C6H15O9P	3	62738.3	54538.8	38035.2	105979	54654.4	55073.6	147526	68597.9	243199	108034	139396	122894	154728	243051	101174	126323	161679	129173	149502	173541	133579	98864	104230	90986.3	98324.3	78020.7	51075.1	130140	154039	78720.5	82685.2	58223.4	80003	86089.4	54429.2	76203.1	144811	109447	132263	154153	146062
MEDP0601	Spermidine	Alcohol and amines	Polyamines	146.17	145.158	[M+H]+	C7H19N3	1b	170581	150301	174299	141243	246005	198622	261500	208293	229485	189889	245368	205453	188032	279608	210613	220883	231263	252886	224189	229469	195634	264350	256111	309512	218524	246631	227750	227478	236514	364817	304654	271101	205469	235459	255033	239016	222129	206431	258091	236756	208635
MEDP0331	Subericacid	Organic acid and Its derivatives	Organic acid and Its derivatives	175.1	174.089	[M+H]+	C8H14O4	1b	16231.7	44856.8	14892.9	24474.9	11090.8	13850.9	17334.8	17201.8	18715.6	20906.1	19792.3	13264.8	12839.4	20530.8	70881.4	15674	15655.8	16861.6	17032.9	21180.7	17861.4	19489.4	45021.5	21995	27743.9	75077.9	28890.8	39445.8	24883.4	22008.2	33136.8	15883.8	20420.3	44856.5	62745.5	33906	16599	19859.8	14037.7	19468	21252.8
MEDN1576	Sucrose 6′-monophosphate	Carbohydrates and Its metabolites	Phosphate sugars	421.08	422.083	[M-H]-	C12H23O14P	1b	238571	33325.1	30333.2	41129.7	75199.2	120445	172355	84249.4	196745	128756	176896	185916	188228	276446	98935.7	184222	157708	148410	191428	156717	193102	102358	157851	105370	79010	143474	84786.3	139892	212749	91673.5	144638	130536	172736	155315	53202.5	72811.6	158117	184766	241637	174266	220282
MEDN1951	Sulfoacetic acid	Organic acid and Its derivatives	Organicacid and Its derivatives	138.97	139.978	[M-H]-	C2H4O5S	1a	91004.2	103221	97770.2	125650	38133.4	78579.2	72659.8	40137.4	57134.8	46361.1	82037.5	83500.5	79998	77638.2	106364	63876	150701	108373	72385.2	42308.9	57248.8	82999.9	88939.2	93737.7	80081.6	110337	82176.7	128212	100504	94390.3	120874	111749	52305.1	70973	103340	52483.7	104688	80808.2	89779.8	82168.7	83897.4
MEDN1534*033	Tagatose	Carbohydrates and Its metabolites	Sugars	179.06	180.063	[M-H]-	C6H12O6	1b	277762	109876	210668	116024	146696	107419	250087	375359	296523	317068	335749	362477	382153	265842	461400	240070	527458	228236	500385	349510	515100	351996	307680	288087	394180	865724	216752	467331	449837	270813	703479	313259	471324	569620	409492	599576	235193	295374	346317	310745	352417
MEDN0280	Taurine	Organic acid and Its derivatives	Sulfonic acids	124.01	125.015	[M-H]-	C2H7NO3S	1a	3.80131e+06	3.36912e+06	3.46868e+06	2.91548e+06	9.4678e+06	2.91307e+06	3.22573e+06	6.89938e+06	3.22777e+06	3.60404e+06	2.31976e+06	4.83521e+06	5.15684e+06	1.1904e+06	2.3411e+06	3.44723e+06	3.10547e+06	2.72913e+06	1.92409e+06	654420	2.65588e+06	2.06726e+06	2.19876e+06	5.6604e+06	2.63178e+06	7.40877e+06	2.32186e+06	1.83987e+06	2.42941e+06	3.40639e+06	3.62527e+06	3.9024e+06	3.59153e+06	2.93145e+06	3.97468e+06	2.2884e+06	2.09653e+06	2.85605e+06	2.6934e+06	1.9966e+06	3.24245e+06
MEDN1059	Tauroursodeoxycholic acid	Bile acids	Bile acids	498.29	499.297	[M-H]-	C26H45NO6S	1a	41683.5	36750.4	54438.7	68231	68125.2	42697	53177.3	41398.3	46033.6	50472.9	64153.9	47148.1	58328.1	35125.8	52402.3	47962.5	87650.8	53769.2	44380.2	51221.9	79223.6	44688.7	57321.2	53362.4	47211.7	55187.3	94610	71704	81066.8	50075.1	81036.9	79505.2	61018.2	55460.9	51007.8	60033	42715	56051	49438.8	44652.7	35766.1
MEDN0086	Terephthalic Acid	Benzene and substituted derivatives	Phenolic acids	165.02	166.027	[M-H]-	C8H6O4	1b	817703	718870	819188	591315	778813	812215	720418	778492	778403	962429	724895	631626	740651	768621	594462	750417	795678	782488	901761	726701	814688	916665	819499	759548	580327	828178	959220	870622	722563	898764	812362	737063	768154	882901	822020	899678	343425	272269	369787	392642	410309
MEDP2797	Testosterone	Hormones and hormone related compounds	Hormones and hormone related compounds	289.22	288.209	[M+H]+	C19H28O2	1b	56730.3	55389.8	48716.8	54742.2	55399.6	49547.4	53126.7	51390.7	53393.8	44685.5	47501.5	46551.6	50428.1	45699.9	69170.3	64056.3	49699.9	54383.8	46021.3	49511.2	44958.3	51694.4	51171.5	51764.8	50519.2	95915.3	60116.4	42929.9	41948.2	46038.2	47537.9	43644.8	52482.1	36235.3	56390.2	53097.6	46240.8	50506.8	42664.3	38179.6	46967.9
MEDN0604	Tetradecanedioic acid	FA	FFA	257.18	258.183	[M-H]-	C14H26O4	1a	131971	1.12226e+06	239172	305538	158026	93558	106856	144225	95274.4	244077	282497	148735	446203	235182	1.30761e+06	103400	336714	223341	135016	133393	530149	266506	1.31114e+06	253367	447336	1.08644e+06	435951	890148	141463	481743	544544	111350	112689	185167	579783	151769	248705	327297	332537	282429	323379
MEDP2436	Tetraethylene-glycol	Alcohol and amines	Alcohols	195.12	194.115	[M+H]+	C8H18O5	1b	31671.2	16703.8	18319.3	22618	19868.1	21922.1	27791	35180.6	55726	37181.9	31932.2	22009.8	29318.8	28574.9	45368.9	22770.5	31743.4	32888.4	28574.9	16919.3	18908.8	18525.8	27353.4	24554.4	16000.5	14662.5	27817	33403.8	21246.4	16416.6	29711.8	28335.9	28310.6	21297.7	18425.1	20103.8	28540.4	23842.6	30648.8	37407.8	29678.7
MEDP0514	Thiamine	CoEnzyme and vitamins	CoEnzyme and vitamins	265.11	265.112	[M]+	C12H17N4OS+	1a	62137.9	22175.4	42766.6	15329.5	93550.8	45974	457662	253409	191600	250266	416085	272879	401191	334560	228602	259418	515954	302197	415941	353746	338275	386641	447884	310954	510964	449412	223870	407783	636837	381230	571120	367841	340524	455978	434916	773074	319251	336666	333018	306971	301630
MEDP2494	Thr-Arg	Amino acid and Its metabolites	Small Peptide	276.17	275.159	[M+H]+	C10H21N5O4	1b	367630	310279	402821	379796	278890	361560	303844	415773	362329	361154	405916	380081	365639	386200	339987	409696	444544	399323	525320	421469	509696	430549	340166	410743	500638	415773	408867	411220	440231	422070	458644	421396	523933	477771	480860	251847	239762	229036	234631	212987	237991
MEDP2340	Thr-Asp	Amino acid and Its metabolites	Small Peptide	235.09	234.085	[M+H]+	C8H14N2O6	1b	47037.1	103417	135753	68474.7	92304.5	106179	71566.5	119931	165466	114529	114351	173122	192692	161568	158530	272974	191794	239008	307092	279160	281332	301211	301249	393779	292095	341559	385425	258904	362416	446872	465092	351292	359897	340921	469998	279395	193617	347717	294995	304784	336207
MEDP1912	Thr-Leu	Amino acid and Its metabolites	Small Peptide	233.15	232.142	[M+H]+	C10H20N2O4	2	20946.9	27573.2	44797.8	52526.7	260897	87026.1	837750	1.71e+06	1.55779e+06	2.57144e+06	1.45576e+06	1.80185e+06	3.16168e+06	3.23386e+06	2.7361e+06	4.44889e+06	3.73162e+06	3.33777e+06	6.66196e+06	4.52401e+06	6.26658e+06	4.47428e+06	3.40906e+06	6.66213e+06	4.98601e+06	6.22861e+06	4.25865e+06	7.54617e+06	8.12035e+06	6.61011e+06	7.18357e+06	5.66497e+06	1.10417e+07	1.18028e+07	9.15403e+06	7.80819e+06	4.39455e+06	4.62089e+06	4.35559e+06	4.6129e+06	4.26116e+06
MEDP1680	Thr-Leu-Ile	Amino acid and Its metabolites	Small Peptide	346.23	345.226	[M+H]+	C16H31N3O5	3	1402.65	1402.65	1402.65	1402.65	1402.65	1402.65	7013.26	36015.5	29156.3	46066.3	9535	20452.6	29785.7	36583.7	34359.8	45053.2	55080.4	45593.9	161081	116301	128435	148803	53734.1	192576	185567	177106	162659	234604	188341	388363	308149	148627	287151	410143	321718	187414	136297	146285	121689	85414.3	136001
MEDP1022*153	Thr-Phe	Amino acid and Its metabolites	Small Peptide	267.13	266.127	[M+H]+	C13H18N2O4	3	37586.7	27504.3	26078.6	38726.6	68207	37011.3	260514	629347	481395	1.08721e+06	452132	763564	1.58121e+06	1.81474e+06	1.27645e+06	3.02639e+06	1.74239e+06	1.64908e+06	3.86665e+06	2.63712e+06	3.3698e+06	2.86457e+06	1.79611e+06	4.07913e+06	4.40351e+06	4.30285e+06	2.83714e+06	5.94472e+06	5.49611e+06	6.73939e+06	5.96845e+06	3.39448e+06	5.69164e+06	8.21559e+06	6.0289e+06	4.57695e+06	3.09812e+06	2.94583e+06	2.63671e+06	2.7664e+06	2.69917e+06
MEDN1962	Thr-Pro	Amino acid and Its metabolites	Small Peptide	215.1	216.111	[M-H]-	C9H16N2O4	1b	1520.21	1520.21	1520.21	1520.21	1520.21	1520.21	13827.2	40777.4	7601.03	55891.7	21256.3	22562.8	77931.6	127965	59020.1	96260.4	56614.4	142580	142592	214418	130889	208634	99268.9	320154	137388	408392	227696	406928	238590	374154	394694	411908	552018	624609	404259	258449	139743	250595	236414	187359	144850
MEDP2591	Thr-Tyr	Amino acid and Its metabolites	Small Peptide	283.13	282.121	[M+H]+	C13H18N2O5	1b	677.44	677.44	677.44	3387.2	25004.3	677.44	163972	495526	463270	787450	224140	449538	734465	912322	780199	778068	697935	667530	980680	797196	856179	868199	502941	999443	672050	817241	661931	1.04484e+06	939219	792759	837495	652044	1.14546e+06	1.19416e+06	1.01311e+06	835707	648946	659224	600522	612544	629153
MEDP1678	Thr-Val-Leu	Amino acid and Its metabolites	Small Peptide	332.22	331.211	[M+H]+	C15H29N3O5	3	3134.75	3134.75	3134.75	3134.75	3134.75	3134.75	17755.3	16293.1	15673.8	27508.7	18778.7	24611.2	34834.3	77557	48412.6	29137	35235.6	42340.1	73211.7	57206.5	63048.1	65403.6	52427.3	87423.6	74886.5	58259	40051.4	76248.5	91548.4	107975	86385.4	49807	108397	116870	122112	93960.5	69210.5	75472.3	46489.2	47763.7	54810.3
MEDP2742	Thr-Val-Thr	Amino acid and Its metabolites	Small Peptide	320.18	319.174	[M+H]+	C13H25N3O6	3	100253	58044.7	106902	91327.4	102272	75259.7	120972	94074.8	152962	165166	114780	157571	156084	249723	161576	147868	201226	186795	335701	268434	214960	193979	189310	291104	182921	199006	163807	289501	276342	280212	212614	137696	237224	339558	255896	262843	225258	218367	193590	127106	191621
MEDP0177	Thymine	Nucleotide and Its metabolites	Nucleotide and Its metabolites	127.05	126.043	[M+H]+	C5H6N2O2	1a	15375.5	34537.1	45199.6	35279.5	47753.8	47577.9	97363	157232	83686.2	78429.6	72050.1	64201.8	131945	83704.4	91437.3	83996.7	56300.3	88005.6	171029	145458	139132	103260	94718.3	96084.2	215003	128155	128174	97734.7	106000	81410.2	224249	156875	141657	129040	96891.3	99355.6	120085	107019	87034.9	107509	102286
MEDN0224*056	Trehalose	Carbohydrates and Its metabolites	Sugars	341.11	342.116	[M-H]-	C12H22O11	1b	6457.63	16797.7	1849.8	6580.26	6038.58	10093.5	3079.32	10708.7	16157.9	17002.2	6148.94	9829.87	12926.2	7754.41	7581.47	8782.9	11170	10741.8	13878.2	14863.2	9829.87	23260	3876.87	13815.6	6460.72	48479.8	33599.1	7757.08	14167.2	11054	14446.4	16777.1	22701.1	21981.3	17026.2	31517.6	21287.5	27132.4	23964.5	32777.4	30683.5
MEDN1406	Tridecanedioic acid	FA	FFA	243.16	244.167	[M-H]-	C13H24O4	1a	148293	1.0047e+06	261126	320400	213165	141962	174138	186974	146218	297873	312095	197411	439478	266220	1.00082e+06	154286	327383	235264	165824	198022	525895	316986	1.11023e+06	264677	471240	1.03842e+06	454465	850236	249132	438117	522689	172618	170608	227307	558285	257375	286188	320707	335144	327228	337146
MEDP2066	Triethylenetetramine	Alcohol and amines	Polyamines	147.16	146.153	[M+H]+	C6H18N4	1b	569982	423329	511437	422298	439345	454712	712887	807293	472981	506714	559306	671466	1.26591e+06	1.2119e+06	499511	510419	565479	567061	623296	501568	619892	969991	894892	543113	384090	803448	436887	543564	796063	645637	521408	619409	418760	632883	513424	436296	1.09586e+06	658976	1.03493e+06	587790	1.12353e+06
MEDP0251	Trigonelline	CoEnzyme and vitamins	CoEnzyme and vitamins	138.05	137.048	[M+H]+	C7H7NO2	1b	90657.4	205189	186386	95086.5	434474	355082	494391	439557	847443	531980	498263	539804	802643	531499	809565	743342	842258	752957	777450	886812	850821	789065	917162	930494	784748	1.20893e+06	972310	1.12212e+06	1.01127e+06	876944	848980	890408	946349	1.23976e+06	961002	1.16094e+06	816205	755515	688970	819253	820495
MEDN1717*072	Tropate	Organic acid and Its derivatives	Organic acid and Its derivatives	165.06	166.063	[M-H]-	C9H10O3	1a	12499.1	8526.27	28310.7	30665.4	34256.9	24687.3	18579.1	16073.6	43175.1	39158.3	44958.5	53574.9	41419.5	24570.9	41793.4	79448.1	132158	357855	874481	1.46956e+06	267602	232162	525917	1.64808e+06	116698	2.27315e+06	3.62173e+06	1.5567e+06	632229	229889	2.70683e+06	278442	1.08312e+06	1.23811e+06	962701	760017	514633	609064	584958	569944	562155
MEDP2509	Trp-His	Amino acid and Its metabolites	Small Peptide	342.16	341.149	[M+H]+	C17H19N5O3	1b	1934.97	1934.97	1934.97	1934.97	1934.97	1934.97	1934.97	1934.97	9674.84	9814.94	1934.97	1934.97	34619.5	17989.2	39410.6	61121.5	43579.7	37748.8	120877	97151.8	101662	80183.5	47756.7	138634	105525	277307	97384.6	219725	202168	441680	209226	147268	238907	472290	317359	226294	142569	96966.3	108341	107892	103979
MEDP2468	Trp-Ile	Amino acid and Its metabolites	Small Peptide	318.18	317.17	[M+H]+	C17H23N3O3	1b	2209.44	2209.44	2209.44	2209.44	2209.44	2209.44	11666.7	24527.3	28981.3	19573.1	11743	11047.2	16005.6	33166.1	30871.5	28382.5	20499	16701.7	52069.4	33616	46505.7	36337.6	21346.9	39270.9	31471.7	60070.9	29553.6	58147.9	58372.4	56049.3	55815.6	28335.3	73962.7	97425.1	65306.9	50327.2	50564.4	33951.7	33565.3	34505.6	27267.7
MEDP2455	Trp-Val	Amino acid and Its metabolites	Small Peptide	304.17	303.158	[M+H]+	C16H21N3O3	1b	2109.41	2109.41	2109.41	2109.41	2109.41	2109.41	10547.1	31319.3	18508.1	46313.8	20610.2	19684	36119.3	40328.5	28012.6	49758.6	38122.6	48108	58922.8	38038.6	60214	58056.4	18628.3	68076	37548.1	59414.5	51994.4	82876.8	69099.3	64942.4	67846.2	37439.5	90697.5	102990	83826.1	76454.3	64012.6	45917	48373.9	54799	43144.2
MEDN0209	Tryptamine	Tryptamines,Cholines,Pigments	Tryptamines	159.09	160.1	[M-H]-	C10H12N2	1a	25918.7	44816.4	43472.1	44446.4	50487.6	57141.3	62138.8	95677	89842.9	121036	86095.3	100375	135099	119732	142327	170006	142335	158032	202707	204083	213670	231975	171022	207493	212377	293676	296187	252275	246861	297141	321073	296904	358155	374749	370910	353569	179135	181062	204320	175133	187636
MEDP2385	Tyr-Asn	Amino acid and Its metabolites	Small Peptide	296.12	295.117	[M+H]+	C13H17N3O5	1b	34663.8	6932.77	6932.77	37088.9	6932.77	6932.77	122291	363963	202486	552883	288716	249626	478840	494486	544858	955319	549775	485704	1.06247e+06	905737	978105	905474	532954	1.09717e+06	1.12005e+06	1.01782e+06	773298	1.37035e+06	993980	1.1306e+06	1.45374e+06	1.25037e+06	1.75849e+06	1.39583e+06	2.05474e+06	1.61415e+06	954003	1.07419e+06	1.16846e+06	858465	720839
MEDP2388	Tyr-Asp	Amino acid and Its metabolites	Small Peptide	297.11	296.101	[M+H]+	C13H16N2O6	1a	113765	39418.9	68616.7	70123.1	28828.3	24512.2	79386.1	238294	122806	243422	142283	146264	256632	295321	218131	449072	328783	202382	663373	446262	533617	451824	193358	613226	739035	695562	647410	852024	707491	763932	1.27792e+06	780161	913562	972508	1.10671e+06	602796	603728	696087	634729	526904	492996
MEDP2391	Tyr-Glu	Amino acid and Its metabolites	Small Peptide	311.12	310.116	[M+H]+	C14H18N2O6	1b	2.48271e+06	265815	1.1375e+06	2.17609e+06	285399	143314	3.65637e+06	2.87121e+06	4.79767e+06	5.57631e+06	1.70304e+06	3.26307e+06	2.35269e+06	2.6114e+06	3.18585e+06	2.52079e+06	2.21221e+06	1.32091e+06	1.93733e+06	1.90648e+06	1.63259e+06	1.65826e+06	1.55976e+06	2.33888e+06	1.68385e+06	1.5399e+06	1.84264e+06	1.67576e+06	1.95788e+06	2.1091e+06	1.92019e+06	1.61103e+06	2.15221e+06	2.24994e+06	2.23812e+06	2.03431e+06	2.9304e+06	2.80932e+06	2.61313e+06	2.37285e+06	2.02817e+06
MEDP2566*246	Tyr-Gly	Amino acid and Its metabolites	Small Peptide	239.1	238.095	[M+H]+	C11H14N2O4	1b	82773.9	55548	80538.9	90823.4	221908	95696.9	683312	1.18134e+06	1.20976e+06	2.49289e+06	928508	1.71252e+06	4.15628e+06	4.61279e+06	2.33755e+06	6.01033e+06	4.33413e+06	3.46675e+06	8.61088e+06	6.50942e+06	5.69702e+06	4.83696e+06	2.86241e+06	6.93604e+06	5.65458e+06	6.01753e+06	4.84543e+06	8.08654e+06	8.78789e+06	6.09859e+06	7.82643e+06	4.67852e+06	9.04494e+06	8.29523e+06	9.4298e+06	7.03068e+06	4.693e+06	4.94091e+06	5.16462e+06	4.25546e+06	4.59596e+06
MEDP1894	Tyr-Leu	Amino acid and Its metabolites	Small Peptide	295.17	294.158	[M+H]+	C15H22N2O4	2	17165.6	17884.6	16970.6	24150.1	44402.7	17636.1	108144	241766	257691	431997	194583	227142	466830	664576	543561	759083	555453	545452	1.02715e+06	743770	1.0288e+06	720033	495617	1.17104e+06	1.09057e+06	925994	547125	1.28557e+06	1.20469e+06	1.41628e+06	1.06135e+06	600505	1.39019e+06	1.50137e+06	1.31001e+06	985159	889194	725453	676983	629998	657923
MEDP2086	Tyr-OtBu	Benzene and substituted derivatives	Benzene and substituted derivatives	238.14	237.136	[M+H]+	C13H19NO3	1b	240015	177529	209396	215286	224266	200653	177825	186339	177510	185491	164884	184251	195386	167206	140172	236800	183811	190131	182939	140350	170727	157699	214014	169101	165602	148982	167905	155584	151047	155102	152954	170240	144803	126597	136347	139958	204714	192491	187873	175850	186935
MEDP2430	Tyr-Pro	Amino acid and Its metabolites	Small Peptide	279.13	278.127	[M+H]+	C14H18N2O4	1b	152796	158495	205039	181007	336193	183528	1.26084e+06	3.01582e+06	2.37384e+06	4.19696e+06	1.80382e+06	2.83812e+06	1.0068e+07	9.95917e+06	7.47342e+06	9.50082e+06	9.57316e+06	8.19829e+06	2.63075e+07	2.27177e+07	1.84632e+07	1.7893e+07	1.07445e+07	1.82132e+07	2.9256e+07	3.00207e+07	1.83942e+07	3.67182e+07	2.55623e+07	3.0377e+07	4.35096e+07	3.01268e+07	3.32878e+07	5.23722e+07	3.52463e+07	3.10217e+07	1.84121e+07	1.68349e+07	1.73884e+07	1.68827e+07	1.73504e+07
MEDP2503	Tyr-Thr	Amino acid and Its metabolites	Small Peptide	283.13	282.122	[M+H]+	C13H18N2O5	1b	50698.6	67206.8	77627	68302	52729.2	34429.1	107072	227702	186942	812984	337180	358345	686717	607265	400912	2.23275e+06	704981	680453	1.03188e+06	962663	1.06552e+06	800721	808944	1.48599e+06	1.24293e+06	1.55171e+06	840968	1.78721e+06	2.98527e+06	1.89896e+06	1.45064e+06	673091	2.15735e+06	3.87868e+06	1.84544e+06	1.99055e+06	1.57691e+06	1.21165e+06	1.46052e+06	1.05317e+06	1.09957e+06
MEDP2432	Tyr-Tyr	Amino acid and Its metabolites	Small Peptide	345.14	344.137	[M+H]+	C18H20N2O5	1a	3052.67	3052.67	3052.67	3052.67	3052.67	3052.67	18741.2	32994.1	33412.6	64224.9	15263.3	22402	68243.8	67932.9	60591	113893	86493.3	62355.2	221273	119214	171104	118975	73978.3	216935	278347	187447	80438.4	359166	385257	451121	322384	119003	344562	473795	334601	310779	171884	142930	128090	155327	144915
MEDN1987	Tyr-Val	Amino acid and Its metabolites	Small Peptide	279.14	280.143	[M-H]-	C14H20N2O4	1b	905.393	905.393	905.393	905.393	905.393	905.393	4526.97	8017.96	8974.79	16489.4	7300.73	10529	23839.3	25781.9	16047.7	38524	32206.7	27064.6	56001.7	30787.1	38507.7	35277.2	29779.4	55821.2	56039.7	72831.8	32518.6	87959.6	67877.2	100266	125925	62964.8	95099.9	177271	103389	64644.6	30595.7	38957.9	32932.5	39904.7	38407.2
MEDN0554*186	Tyrosol	Benzene and substituted derivatives	Benzene and substituted derivatives	137.06	138.068	[M-H]-	C8H10O2	3	511818	521444	500050	540458	527669	537194	415810	494443	503466	488703	545721	531949	488500	492682	550796	506941	509617	423714	497220	499076	476030	492394	533117	532832	482040	554391	556705	573130	500795	488771	497496	534967	512296	420034	616411	518597	456135	460803	452704	459250	449260
MEDN1087*061	UDP-D-galactose	Carbohydrates and Its metabolites	Sugars	565.05	566.055	[M-H]-	C15H24N2O17P2	3	69190.6	136946	199434	186642	33350.7	42783.4	6988.23	7922.37	11489.8	4108.1	30235.5	12877.2	17229.7	9780.73	3580.03	11927.5	14614	15048.6	10439.8	8621.74	11451.1	4789.71	25936.3	19555.9	1570.2	36073.7	24597.6	5269.11	18602.9	12576.9	3960.15	4509	9097.14	10243.8	12082	6066.57	27975.4	37553.2	34781.1	36949.8	31319
MEDN0538*061	UDP-glucose	Carbohydrates and Its metabolites	Sugars	565.05	566.055	[M-H]-	C15H24N2O17P2	3	69190.6	136946	199434	186642	33350.7	42783.4	6988.23	7922.37	11489.8	4108.1	30235.5	12877.2	17229.7	9780.73	3580.03	11927.5	14614	15048.6	10439.8	8621.74	11451.1	4789.71	25936.3	19555.9	1570.2	36073.7	24597.6	5269.11	18602.9	12576.9	3960.15	4509	9097.14	10243.8	12082	6066.57	27975.4	37553.2	34781.1	36949.8	31319
MEDN1631	UDP-xylose	Carbohydrates and Its metabolites	Sugars	535.04	536.044	[M-H]-	C14H22N2O16P2	3	76801.6	58213.9	141939	113068	71949.1	38884.4	50578	54130.9	47947	41596	73914.3	49690.6	51221.4	35592.6	47816.4	32149.8	67123.4	37730.3	60524.5	42181.8	27471.2	30432.8	58696	61697.2	26666.5	41477.5	50460.1	41130	44818.4	40370.7	17827.6	39021.4	37699.2	40858.2	33361	38296.4	68375.8	77905.6	72718.8	83400.2	62205.6
MEDP0178	Uracil	Nucleotide and Its metabolites	Nucleotide and Its metabolites	113.03	112.027	[M+H]+	C4H4N2O2	1a	260150	107050	144502	206293	1.09454e+06	275911	2.15401e+06	2.57554e+06	2.06946e+06	2.6424e+06	1.97976e+06	2.22284e+06	2.95959e+06	2.46251e+06	2.34769e+06	2.58674e+06	2.58184e+06	1.67014e+06	2.76276e+06	2.99465e+06	2.82128e+06	2.93321e+06	2.83527e+06	2.46103e+06	2.06323e+06	1.62693e+06	2.25415e+06	2.72153e+06	2.69035e+06	1.5493e+06	2.10134e+06	2.25048e+06	2.68014e+06	2.22467e+06	1.93458e+06	2.9147e+06	2.62282e+06	2.47926e+06	3.01181e+06	2.39179e+06	2.24435e+06
MEDP0086	Urea	Alcohol and amines	Amines	61.04	60.032	[M+H]+	CH4N2O	1a	1.16171e+06	2.86165e+06	1.55635e+06	2.45002e+06	631097	1.40169e+06	1.42236e+06	1.29276e+06	1.69281e+06	1.53875e+06	460536	1.85626e+06	1.86755e+06	1.83035e+06	1.2563e+06	4.59682e+06	451273	1.43068e+06	1.1637e+06	1.93549e+06	1.13082e+06	2.4041e+06	1.19361e+06	2.14149e+06	968584	1.39759e+06	1.40475e+06	1.95678e+06	856551	759492	1.89388e+06	1.19655e+06	1.34375e+06	1.33923e+06	1.13222e+06	762363	1.24519e+06	1.87828e+06	1.86645e+06	1.69166e+06	1.73037e+06
MEDN1306	Ureidosuccinic acid	Amino acid and Its metabolites	Amino acid derivatives	175.04	176.13	[M-H]-	C5H8N2O5	1b	7177.38	2928.71	7019.43	8203.32	8758.9	2992.52	13158.9	55249.8	32990.9	95165.7	39292.5	77974.4	140671	69597.9	73803	192574	73995.3	102577	175677	151700	175691	108246	88394.4	175020	143031	167022	135100	148820	199629	144006	170103	89677.7	215060	219959	220550	192272	79633.1	104404	75492.7	90583.4	114411
[truncated: 36 more rows]
[truncated: 7 more columns]
