# Supplementary material for: Widely Targeted Metabolomic Analysis Reveals Dynamic Metabolic Changes in Yanbian Cattle during Dry-Aging Process
Source: Foods. 2024 Sep 11;13(18):2879. doi: 10.3390/foods13182879 (PMC11430874; doi:10.3390/foods13182879)
Supplement: Supplementary file 1 [file foods-13-02879-s001.zip › Supplementary data 2.xlsx]

## Sheet: Sheet1
Index	Compounds	Class I	Class II	Formula	Level	CAS	0d-1	0d-2	0d-3	0d-4	0d-5	0d-6	7d-1	7d-2	7d-3	7d-4	7d-5	7d-6	14d-1	14d-2	14d-3	14d-4	14d-5	14d-6	21d-1	21d-2	21d-3	21d-4	21d-5	21d-6	28d-1	28d-2	28d-3	28d-4	28d-5	28d-6	35d-1	35d-2	35d-3	35d-4	35d-5	35d-6	VIP	P-value	FDR	Type
MEDP1126*113	(R)-(-)-2-Phenylglycinol	Amino acid and Its metabolites	Amino acid derivatives	C8H11NO	2	56613-80-0	84625	130826	155818	160792	171700	148140	246069	390455	296987	512063	469018	491425	644751	643630	627451	907022	953212	718966	1.32159e+06	1.12015e+06	1.06244e+06	1.11734e+06	1.05232e+06	1.28497e+06	1.36206e+06	1.59219e+06	1.67024e+06	1.44149e+06	1.51271e+06	2.02302e+06	1.74286e+06	1.58237e+06	2.19061e+06	2.26225e+06	2.11225e+06	1.81174e+06	1.04282	9.92552e-18	3.24601e-16	sig
MEDP0115	1,4-Dihydro-1-Methyl-4-Oxo-3-Pyridinecarboxamide	Heterocyclic compounds	Pteridines and derivatives	C7H8N2O2	1a	769-49-3	4.58197e+06	5.37065e+06	5.7387e+06	4.82422e+06	1.53598e+07	7.53065e+06	2.53355e+07	2.15737e+07	2.44498e+07	3.22903e+07	1.93098e+07	2.9466e+07	3.51873e+07	2.82067e+07	2.30014e+07	2.91704e+07	3.35727e+07	1.7923e+07	2.93352e+07	3.73585e+07	3.98913e+07	2.79039e+07	3.35904e+07	5.26418e+07	2.2186e+07	2.70331e+07	3.38599e+07	3.67118e+07	3.6327e+07	1.80334e+07	3.94346e+07	2.67243e+07	4.43651e+07	2.25608e+07	4.13397e+07	3.80872e+07	1.56153	6.14655e-07	1.83358e-06	sig
MEDN1108	1,6-anhydro-β-D-glucose	Carbohydrates and Its metabolites	Sugars	C6H10O5	1b	498-07-7	28999.6	25141.1	23938.8	17191.2	28844.6	30075.4	59534.2	84348.9	97162.2	91419.7	50992.3	56027.1	77270.9	77522.1	80562	54526.2	137707	65802.9	107180	133823	133289	101468	75482.2	127068	92203.7	123366	52318.8	63840.8	196443	87167.4	97597.8	88404.8	135076	121652	117885	256760	1.36697	0.000394558	0.000839504	sig
MEDN0485	1,6-di-O-phosphono-D-fructose	Carbohydrates and Its metabolites	Phosphate sugars	C6H14O12P2	1b	4937-84-2	9.69966e+07	2.41683e+07	4.08274e+07	6.90405e+07	2.64683e+06	2.61832e+06	1.73452e+06	1.15433e+06	1.68964e+06	856945	1.65586e+06	1.26113e+06	1.31903e+06	2.50342e+06	1.01171e+06	1.07232e+06	1.53325e+06	1.70642e+06	1.24563e+06	1.25892e+06	1.12111e+06	703368	1.26763e+06	739160	813225	520085	568660	1.29758e+06	1.14823e+06	875741	791326	936873	603885	810675	659074	553293	1.66131	0.000486832	0.00100909	sig
MEDP2725	1-Fluorocyclohexadiene-cis,cis-1,2-diol	Alcohol and amines	Alcohols	C6H7FO2	3	-	526670	722440	874675	865235	1.09793e+06	842317	1.35342e+06	2.07401e+06	1.9789e+06	2.77625e+06	2.24432e+06	2.61527e+06	3.69997e+06	3.50592e+06	3.69695e+06	5.4108e+06	4.79881e+06	4.58881e+06	7.14077e+06	6.39956e+06	6.67147e+06	6.1459e+06	5.425e+06	7.49017e+06	6.88266e+06	9.87392e+06	9.32862e+06	8.85683e+06	9.43266e+06	1.12552e+07	1.05358e+07	9.13401e+06	1.21956e+07	1.33359e+07	1.30236e+07	1.12709e+07	1.02248	5.46071e-18	2.09644e-16	sig
MEDP1003*113	1-Hydroxylamino-2-phenylethane	Benzene and substituted derivatives	Benzene and substituted derivatives	C8H11NO	2	3217-93-4	84625	130826	155818	160792	171700	148140	246069	390455	296987	512063	469018	491425	644751	643630	627451	907022	953212	718966	1.32159e+06	1.12015e+06	1.06244e+06	1.11734e+06	1.05232e+06	1.28497e+06	1.36206e+06	1.59219e+06	1.67024e+06	1.44149e+06	1.51271e+06	2.02302e+06	1.74286e+06	1.58237e+06	2.19061e+06	2.26225e+06	2.11225e+06	1.81174e+06	1.04282	9.92552e-18	3.24601e-16	sig
MEDP0146*119	1-Methyladenine	Nucleotide and Its metabolites	Nucleotide and Its metabolites	C6H7N5	1a	5142-22-3	6889.97	6889.97	6889.97	6889.97	6889.97	6889.97	34449.8	36357.1	63714.3	35217.7	55483.8	52925.6	77789.9	88734.2	55525.5	153559	162707	60755.4	249962	206153	214622	237300	204073	233445	194986	99338.5	159862	193980	331744	408955	330349	335357	434392	523722	351835	340942	1.11341	2.8896e-11	1.77189e-10	sig
MEDP2421*159	1-Methylguanosine	Nucleotide and Its metabolites	Nucleotide and Its metabolites	C11H15N5O5	1a	2140-65-0	453115	29399	50323.4	57677.9	240585	52639.7	359248	529163	138281	293478	446074	278123	459331	270498	323410	389899	608432	380240	698327	634521	454071	517665	732800	655885	501569	522591	568538	629116	850399	583958	726821	757573	676149	791895	713841	1.08007e+06	1.30954	4.39309e-08	1.50353e-07	sig
MEDP1127	1-acetylindole	Heterocyclic compounds	Indole and Its derivatives	C10H9NO	3	576-15-8	106748	186691	275705	276448	242065	278197	436016	442766	480551	618177	579470	698313	817992	853981	804266	1.04484e+06	991503	923227	1.24754e+06	1.17021e+06	1.33667e+06	1.22555e+06	1.05073e+06	1.24792e+06	1.339e+06	1.61908e+06	1.62155e+06	1.53376e+06	1.44138e+06	1.69821e+06	1.82941e+06	1.68671e+06	1.75169e+06	1.93691e+06	1.82676e+06	1.52559e+06	1.06864	4.18715e-21	5.83247e-19	sig
MEDP1273	10-deoxyformamycin	Others	Others	C25H43NO6	2	11091-33-1	142154	91138.2	60501.3	107403	148008	143499	328260	437910	208771	473791	364926	404840	467354	371196	310430	871468	539223	431700	649388	489467	349217	607084	615229	871109	427383	776173	378872	488182	536983	1.12613e+06	684384	721527	620709	801346	872093	730646	1.43746	6.56124e-06	1.73981e-05	sig
MEDN1081*205	12,13-DiHOME	FA	Oxidized lipids	C18H34O4	2	263399-35-5	1043.77	1043.77	1043.77	1043.77	1043.77	1043.77	15404.3	14311.2	12031.5	5218.86	10734	12553.8	14112.1	15735.8	14842.6	8849	13815	8428.15	18276.4	16454.7	12721	12535	20359.7	18679.5	10834.8	24663.1	12840.8	15963.4	14305.1	18615.5	20877.4	28297	19795.4	12036	15346.3	21470	1.52935	5.3019e-08	1.76663e-07	sig
MEDP2722*266	2,22-Dideoxy-3-dehydroecdysone	Hormones and hormone related compounds	Hormones and hormone related compounds	C27H42O4	3	-	130012	105174	191968	92801.3	132466	69833.8	47848.4	46157.3	59567.3	26313.5	76339.2	26943.8	28603.9	73349.1	55795.9	26024.4	36799.7	15341.3	21441.5	25179.4	28052.7	47653.8	120696	44528.1	22400.4	29556.1	29852.6	14478	46551.2	40628.6	50124.3	21869.5	55277.8	30318.3	29690.9	78637.7	1.09437	4.6805e-05	0.000111398	sig
MEDP1246*147	2,4-diacetamino-2,4,6-triphenoxy-D-mannopyranose	Carbohydrates and Its metabolites	Sugar derivatives	C10H18N2O5	3	-	31696.2	138185	164454	43229.3	1.06076e+06	93619.3	1.55226e+06	5.6168e+06	2.57239e+06	9.35994e+06	7.03838e+06	6.26323e+06	1.39499e+07	1.29433e+07	1.17103e+07	3.48289e+07	1.89166e+07	2.2854e+07	3.30762e+07	3.19374e+07	3.58758e+07	3.37744e+07	2.47548e+07	4.53717e+07	3.38223e+07	5.59918e+07	5.05182e+07	4.84259e+07	6.10924e+07	5.97831e+07	5.82172e+07	5.21866e+07	8.08484e+07	7.91902e+07	7.67123e+07	6.84922e+07	1.33416	1.12863e-15	1.68912e-14	sig
MEDP2738*269	2-Hexadecanoylthio-1-ethylphosphorylcholine	FA	Others	C23H48NO5PS	3	60793-01-3	643859	352612	259421	580304	807004	758908	1.3439e+06	1.33033e+06	628388	905691	663470	2.12518e+06	1.29913e+06	668851	651229	1.7078e+06	784279	1.19865e+06	1.04536e+06	671192	427566	765835	689048	1.4719e+06	468654	592341	348103	606198	304886	1.16471e+06	652743	314014	656244	602252	899199	644134	1.08263	0.0280349	0.0438138	sig
MEDP0151	2-Hydroxy-6-Aminopurine	Nucleotide and Its metabolites	Nucleotide and Its metabolites	C5H5N5O	1a	3373-53-3	58577.8	41047.7	108800	93116.9	234839	169448	368927	369892	473152	375063	448364	352815	484992	448840	411564	465935	360419	543814	610854	767705	664829	374351	548940	615045	524077	739060	640449	680061	676890	786679	690833	599124	854636	982067	809241	790472	1.51609	5.69465e-12	4.08811e-11	sig
MEDP1958	2-Hydroxyadenosine	Nucleotide and Its metabolites	Nucleotide and Its metabolites	C10H13N5O5	2	1818-71-9	362605	166790	159560	459577	2.87108e+06	577051	1.34835e+07	6.42953e+06	1.107e+07	1.07447e+07	1.16991e+07	7.54236e+06	1.07037e+07	1.14768e+07	1.17003e+07	8.32429e+06	1.50893e+07	8.32211e+06	1.50162e+07	1.47893e+07	1.04283e+07	1.09288e+07	1.50833e+07	9.7932e+06	1.23156e+07	7.03313e+06	7.63277e+06	1.55232e+07	1.31094e+07	1.08248e+07	8.67005e+06	6.13723e+06	8.05417e+06	1.3967e+07	9.29609e+06	1.29851e+07	1.70565	1.03852e-07	3.35901e-07	sig
MEDN2066	2-Methoxyacetic acid	Organic acid and Its derivatives	Organic acid and Its derivatives	C3H6O3	1b	625-45-6	9308.73	21867.2	27135	14142	46350.2	38358.5	33465.1	34902.8	25305.5	52541	36593.2	44946.8	34452.2	49199.2	48938.4	45044.9	36227.2	42016	41531.6	54625.6	52547.7	56915.9	37627.9	49310.8	45786.8	52869.5	43848	51756.6	42627.1	52990.6	49972.2	44858.4	43093.3	51921.5	53908.4	53662.1	1.25809	0.000238843	0.000519454	sig
MEDN1057	2-Methyl-d-erythritol 2,4-cyclodiphosphate	Carbohydrates and Its metabolites	Phosphate sugars	C5H12O9P2	3	143488-44-2	1.60562e+06	3.57611e+06	4.63615e+06	1.47404e+06	6.7329e+06	5.77476e+06	2.33529e+07	1.18799e+07	1.32439e+07	1.11474e+07	1.83213e+07	2.39939e+07	3.05927e+07	4.26695e+07	1.90562e+07	3.35541e+07	5.24161e+07	2.62537e+07	2.3065e+07	1.55349e+07	1.97947e+07	2.8483e+07	3.94171e+07	2.02053e+07	3.08683e+07	1.71732e+07	1.30834e+07	2.94768e+07	2.9568e+07	3.27746e+07	3.11186e+07	4.89891e+07	1.68792e+07	2.74535e+07	1.6357e+07	1.63214e+07	1.29955	7.61601e-05	0.000178185	sig
MEDP0461*159	2-Methylguanosine	Nucleotide and Its metabolites	Nucleotide and Its metabolites	C11H15N5O5	2	2140-77-4	453115	29399	50323.4	57677.9	240585	52639.7	359248	529163	138281	293478	446074	278123	459331	270498	323410	389899	608432	380240	698327	634521	454071	517665	732800	655885	501569	522591	568538	629116	850399	583958	726821	757573	676149	791895	713841	1.08007e+06	1.30954	4.39309e-08	1.50353e-07	sig
MEDP2113	2-Phenylpropylamine	Benzene and substituted derivatives	Benzene and substituted derivatives	C9H13N	1a	582-22-9	615825	589827	593535	615593	531821	563621	480987	467738	445430	442043	426695	454415	362110	430041	395651	409384	413606	368252	339391	303666	373434	315360	410304	287361	318057	267291	373559	281218	321548	276318	281864	308656	282108	300687	272480	302180	1.02908	7.77669e-16	1.29563e-14	sig
MEDP2697*276	2-Thio-PAF	FA	Others	C26H54NO6PS	3	-	110434	47701.8	92631	78688.1	92466.1	99206.4	362253	253939	289828	602973	304708	899937	300027	278514	314703	604577	268888	422441	323562	237383	164933	432022	217399	454834	117957	327946	143587	382064	191289	281084	184120	154085	196441	389313	263713	195155	1.57988	0.0019277	0.00357596	sig
MEDN1226*010	2-amino-4-oxovaleric acid	Organic acid and Its derivatives	Organic acid and Its derivatives	C5H9NO3	3	4439-83-2	92648.5	92648.5	92648.5	92648.5	92648.5	92648.5	491508	463243	647538	642605	483056	569481	907257	860218	852368	980801	1.07724e+06	963903	1.89664e+06	1.63265e+06	1.68545e+06	1.46397e+06	1.17774e+06	1.70577e+06	1.68024e+06	1.83635e+06	1.8304e+06	2.31602e+06	2.5544e+06	2.35848e+06	2.27667e+06	1.89968e+06	2.98849e+06	3.33522e+06	2.85264e+06	2.95466e+06	1.22708	7.16911e-16	1.21737e-14	sig
MEDP1272	20,26-dihydroxyecdysone	Hormones and hormone related compounds	Hormones and hormone related compounds	C27H44O8	3	19458-46-9	2.14998e+06	1.48501e+06	1.05816e+06	2.26906e+06	5.37034e+06	1.72943e+06	1.02131e+07	8.69558e+06	7.89962e+06	1.08925e+07	7.38676e+06	1.36204e+07	7.90157e+06	8.08923e+06	7.91962e+06	9.44129e+06	7.8141e+06	7.68438e+06	9.19746e+06	8.43942e+06	5.78371e+06	7.9781e+06	5109599	1.01046e+07	5.0038e+06	7.35718e+06	3.77626e+06	7.11487e+06	5.34944e+06	8.85863e+06	8.28073e+06	3.51849e+06	5.47524e+06	7.63372e+06	6.69363e+06	6.03756e+06	1.79276	1.17702e-06	3.37439e-06	sig
MEDP2361	3-(imidazol-4-yl)propionic acid	Heterocyclic compounds	Heterocyclic compounds	C6H8N2O2	1a	1074-59-5	122888	138489	78125.2	117177	147877	225192	631276	355106	626494	370329	472592	483039	343015	485794	396077	338769	518418	380913	521186	335995	350288	298575	311798	255763	321633	193695	250982	406653	292944	288253	273843	198502	277720	275773	175558	204360	1.49119	2.24355e-07	6.95107e-07	sig
MEDN0852*023	3-Amino-4-Hydroxybenzoic Acid	Benzene and substituted derivatives	Phenolic acids	C7H7NO3	1b	1571-72-8	8768.71	10722.5	33733.6	17357.1	35491.1	65400.7	205459	322824	75127.3	349611	242242	311267	243267	472492	344044	418034	231353	547773	441039	581754	273524	569749	492447	1.03234e+06	95754.3	1.10212e+06	387021	697067	374790	769061	596109	427732	532592	973649	694171	228909	1.46571	0.00040391	0.000849172	sig
MEDN2067*023	3-Amino-5-hydroxybenzoic acid	Organic acid and Its derivatives	Organicacid and Its derivatives	C7H7NO3	1b	76045-71-1	8768.71	10722.5	33733.6	17357.1	35491.1	65400.7	205459	322824	75127.3	349611	242242	311267	243267	472492	344044	418034	231353	547773	441039	581754	273524	569749	492447	1.03234e+06	95754.3	1.10212e+06	387021	697067	374790	769061	596109	427732	532592	973649	694171	228909	1.46571	0.00040391	0.000849172	sig
MEDN1602*051	3-Deoxyguanosine	Nucleotide and Its metabolites	Nucleotide and Its metabolites	C10H13N5O4	3	3608-58-0	8616.15	8616.15	8616.15	8616.15	8616.15	8616.15	79672.4	50101.9	43080.8	54164.6	47691.5	53923.2	62523.3	74733.1	59685.9	80231.2	74927.8	60767.2	91868.5	100024	80068.1	92502.1	71186.2	84916.3	73896.8	139410	69720.6	118339	78153.6	90763.8	170240	68602.4	88851.9	118801	79151.3	120217	1.48398	2.78642e-08	9.92102e-08	sig
MEDN0093*023	3-Hydroxyanthranilic Acid	Benzene and substituted derivatives	Phenolic acids	C7H7NO3	1b	548-93-6	8768.71	10722.5	33733.6	17357.1	35491.1	65400.7	205459	322824	75127.3	349611	242242	311267	243267	472492	344044	418034	231353	547773	441039	581754	273524	569749	492447	1.03234e+06	95754.3	1.10212e+06	387021	697067	374790	769061	596109	427732	532592	973649	694171	228909	1.46571	0.00040391	0.000849172	sig
MEDP0899*119	3-Methyladenine	Nucleotide and Its metabolites	Nucleotide and Its metabolites	C6H7N5	1a	5142-23-4	6889.97	6889.97	6889.97	6889.97	6889.97	6889.97	34449.8	36357.1	63714.3	35217.7	55483.8	52925.6	77789.9	88734.2	55525.5	153559	162707	60755.4	249962	206153	214622	237300	204073	233445	194986	99338.5	159862	193980	331744	408955	330349	335357	434392	523722	351835	340942	1.11341	2.8896e-11	1.77189e-10	sig
MEDP2408	3-aminobenzamide	Benzene and substituted derivatives	Benzene and substituted derivatives	C7H8N2O	1b	3544-24-9	4.28881e+06	4.9605e+06	3.9957e+06	3.34473e+06	6.11204e+07	2.41215e+07	9.33998e+07	7.86024e+07	7.34532e+07	7.46253e+07	7.54582e+07	7.57642e+07	8.93273e+07	8.00695e+07	8.36127e+07	6.23102e+07	8.72806e+07	7.65559e+07	1.09976e+08	8.41018e+07	7.55509e+07	7.32305e+07	9.94369e+07	7.70412e+07	8.26504e+07	6.98908e+07	6.46769e+07	9.64043e+07	8.40711e+07	1.08453e+08	7.61267e+07	8.09935e+07	6.45797e+07	9.36322e+07	8.21103e+07	9.4315e+07	1.75254	9.70972e-09	3.74397e-08	sig
MEDN1092*189	4-acetoxyphenol	Benzene and substituted derivatives	Phenolics	C8H8O3	3	3233-32-7	681156	1.12225e+06	2.36351e+06	1.32787e+06	2.50564e+06	4.31233e+06	1.42289e+07	2.34108e+07	5.16498e+06	2.46335e+07	1.75267e+07	2.14751e+07	1.50374e+07	2.98739e+07	2.58398e+07	2.95317e+07	1.62517e+07	3.56576e+07	2.97012e+07	3.7222e+07	1.65562e+07	3.80509e+07	3.54073e+07	6.48288e+07	6.61741e+06	7.39299e+07	2.9272e+07	4.48214e+07	2.52242e+07	5.18205e+07	3.80509e+07	2.73935e+07	3.61543e+07	6.84159e+07	4.63584e+07	1.67639e+07	1.45977	0.000399785	0.000846547	sig
MEDN2325	5-Acetylamino-6-formylamino-3-methyluracil	Benzene and substituted derivatives	Benzene and substituted derivatives	C8H10N4O4	3	85438-96-6	4617.15	6404.35	10213.3	11786.2	7941.89	13326.6	17583.3	32400	23093.3	41123.5	24817.9	22836.1	30465.7	37711.1	36286.8	48993.6	41600.1	35271.6	67249.5	64790.6	75205.9	74541.3	44884.4	66532.3	71005.1	98793.8	107042	83833.6	72708.7	104922	120488	94221.9	114895	135221	123285	133233	1.10829	6.78376e-17	1.39304e-15	sig
MEDN1513	5-Hydroxy-2'-deoxyuridine	Nucleotide and Its metabolites	Nucleotide and Its metabolites	C9H12N2O6	1b	5168-36-5	68867.9	38641.2	66054	57914.3	166066	92191.6	324279	382511	252783	465389	347792	368144	572680	514929	479311	580556	561027	521654	699253	664818	542156	699460	661713	690640	427334	746000	718485	953693	853948	742962	894396	860196	1.00412e+06	901769	724048	904931	1.47463	1.73635e-14	2.01737e-13	sig
MEDN0146	5-Hydroxymethyluracil	Nucleotide and Its metabolites	Nucleotide and Its metabolites	C5H6N2O3	1b	4433-40-3	4543.59	4543.59	4543.59	4543.59	61350.2	44974	35469.6	43594.8	42935.8	70439.2	22717.9	44078.3	65774.8	55446	30510.2	66616.4	56285.3	128449	72110.5	67058.4	61691.4	25802.8	62538.4	99583.1	40196.1	89307.8	96364.9	79967	48185.9	76739.2	109625	106438	94193.7	71562.9	72871.2	103456	1.46637	0.000251282	0.000543829	sig
MEDP0156	5-Methyluridine	Nucleotide and Its metabolites	Nucleotide and Its metabolites	C10H14N2O6	1b	1463-10-1	1857.39	1857.39	1857.39	1857.39	1857.39	1857.39	35945.3	25568.6	20117.2	19700.7	9286.96	18381.2	15713.3	27783.9	30969.7	24934	24732.5	43580.6	42962.3	29774.1	24139.7	18626.2	12750	26364.4	18909.1	24648.7	30165.9	24561.8	24204.1	36559.7	34194.2	24535.1	33267.8	33391.1	23558.4	23787.6	1.57172	3.64378e-06	9.8695e-06	sig
MEDN2198	5-Nitrosalicylic acid	Benzene and substituted derivatives	Benzene and substituted derivatives	C7H5NO5	1b	96-97-9	30496	50765.2	23197	36217.3	48826.9	54072.7	58691.5	116134	58814.9	62514.7	56942.4	59892.5	44895.1	65104.8	78777.5	66474.1	68236.7	46330.7	86801.1	69561.8	70668.4	85478.5	61797.5	68243.5	86707.9	99405.4	104798	85351.9	80665.2	83820	42472.3	87095	46553.4	57405.2	73217.6	72034.6	1.20902	0.000199801	0.000436695	sig
MEDP0821	6-Methylnicotinamide	Heterocyclic compounds	Pteridines and derivatives	C7H8N2O	1a	6960-22-1	4.12045e+06	4.50489e+06	3.89098e+06	3.54885e+06	6.37555e+07	2.34872e+07	8.96147e+07	7.10146e+07	7.75902e+07	7.21912e+07	8.00251e+07	7.42458e+07	8.84864e+07	8.11785e+07	8.15882e+07	6.74938e+07	8.80457e+07	7.41689e+07	1.08783e+08	8.73028e+07	6.98653e+07	7.14326e+07	9.6582e+07	7.2079e+07	8.19118e+07	6.94676e+07	6.35098e+07	1.05317e+08	7.88191e+07	1.09534e+08	7.73364e+07	8.10152e+07	6.69057e+07	9.15286e+07	8.29291e+07	9.41562e+07	1.74514	2.97166e-08	1.05381e-07	sig
MEDP2368	6-aminonicotinamide	Nucleotide and Its metabolites	Nucleotide and Its metabolites	C6H7N3O	1a	329-89-5	170638	431424	491744	144970	530736	454535	717312	593913	875518	634934	555846	638754	897837	763202	803124	820326	699580	728627	940645	1.10071e+06	1.01861e+06	900628	933394	925659	1.01083e+06	985812	1.23037e+06	961440	999452	912570	838318	966163	1.10644e+06	1.19338e+06	994369	1.08521e+06	1.23869	8.97199e-11	4.89029e-10	sig
MEDP1072*159	7-Methylguanosine	Nucleotide and Its metabolites	Nucleotide and Its metabolites	C11H15N5O5	2	20244-86-4	453115	29399	50323.4	57677.9	240585	52639.7	359248	529163	138281	293478	446074	278123	459331	270498	323410	389899	608432	380240	698327	634521	454071	517665	732800	655885	501569	522591	568538	629116	850399	583958	726821	757573	676149	791895	713841	1.08007e+06	1.30954	4.39309e-08	1.50353e-07	sig
MEDN0494	8,15-DiHETE	FA	FFA	C20H32O4	2	80234-65-7	1142.57	1142.57	1142.57	1142.57	1142.57	1142.57	8037.37	10973.4	9710.42	5975.32	11414.3	6584.65	7404.11	11126.3	17515.2	30430.5	18146.7	9019.19	13128.8	26489.2	31308.9	5833.88	29367.1	16627	20589.3	14605.1	29217	5712.84	31691.8	18025.6	26913.8	9528.79	42485	13824.8	27271.2	36362.5	1.27384	0.000244778	0.000531053	sig
MEDP1498*238	8-Azaguanine	Nucleotide and Its metabolites	Nucleotide and Its metabolites	C4H4N6O	1a	134-58-7	1.12337e+06	1.79627e+06	1.92072e+06	1.01574e+06	7.34426e+06	3.36316e+06	1.29478e+07	1.31954e+07	1.18919e+07	1.74012e+07	1.00266e+07	1.54287e+07	2.03011e+07	1.51383e+07	1.3461e+07	1.95594e+07	2.03353e+07	8.77631e+06	1.47191e+07	2.25719e+07	2.31765e+07	1.68329e+07	1.89056e+07	3.30989e+07	1.16368e+07	1.60546e+07	2.09326e+07	2.34394e+07	2.31974e+07	1.18968e+07	2.42039e+07	1.62414e+07	2.57417e+07	1.39721e+07	2.73005e+07	2.50707e+07	1.59333	7.41487e-07	2.17519e-06	sig
MEDP0382*253	8-Hydroxy-2-Deoxyguanosine	Nucleotide and Its metabolites	Nucleotide and Its metabolites	C10H13N5O5	1b	88847-89-6	557714	228991	226756	670308	5.17344e+06	844722	1.88919e+07	8.81025e+06	1.56975e+07	1.35835e+07	1.74947e+07	1.23059e+07	1.72264e+07	1.68091e+07	1.56721e+07	1.05253e+07	2.03751e+07	1.07037e+07	2.07829e+07	1.95375e+07	1.46531e+07	1.44343e+07	2.29573e+07	1.13327e+07	1.61363e+07	9.00842e+06	9.79878e+06	1.96955e+07	1.76781e+07	1.49091e+07	1.18627e+07	8.90787e+06	1.03165e+07	1.8622e+07	1.11312e+07	1.72478e+07	1.70348	5.468e-07	1.64786e-06	sig
MEDN0376*205	9,10-DiHOME	FA	Oxidized lipids	C18H34O4	1b	-	1043.77	1043.77	1043.77	1043.77	1043.77	1043.77	15404.3	14311.2	12031.5	5218.86	10734	12553.8	14112.1	15735.8	14842.6	8849	13815	8428.15	18276.4	16454.7	12721	12535	20359.7	18679.5	10834.8	24663.1	12840.8	15963.4	14305.1	18615.5	20877.4	28297	19795.4	12036	15346.3	21470	1.52935	5.3019e-08	1.76663e-07	sig
MEDN2319*205	9,10-Epoxy-18-hydroxyoctadecanoic acid	FA	Oxidized lipids	C18H34O4	3	3233-92-9	1043.77	1043.77	1043.77	1043.77	1043.77	1043.77	15404.3	14311.2	12031.5	5218.86	10734	12553.8	14112.1	15735.8	14842.6	8849	13815	8428.15	18276.4	16454.7	12721	12535	20359.7	18679.5	10834.8	24663.1	12840.8	15963.4	14305.1	18615.5	20877.4	28297	19795.4	12036	15346.3	21470	1.52935	5.3019e-08	1.76663e-07	sig
MEDN0398*204	AA	FA	Oxidized lipids	C20H32O2	1a	506-32-1	7992.38	8335.92	23140.2	15849.1	54554	13849.4	130811	78924.9	142291	170121	179797	179859	216612	217213	202906	184314	343680	254496	226667	246908	280808	354519	335711	403145	250148	437562	244629	626133	345875	431803	363147	383078	399617	435702	430349	475748	1.42297	5.55944e-10	2.6825e-09	sig
MEDP0159*235	Adenine	Nucleotide and Its metabolites	Nucleotide and Its metabolites	C5H5N5	1a	73-24-5	7.63365e+06	4.58785e+06	4.76518e+06	9.23672e+06	2.90726e+06	2.85108e+06	2.12831e+06	2.23501e+06	2.88583e+06	3.26167e+06	2.23678e+06	2.54146e+06	1.92863e+06	2.51668e+06	2.58435e+06	2.68858e+06	2.63628e+06	3.25621e+06	2.7625e+06	2.58898e+06	3.10989e+06	2.8932e+06	1.84757e+06	2.62013e+06	3.63355e+06	1.7649e+06	2.48841e+06	3.12257e+06	2.18616e+06	2.37081e+06	3.17836e+06	3.39579e+06	2.61179e+06	2.08676e+06	3.66961e+06	2.50757e+06	1.47175	0.00119823	0.00235119	sig
MEDP0161	Adenosine 5'-Diphosphate（ADP）	Nucleotide and Its metabolites	Nucleotide and Its metabolites	C10H15N5O10P2	1b	58-64-0	1.16028e+07	1.44398e+07	1.94212e+07	2.14899e+07	3.57201e+06	4.29844e+06	3.36386e+06	2.03775e+06	2.66209e+06	3.0663e+06	2.73869e+06	2.25491e+06	2.02681e+06	1.39471e+06	2.68089e+06	784855	2.47194e+06	1.28308e+06	2.60611e+06	2.33892e+06	2.05369e+06	2.47406e+06	1.96102e+06	1.33637e+06	2.127e+06	2.01109e+06	1.85746e+06	2.31834e+06	1.92565e+06	2.45009e+06	2.79624e+06	1.672e+06	1.72604e+06	2.58393e+06	2.12097e+06	3.92561e+06	1.48127	4.67994e-06	1.25224e-05	sig
MEDN1519	Adenosine 5'-triphosphate（ATP）	Nucleotide and Its metabolites	Nucleotide and Its metabolites	C10H16N5O13P3	1b	56-65-5	4.91338e+06	1.28361e+06	3.29189e+06	7.81846e+06	647254	796344	567542	754868	604129	685197	539141	442551	503545	409996	485633	443251	509599	444949	534225	681803	649484	745301	424447	535814	571323	589906	509287	456220	454927	474249	524743	405274	469916	490325	448352	652892	1.44917	0.00189678	0.00355595	sig
MEDN1925	Ala-Glu	Amino acid and Its metabolites	Small Peptide	C8H14N2O5	1b	13187-90-1	241445	149713	189166	430974	155501	176206	828743	1.01426e+06	754375	1.22479e+06	758584	969877	1.53194e+06	1.65567e+06	1.58401e+06	2.35408e+06	2.15713e+06	1.79711e+06	2.84587e+06	2.66156e+06	2.81447e+06	1.99218e+06	1.73231e+06	2.44519e+06	2.45016e+06	2.69122e+06	2.40663e+06	3.37809e+06	3.26553e+06	2.96884e+06	3.0728e+06	2.49302e+06	4.1772e+06	3.41576e+06	3.7611e+06	3.35573e+06	1.17859	1.2812e-14	1.50839e-13	sig
MEDP2551	Ala-Met	Amino acid and Its metabolites	Small Peptide	C8H16N2O3S	1b	14486-05-6	14377.5	4176.98	7143.55	3481.21	5155.62	4178.32	34864.4	95398.1	47014.5	106065	17891.4	33024.9	68818.8	118015	135716	88070.5	89228.6	69788.5	84409.9	69990.6	49456.5	104553	64226.5	85628.6	93477.1	88469.3	62348.3	87826.4	138657	162137	92474.1	64592.6	158312	152084	90419.8	100947	1.39055	6.4156e-06	1.70632e-05	sig
MEDP1742	Ala-Phe	Amino acid and Its metabolites	Small Peptide	C12H16N2O3	1a	3061-90-3	18285.5	19107.6	14201	18209.3	43722.5	20907.9	122224	283993	243891	665845	267515	338389	478667	867128	592563	1.79693e+06	516754	817281	1.36198e+06	1.14613e+06	1.2468e+06	1.23051e+06	620088	1.81503e+06	1.5365e+06	1.28989e+06	1.22182e+06	2.34333e+06	3.26798e+06	3.06184e+06	1.84216e+06	764209	2.15481e+06	4.08179e+06	2.95203e+06	2.41039e+06	1.28098	8.79128e-07	2.57043e-06	sig
MEDP2365	Ala-Pro	Amino acid and Its metabolites	Small Peptide	C8H14N2O3	1a	13485-59-1	495529	588768	578199	486720	593423	660019	1.21865e+06	2.77327e+06	1.85127e+06	3.1948e+06	1.64367e+06	2.53994e+06	4.68769e+06	5.35947e+06	2.15541e+06	6.05862e+06	4.94234e+06	4.70373e+06	5.03446e+06	8.2747e+06	7.57971e+06	5.09622e+06	5.93584e+06	8.79686e+06	8.4529e+06	1.34416e+07	1.18925e+07	1.19965e+07	1.24969e+07	1.23985e+07	1.34792e+07	1.19402e+07	2.07446e+07	2.25457e+07	1.62891e+07	8.68948e+06	1.04582	2.27336e-11	1.44799e-10	sig
MEDN2100	Ala-Ser	Amino acid and Its metabolites	Small Peptide	C6H12N2O4	1b	3303-41-1	16798.5	4207.28	20391.4	11999.5	15596.6	11354.2	38931.3	118251	47384.5	127256	73675	119407	204745	187622	132926	422468	176684	228376	311099	268081	419489	230747	169878	368967	265243	350055	291093	340183	430359	380366	368306	299948	553833	557395	476745	399893	1.24159	3.14218e-10	1.59456e-09	sig
MEDP1367	Ala-Tyr	Amino acid and Its metabolites	Small Peptide	C12H16N2O4	2	-	46030.4	37883.6	55449.8	17742	72327.5	61149.1	273724	233859	994418	596269	337103	470884	617393	1.46743e+06	984408	949452	848558	281206	1.23339e+06	933561	1.53775e+06	692218	781936	1.0841e+06	1.01228e+06	306828	909134	1.35862e+06	1.17034e+06	710738	1.04439e+06	724755	1.15156e+06	870074	1.23474e+06	845094	1.3404	7.72422e-06	2.00014e-05	sig
MEDP2381	Ala-Val	Amino acid and Its metabolites	Small Peptide	C8H16N2O3	1b	3303-45-5	1178.63	1178.63	1178.63	1178.63	1178.63	5893.15	220025	562024	586874	1.08003e+06	407832	514996	2.25414e+06	2.02811e+06	1.24895e+06	1.77538e+06	1.89649e+06	1.48747e+06	5.03235e+06	2.8652e+06	4.69674e+06	4.25715e+06	2.0009e+06	3.209e+06	5.03425e+06	4.05359e+06	3.89616e+06	5.30844e+06	5.28965e+06	5.26595e+06	4.65765e+06	4.43104e+06	5.29621e+06	7.18255e+06	5.37024e+06	4.82669e+06	1.43962	1.20553e-14	1.4582e-13	sig
MEDP1093	Allopurinol	Nucleotide and Its metabolites	Nucleotide and Its metabolites	C5H4N4O	2	315-30-0	1.64521e+07	1.53778e+07	1.56694e+07	1.33737e+07	1.35119e+08	6.48309e+07	1.6775e+08	1.65689e+08	1.60809e+08	1.45883e+08	1.78256e+08	1.48697e+08	1.78581e+08	1.58717e+08	1.74941e+08	1.41889e+08	1.66218e+08	1.58097e+08	2.05684e+08	1.52413e+08	1.63332e+08	1.49186e+08	1.83285e+08	1.56904e+08	1.5917e+08	1.46037e+08	1.47087e+08	1.9541e+08	1.60556e+08	2.17333e+08	1.52899e+08	1.62743e+08	1.33026e+08	2.04337e+08	1.5088e+08	1.89516e+08	1.75536	1.71272e-08	6.35435e-08	sig
MEDN0478	Aminomalonic Acid	Organic acid and Its derivatives	Organic acid and Its derivatives	C3H5NO4	1b	1068-84-4	982113	1.18398e+06	1.40773e+06	1.2571e+06	4.7107e+06	3.55004e+06	1.71219e+06	3.84521e+06	1.79763e+06	2.46455e+06	3.70191e+06	4.03511e+06	3.17972e+06	2.34085e+06	2.35334e+06	2.4674e+06	4.63513e+06	3.02706e+06	3.12064e+06	3.0246e+06	2.58689e+06	2.35865e+06	4.18487e+06	4.41056e+06	2.3614e+06	6.24554e+06	3.62719e+06	3.32996e+06	4.7904e+06	4.20031e+06	3.72234e+06	3.9236e+06	3.64381e+06	4.62848e+06	4.57718e+06	5.57846e+06	1.19847	0.0216006	0.0348053	sig
MEDN0228*020	Arabinose	Carbohydrates and Its metabolites	Sugars	C5H10O5	1b	147-81-9	20055.4	29820.7	38648.2	37948	45995.7	78667	156539	168706	140775	182562	100431	60517.1	133305	121217	132155	139477	129470	113941	80892.4	256735	225960	240536	162048	220959	164020	327604	141951	216878	235001	249631	232184	270031	373323	367073	379896	306364	1.34199	3.608e-09	1.53906e-08	sig
MEDN0211*022	Arabitol	Carbohydrates and Its metabolites	Sugar Alcoholss	C5H12O5	1b	488-82-4	17193.1	3510.59	1869.73	9683.54	14584.5	11668.3	46041.6	53373.6	49869.2	72104	64050.2	105613	154606	114788	127110	124796	147650	137175	162689	179008	188726	206703	185418	203235	136870	168838	175018	258027	248194	338580	252958	283317	333206	288116	311513	266565	1.33784	8.50304e-14	8.43617e-13	sig
MEDP0390	Arainosine	Nucleotide and Its metabolites	Nucleotide and Its metabolites	C10H12N4O5	1a	7013-16-3	1.21811e+07	1.03943e+07	1.31242e+07	1.29428e+07	1.41479e+08	7.34677e+07	1.7397e+08	2.00674e+08	1.5753e+08	1.49715e+08	1.83444e+08	1.57918e+08	1.68714e+08	1.51863e+08	1.71217e+08	1.46716e+08	1.84082e+08	1.91977e+08	2.32619e+08	1.64666e+08	1.65114e+08	1.66749e+08	2.00487e+08	1.73108e+08	1.70993e+08	1.6238e+08	1.48848e+08	2.03922e+08	1.55744e+08	2.07993e+08	1.68502e+08	1.76829e+08	1.52081e+08	1.62527e+08	1.5727e+08	2.01195e+08	1.76891	1.36711e-08	5.18092e-08	sig
MEDP2324	Arg-Glu	Amino acid and Its metabolites	Small Peptide	C11H21N5O5	1b	79220-32-9	78832.9	46886.6	48698.1	64925.1	62205.2	95560.4	174694	818080	281734	776355	371148	353625	824181	745632	607323	756259	1.1217e+06	803686	1.3506e+06	831551	1.39809e+06	1.34737e+06	749056	1.24261e+06	924108	1.43429e+06	1.06059e+06	1.12056e+06	1.56023e+06	1.45987e+06	1.04415e+06	687236	1.39745e+06	1.56249e+06	1.24157e+06	953103	1.3393	2.2405e-09	9.89181e-09	sig
MEDP2363	Arg-Ile	Amino acid and Its metabolites	Small Peptide	C12H25N5O3	1b	62632-70-6	178444	279583	338860	186108	291021	232440	315135	536230	420680	671919	336015	446746	657152	758447	542521	776110	729193	816566	1.12004e+06	998645	1.05668e+06	898904	819659	1.23815e+06	906619	1.1666e+06	910237	1.15127e+06	1.225e+06	1.15192e+06	1.00897e+06	856749	1.46901e+06	1.69516e+06	1.31202e+06	1.41996e+06	1.0006	1.71612e-11	1.11422e-10	sig
MEDP2311	Arg-Lys	Amino acid and Its metabolites	Small Peptide	C12H26N6O3	1b	40968-46-5	20157.3	4381.42	33454.5	9666.79	38898.6	42103.4	60299.3	69026.3	82856.1	115356	80939.7	69320	103422	132904	104030	146245	116133	122138	179843	139824	188979	113723	151107	187230	218595	228578	164149	221758	270437	283314	256958	203538	274457	301800	337311	220199	1.31777	1.65295e-13	1.52037e-12	sig
MEDP2507	Arg-Phe	Amino acid and Its metabolites	Small Peptide	C15H23N5O3	1b	-	1506.22	1506.22	1506.22	1506.22	1506.22	1506.22	7531.1	26150.6	39895	53426.4	31174	41698	66637.2	65326	59449.7	79082.2	48020.3	74099.8	133560	41762.8	106511	102094	61764.7	108690	116438	122983	107964	134807	142483	211293	141319	75413.5	127656	267312	188951	85841	1.31859	1.98429e-07	6.16945e-07	sig
MEDN1914	Arg-Pro	Amino acid and Its metabolites	Small Peptide	C11H21N5O3	1b	2418-69-1	641.705	641.705	641.705	641.705	641.705	641.705	3208.52	9012.99	4684.88	13014	7212.19	9173.44	16193.8	13264.2	13264.2	21671.4	18162.2	18255.2	34224.8	46626.1	49042.5	32023.1	25345.7	27292.7	44250.3	61030.3	59478.5	41137.8	49044.3	53640	50302.5	62405.4	63352.3	69428.6	76634.2	70236	1.20729	5.1808e-17	1.20385e-15	sig
MEDP2497	Arg-Thr	Amino acid and Its metabolites	Small Peptide	C10H21N5O4	1b	-	5835.63	5835.63	5835.63	5835.63	5835.63	42861.4	29178.2	76865	77111.1	116087	31033.7	116657	70403.5	102089	85938.8	139840	117745	101212	172685	140802	132948	157711	149280	260657	183771	135400	154274	279666	215737	335614	293146	299448	179150	220441	355085	165892	1.31905	2.24213e-08	8.21492e-08	sig
MEDN0499*203	Argininosuccinic acid	Organic acid and Its derivatives	Organic acid and Its derivatives	C10H18N4O6	3	2387-71-5	2.11327e+06	2.49461e+06	2.06676e+06	2.59825e+06	1.74318e+06	3.358e+06	9.96391e+06	1.13898e+07	1.5028e+07	9.8555e+06	9.86787e+06	1.48318e+07	2.82668e+07	1.66939e+07	2.61505e+07	2.10349e+07	1.8057e+07	2.07578e+07	1.71685e+07	1.67895e+07	3.0116e+07	1.76638e+07	2.31781e+07	3.23505e+07	1.69984e+07	3.05217e+07	1.93895e+07	2.79212e+07	2.05988e+07	2.78055e+07	4.22843e+07	3.94209e+07	3.37006e+07	2.22675e+07	2.03428e+07	1.59945e+07	1.27054	1.92337e-07	6.0012e-07	sig
MEDP2499	Asn-Asn	Amino acid and Its metabolites	Small Peptide	C8H14N4O5	1b	-	11955.2	2354.67	11773.4	2354.67	2354.67	2354.67	12940.6	65309.6	43434.9	72967.3	40178.4	55419.4	116194	91617.2	56354.7	123839	112488	102609	180175	162708	187708	114405	76674.2	178414	169125	211752	160095	194118	201271	205242	234392	119217	191374	319106	221914	272259	1.22968	4.61288e-11	2.77087e-10	sig
MEDN2127	Asn-Gln	Amino acid and Its metabolites	Small Peptide	C9H16N4O5	1b	14608-83-4	99231.7	168689	113487	170691	234848	650887	1.1448e+06	574932	1.1296e+06	758461	827303	888250	950655	1.34748e+06	802180	954322	1.02217e+06	974249	1.12498e+06	915050	889868	725786	846738	817300	717399	571475	495071	976473	858782	744845	773549	715100	696935	582362	657739	644896	1.54795	2.256e-07	6.96519e-07	sig
MEDN1920	Asn-Gly	Amino acid and Its metabolites	Small Peptide	C6H11N3O4	1b	67576-72-1	453.038	453.038	453.038	453.038	453.038	453.038	2265.19	9603.06	6680.69	9357.51	7179.17	12282.1	17408.4	22503.4	20055.9	28557.5	23912.4	33975.5	31192.1	32572.3	31806.2	27059.4	16515	28184	39801.4	44823.4	44038.3	37749.7	51003.9	58747.4	60317.2	55278.4	68445.7	66953.2	72988.2	46772.5	1.25124	1.85836e-16	3.49134e-15	sig
MEDN2120	Asn-Ile	Amino acid and Its metabolites	Small Peptide	C10H19N3O4	1b	438533-59-6	7406.56	7187.15	13022.4	13227	26644.8	22794.9	41599.8	77540.6	80575.6	153278	66549.5	102350	174463	165508	127409	210525	237779	211082	299779	232191	280782	217594	140696	377867	178953	267521	154195	313907	348922	230294	183764	184578	413185	453559	328287	297908	1.35261	8.8043e-08	2.86871e-07	sig
MEDP2569	Asn-Leu	Amino acid and Its metabolites	Small Peptide	C10H19N3O4	1b	-	37057.7	25849.5	59580.7	26901	70388.3	55207.8	204170	415854	425543	747926	294249	459006	901436	730662	572471	1.05682e+06	921248	1.00842e+06	1.32659e+06	1.00781e+06	1.2585e+06	1.01675e+06	640118	1.63334e+06	727693	1.27696e+06	524114	1.30634e+06	1.45325e+06	1.08762e+06	735366	732870	1.58749e+06	1.70125e+06	1.27438e+06	1.16729e+06	1.43311	1.20903e-07	3.89627e-07	sig
MEDN1911	Asn-Lys	Amino acid and Its metabolites	Small Peptide	C10H20N4O4	1b	22677-58-3	4845.5	4845.5	4845.5	4845.5	4845.5	4845.5	24227.5	42184.4	26735.4	39767.5	28328.2	50992.7	57002	85783.1	70178.2	89957.3	85273.5	89387.1	139281	130476	101819	96594.7	99016	93548.6	95934.1	120381	117442	145206	185190	212828	116365	125224	160431	231292	216533	156213	1.24421	1.02452e-10	5.48274e-10	sig
MEDN1973	Asn-Tyr	Amino acid and Its metabolites	Small Peptide	C13H17N3O5	1b	-	4454.64	4783.75	4569.22	4837.48	13719	11358.7	11354.4	30128.3	35957	39842.8	11977.8	32003.9	82739.9	69554.3	36825.6	53049.5	44927.4	43566.5	58094.8	61858.5	59464	41936.3	24110.4	76193.7	66545.9	57139.3	26307	90447.5	75203	72060.1	62187.8	48119.7	84851.6	74538.3	92581.3	51297.5	1.28272	9.5788e-07	2.78226e-06	sig
MEDN1949*045	Asn-Val	Amino acid and Its metabolites	Small Peptide	C9H17N3O4	1b	145314-87-0	30315.5	16150.7	23865	23863.6	26440.8	25844.2	55260.4	151357	117729	310678	180974	204869	363001	389562	367792	888777	573662	677272	1.0604e+06	927505	1.09027e+06	1.17042e+06	699902	1.00879e+06	1.74061e+06	1.67136e+06	1.42966e+06	1.73983e+06	1.59754e+06	2.18487e+06	1.97818e+06	1.52653e+06	3.93252e+06	2.84e+06	2.86996e+06	3.13533e+06	1.04811	6.86492e-13	5.6127e-12	sig
MEDP2438*147	Asp-Ile	Amino acid and Its metabolites	Small Peptide	C10H18N2O5	1a	-	31696.2	138185	164454	43229.3	1.06076e+06	93619.3	1.55226e+06	5.6168e+06	2.57239e+06	9.35994e+06	7.03838e+06	6.26323e+06	1.39499e+07	1.29433e+07	1.17103e+07	3.48289e+07	1.89166e+07	2.2854e+07	3.30762e+07	3.19374e+07	3.58758e+07	3.37744e+07	2.47548e+07	4.53717e+07	3.38223e+07	5.59918e+07	5.05182e+07	4.84259e+07	6.10924e+07	5.97831e+07	5.82172e+07	5.21866e+07	8.08484e+07	7.91902e+07	7.67123e+07	6.84922e+07	1.33416	1.12863e-15	1.68912e-14	sig
MEDP2437*147	Asp-Leu	Amino acid and Its metabolites	Small Peptide	C10H18N2O5	1a	3062-14-4	31696.2	138185	164454	43229.3	1.06076e+06	93619.3	1.55226e+06	5.6168e+06	2.57239e+06	9.35994e+06	7.03838e+06	6.26323e+06	1.39499e+07	1.29433e+07	1.17103e+07	3.48289e+07	1.89166e+07	2.2854e+07	3.30762e+07	3.19374e+07	3.58758e+07	3.37744e+07	2.47548e+07	4.53717e+07	3.38223e+07	5.59918e+07	5.05182e+07	4.84259e+07	6.10924e+07	5.97831e+07	5.82172e+07	5.21866e+07	8.08484e+07	7.91902e+07	7.67123e+07	6.84922e+07	1.33416	1.12863e-15	1.68912e-14	sig
MEDN2130*050	Asp-Lys	Amino acid and Its metabolites	Small Peptide	C10H19N3O5	1b	5891-51-0	39027.4	39028.6	31602.2	43209.4	71037.2	111660	278682	239579	410292	608444	297011	438255	354458	499049	480515	734807	632846	654979	522443	398437	491147	466966	353582	587268	448096	489546	399116	684724	471174	582572	484626	533393	753867	743588	599704	339558	1.56086	7.63341e-08	2.49641e-07	sig
MEDP0037*252	Asp-Phe	Amino acid and Its metabolites	Small Peptide	C13H16N2O5	1a	13433-09-5	34242	48871.8	53987.4	26973.2	327572	122571	1.54044e+06	5.98582e+06	3.62907e+06	7.42713e+06	3.71582e+06	5.71976e+06	1.06296e+07	1.05327e+07	9.9859e+06	1.40831e+07	1.31788e+07	1.22373e+07	1.78223e+07	1.66772e+07	1.82926e+07	1.90621e+07	1.2964e+07	2.34707e+07	1.68477e+07	2.36478e+07	2.18736e+07	2.38328e+07	2.51225e+07	2.68295e+07	2.41895e+07	2.2302e+07	3.20733e+07	3.23165e+07	3.11243e+07	2.87325e+07	1.49175	6.3092e-17	1.32643e-15	sig
MEDP1851	Asp-Tyr	Amino acid and Its metabolites	Small Peptide	C13H16N2O6	3	22840-03-5	37159.9	11834	31426.7	26010.5	183139	42672.5	440491	2.13172e+06	974072	2.35825e+06	1.15228e+06	1.71456e+06	4.25793e+06	3.70899e+06	3.34977e+06	3.899e+06	4.45629e+06	3.89555e+06	6.4331e+06	6.00622e+06	6.46325e+06	6.26008e+06	4.21715e+06	7.66046e+06	5.90165e+06	9.88847e+06	8.06812e+06	8.2371e+06	7.91793e+06	8.71926e+06	8.40553e+06	8.0736e+06	9.94733e+06	1.15232e+07	1.00581e+07	8.98128e+06	1.43991	1.82219e-17	5.3633e-16	sig
MEDP1171	Butenoyl-PAF	Others	Others	C28H56NO7P	2	474944-25-7	259352	85416.9	181594	136737	65238.8	423072	584229	332214	567553	1.05652e+06	767629	1.47398e+06	714993	613230	582099	2.05184e+06	915751	2.08893e+06	1.1539e+06	367714	476228	788164	999826	1.43572e+06	201805	866400	746633	964125	603673	866908	449956	855358	873033	1.13825e+06	961538	375674	1.22123	0.0131041	0.0218732	sig
MEDP1853	CAP-palmitate	Organic acid and Its derivatives	Organic acid and Its derivatives	C27H42Cl2N2O6	3	530-43-8	1.4201e+06	1.59252e+06	1.57562e+06	1.08432e+06	2.49165e+06	1.26218e+06	2.29687e+06	2.11003e+06	3.38679e+06	2.32591e+06	3.27028e+06	3.08142e+06	2.20389e+06	1.99581e+06	2.62136e+06	2.10117e+06	3.13181e+06	2.14422e+06	2.09094e+06	2.02238e+06	2.17647e+06	1.93123e+06	3.06014e+06	2.9493e+06	1.43094e+06	2.98074e+06	1.84289e+06	1.54721e+06	1.82232e+06	1.99518e+06	2.17759e+06	1.27382e+06	2.44156e+06	1.70769e+06	1.84333e+06	2.47681e+06	1.26557	0.00610849	0.0105761	sig
MEDP2868	Carnitine C20:4	FA	CAR	C27H45NO4	3	-	135783	126128	199865	107042	156697	86945.2	42237.8	52870.4	67249.5	26524.6	72628.1	32690.1	14785.9	109753	74217.1	49480.8	51771.8	29147.9	39415.7	37322.5	32086	42078.3	137231	39900.6	36772.3	35911.2	49768.5	29292.6	49019.4	22678.4	36034.1	18865.1	29672.9	38817.7	39248.2	112946	1.16397	7.62784e-05	0.000178185	sig
MEDP2871	Carnitine C24:5	FA	CAR	C31H51NO4	3	-	28611.3	23231.7	28597.6	25401.7	47922.6	24974	45730.8	44081.4	44077.4	68204.2	66745.4	45065.1	45083.1	39173.6	40324.7	66955.2	56543.8	55367.2	44900.9	47303.5	48642.4	52302	68080.4	96388	57450.8	69920	51913.2	67557.1	64938.9	80737.7	74964.7	35797.3	76096.8	55709.8	60928.7	95782.4	1.33134	0.00136862	0.00266187	sig
MEDP1442*140	Carnitine C4:0	FA	CAR	C11H21NO4	2	-	1.11739e+08	1.65558e+08	1.69258e+08	1.77676e+08	2.25944e+08	2.02485e+08	2.36404e+08	2.30063e+08	2.16794e+08	2.12557e+08	2.06971e+08	2.20853e+08	1.95201e+08	2.20617e+08	2.17329e+08	2.14868e+08	1.89295e+08	2.11707e+08	1.92285e+08	2.28493e+08	1.97089e+08	2.26989e+08	2.12501e+08	2.00954e+08	1.89292e+08	1.96492e+08	2.27714e+08	2.26047e+08	1.76166e+08	2.16157e+08	1.97164e+08	2.09913e+08	2.01509e+08	2.06297e+08	2.04899e+08	1.95927e+08	1.32262	0.0171648	0.0278612	sig
MEDP1434	Carnitine C4:DC	FA	CAR	C11H19NO6	3	-	5.19678e+06	1.38992e+07	1.10171e+07	5.30945e+06	3.61182e+07	5.56964e+07	6.56637e+07	1.03159e+08	7.61067e+07	7.18769e+07	1.05971e+08	9.53588e+07	9.93949e+07	7.80534e+07	5.91285e+07	7.12229e+07	1.17885e+08	1.16891e+08	1.3283e+08	1.04966e+08	1.03812e+08	1.04267e+08	1.07967e+08	1.13924e+08	5.83786e+07	1.25822e+08	1.04505e+08	1.01452e+08	1.0683e+08	1.27892e+08	1.13991e+08	9.01882e+07	9.69813e+07	1.26263e+08	1.19853e+08	1.09664e+08	1.65135	2.66652e-08	9.57128e-08	sig
MEDP2814*248	Carnitine C5-OH	FA	CAR	C12H23NO5	3	-	7.74595e+06	3.86027e+07	1.67403e+07	6.84999e+06	4.17076e+07	5.57396e+07	8.61413e+07	1.0175e+08	7.23486e+07	6.3053e+07	1.07216e+08	9.38764e+07	1.13425e+08	8.32639e+07	7.87446e+07	7.90694e+07	9.61374e+07	1.02648e+08	8.39312e+07	8.82091e+07	8.75616e+07	6.70365e+07	1.153e+08	1.27671e+08	5.33254e+07	1.15691e+08	9.63931e+07	8.47532e+07	1.03158e+08	1.14817e+08	9.75465e+07	6.61974e+07	1.01374e+08	1.17255e+08	8.74746e+07	1.20787e+08	1.56238	3.76932e-06	1.01473e-05	sig
MEDP0577*140	Carnitine isoC4:0	FA	CAR	C11H21NO4	1a	25518-49-4	1.11739e+08	1.65558e+08	1.69258e+08	1.77676e+08	2.25944e+08	2.02485e+08	2.36404e+08	2.30063e+08	2.16794e+08	2.12557e+08	2.06971e+08	2.20853e+08	1.95201e+08	2.20617e+08	2.17329e+08	2.14868e+08	1.89295e+08	2.11707e+08	1.92285e+08	2.28493e+08	1.97089e+08	2.26989e+08	2.12501e+08	2.00954e+08	1.89292e+08	1.96492e+08	2.27714e+08	2.26047e+08	1.76166e+08	2.16157e+08	1.97164e+08	2.09913e+08	2.01509e+08	2.06297e+08	2.04899e+08	1.95927e+08	1.32262	0.0171648	0.0278612	sig
MEDP1382*266	Carnitine ph-C14	FA	CAR	C27H45NO4	3	-	130012	105174	191968	92801.3	132466	69833.8	47848.4	46157.3	59567.3	26313.5	76339.2	26943.8	28603.9	73349.1	55795.9	26024.4	36799.7	15341.3	21441.5	25179.4	28052.7	47653.8	120696	44528.1	22400.4	29556.1	29852.6	14478	46551.2	40628.6	50124.3	21869.5	55277.8	30318.3	29690.9	78637.7	1.09437	4.6805e-05	0.000111398	sig
MEDN1236	Cyclic ADP ribose	Nucleotide and Its metabolites	Nucleotide and Its metabolites	C15H21N5O13P2	3	119340-53-3	2.94146e+06	3.13919e+06	3.60177e+06	5.59158e+06	2.87646e+06	3.78552e+06	1.07806e+06	431491	1.2881e+06	382379	535594	457558	354649	244873	297903	116866	281949	194224	327842	292585	237150	120227	200121	212730	121303	106709	128630	97768.9	112985	94340.9	89806.6	74480.8	82848.9	65169.5	52671	61471.5	1.12528	1.25595e-14	1.49865e-13	sig
MEDN0421	Cyclic Amp	Nucleotide and Its metabolites	Nucleotide and Its metabolites	C10H12N5O6P	1b	60-92-4	352082	188763	229977	401146	245368	175289	126778	144404	112142	104705	105432	116067	113176	78832.7	68049.7	40492.1	82708.2	70902.6	81422.3	76609.4	57337.8	71170.7	64187.2	76782.3	53985.8	123338	38978.1	82367.7	64144.1	65583.8	71684.2	44088.1	37769.8	81953.4	45762.4	62621.1	1.00191	3.8019e-09	1.59861e-08	sig
MEDP2479*143	Cyclo(Phe-Pro)	Amino acid and Its metabolites	Small Peptide	C14H16N2O2	1a	14705-60-3	3447.28	1744.94	2860.8	5557.93	6939.87	3940.87	3540.35	22404.6	6902.18	30100.3	9186.86	19962.3	20008.1	33138.1	25614.7	44207.6	28788.7	36745.6	53886.1	47456.5	58749.4	49092.7	32606.2	68731.6	36454.8	60129.2	54717.2	71952.4	94618	63629.9	62267.7	36074.7	97150.6	108636	102764	96740.2	1.0726	3.69145e-09	1.55959e-08	sig
MEDP1919	Cyclo(Pro-Leu)	Amino acid and Its metabolites	Small Peptide	C11H18N2O2	3	2873-36-1	1309.77	1309.77	1309.77	1309.77	1309.77	1309.77	6548.84	12228.2	8950.26	17960.1	8282.9	13842.8	19440.2	24063.7	24255.2	30924.9	17304.2	23055.1	54288.1	43567.6	42698.4	59301.5	23996.7	63160.9	40721.5	62088.2	103722	57246.4	56158.2	78822.3	62549.4	73417.2	102424	116958	93618.5	85657.2	1.19639	5.28216e-12	3.85466e-11	sig
MEDP1926*143	Cyclo(Pro-Phe)	Amino acid and Its metabolites	Small Peptide	C14H16N2O2	3	3705-26-8	3447.28	1744.94	2860.8	5557.93	6939.87	3940.87	3540.35	22404.6	6902.18	30100.3	9186.86	19962.3	20008.1	33138.1	25614.7	44207.6	28788.7	36745.6	53886.1	47456.5	58749.4	49092.7	32606.2	68731.6	36454.8	60129.2	54717.2	71952.4	94618	63629.9	62267.7	36074.7	97150.6	108636	102764	96740.2	1.0726	3.69145e-09	1.55959e-08	sig
MEDP1930	Cyclo(Tyr-Ala)	Amino acid and Its metabolites	Small Peptide	C12H14N2O3	3	21754-26-7	7962.65	7962.65	7962.65	7962.65	7962.65	7962.65	39813.3	164993	110798	236529	106486	165774	312640	333515	327252	418369	367722	386159	572585	585010	610208	574437	423573	801859	493843	812758	730869	791411	864459	829039	842326	723355	1.10385e+06	1.0655e+06	1.04904e+06	844384	1.26861	5.42892e-16	9.78314e-15	sig
MEDP1295	Cytarabine	Nucleotide and Its metabolites	Nucleotide and Its metabolites	C9H13N3O5	2	147-94-4	107560	145210	166073	86817	1.03609e+06	233885	295210	748375	389638	787991	535336	882046	702444	694177	637624	855018	983364	469826	1.19399e+06	775735	690400	784225	1.60981e+06	1.08417e+06	557364	706612	1.28889e+06	927588	1.20739e+06	673140	1.10697e+06	728255	679292	1.03595e+06	1138232	1.96257e+06	1.37487	0.00192687	0.00357596	sig
MEDP2529	D-Alloisoleucine	Amino acid and Its metabolites	Amino acids	C6H13NO2	1a	1509-35-9	243241	320609	377703	344601	490192	345701	509043	799337	719542	1.05478e+06	786904	1.00406e+06	1.34394e+06	1.35953e+06	1.20611e+06	859127	1.67109e+06	1.26724e+06	2.0844e+06	1.07497e+06	1.20983e+06	1.9046e+06	1.37072e+06	2.22857e+06	1.3588e+06	2.60623e+06	1.41974e+06	1.55196e+06	1.63678e+06	3.23398e+06	1.99002e+06	1.893e+06	1.99746e+06	3.35197e+06	2.54901e+06	1.96092e+06	1.14192	2.34077e-07	7.20175e-07	sig
MEDN1614*044	D-Arabinose 5-Phosphate	Carbohydrates and Its metabolites	Phosphate sugars	C5H11O8P	3	13137-52-5	5.25003e+06	7.01879e+06	6.18673e+06	3.91952e+06	1.57624e+07	8.74245e+06	1.19682e+07	9.26695e+06	1.41303e+07	1.33308e+07	1.4912e+07	1.96439e+07	1.61201e+07	1.70589e+07	1.60395e+07	1.98379e+07	1.61503e+07	1.86472e+07	1.47384e+07	1.39928e+07	1.56873e+07	1.50537e+07	1.82905e+07	1.9312e+07	1.38009e+07	1.33535e+07	1.37031e+07	1.93433e+07	1.78879e+07	1.95899e+07	1.19722e+07	1.8639e+07	1.41737e+07	1.25623e+07	1.40626e+07	9.65885e+06	1.27856	8.37511e-05	0.000193087	sig
MEDN0832	D-Glucosamine 6-Phosphate	Carbohydrates and Its metabolites	Phosphate sugars	C6H14NO8P	1b	3616-42-0	1.24028e+06	2.42604e+06	3.26463e+06	3.15935e+06	4.30582e+06	2.99034e+06	3.87178e+06	6.96366e+06	3.11954e+06	4.54152e+06	4.14002e+06	4.04973e+06	3.18478e+06	4.02551e+06	5.59043e+06	4.30003e+06	5.3735e+06	4.55333e+06	5.36231e+06	7.62768e+06	6.40497e+06	7.05288e+06	7.10787e+06	8.66929e+06	4.28393e+06	6.19699e+06	7.71569e+06	6.80978e+06	5.60686e+06	5.5213e+06	7.29596e+06	6.31325e+06	7.85987e+06	8.35708e+06	8.55124e+06	7.19178e+06	1.1085	7.50769e-08	2.47362e-07	sig
MEDN0227*049	D-Glucose 6-Phosphate	Carbohydrates and Its metabolites	Phosphate sugars	C6H13O9P	1b	56-73-5	2.04889e+07	2.04889e+07	2.04889e+07	2.04889e+07	1.02444e+08	4.71098e+08	3.54612e+08	4.64956e+08	4.68098e+08	4.41031e+08	4.06758e+08	3.78723e+08	2.08937e+08	4.18395e+08	8.34152e+08	3.92782e+08	4.63313e+08	3.18178e+08	7.67339e+08	3.85474e+08	4.33492e+08	4.56618e+08	6.93173e+08	3.96056e+08	3.9965e+08	4.28963e+08	1.44608e+08	3.73888e+08	6.00083e+08	6.93996e+08	3.24325e+08	4.65756e+08	3.79932e+08	8.06242e+08	2.91871e+08	2.86012e+08	1.6249	0.00622362	0.0107124	sig
MEDN0835	D-Glucuronolactone	Aldehyde,Ketones,Esters	Esters	C6H8O6	1b	32449-92-6	1987.87	1987.87	1987.87	1987.87	1987.87	1987.87	9939.37	20931.9	50439.4	51970.1	45393	35664.6	30986.7	34367.6	32142.2	82805.2	46734.3	58457.3	65685.3	52005.7	92108.1	51426.7	38977.1	92359.9	65435.4	100171	72577.8	58433.3	98478.3	98516.9	79475.3	66661.2	113302	126228	109863	119078	1.41836	4.35502e-09	1.78032e-08	sig
MEDN1221*049	D-Mannose 6-phosphate	Carbohydrates and Its metabolites	Phosphate sugars	C6H13O9P	3	3672-15-9	2.04889e+07	2.04889e+07	2.04889e+07	2.04889e+07	1.02444e+08	4.71098e+08	3.54612e+08	4.64956e+08	4.68098e+08	4.41031e+08	4.06758e+08	3.78723e+08	2.08937e+08	4.18395e+08	8.34152e+08	3.92782e+08	4.63313e+08	3.18178e+08	7.67339e+08	3.85474e+08	4.33492e+08	4.56618e+08	6.93173e+08	3.96056e+08	3.9965e+08	4.28963e+08	1.44608e+08	3.73888e+08	6.00083e+08	6.93996e+08	3.24325e+08	4.65756e+08	3.79932e+08	8.06242e+08	2.91871e+08	2.86012e+08	1.6249	0.00622362	0.0107124	sig
MEDN0657	D-Xylulose 5-phosphate	Carbohydrates and Its metabolites	Phosphate sugars	C5H11O8P	2	4212-65-1	9.43913e+06	1.8437e+07	1.78289e+07	6.98471e+06	3.08426e+07	2.00348e+07	3.38565e+07	2.51886e+07	3.91941e+07	3.41931e+07	4.37846e+07	6.60156e+07	5.45281e+07	5.16681e+07	3.9459e+07	5.88453e+07	4.48569e+07	6.31102e+07	3.74344e+07	4.57847e+07	4.74091e+07	4.5402e+07	5.59957e+07	6.51931e+07	4.40428e+07	3.82244e+07	4.31488e+07	6.67683e+07	5.61914e+07	5.47298e+07	3.97904e+07	4.87523e+07	4.42317e+07	4.00957e+07	4.01792e+07	2.64069e+07	1.28109	9.91912e-06	2.55352e-05	sig
MEDN1763	DL-O-tyrosine	Amino acid and Its metabolites	Amino acid derivatives	C9H11NO3	1a	2370-61-8	3822.84	3941.7	5440.81	5824.69	12750.9	8593.01	9626.31	19117.3	20729.6	21040.6	19699	19841.4	31526.7	27429	26878.1	37339.8	52487	30480.8	66405.7	44868	68893.9	69639.4	58213.2	82154.8	87201.5	101365	79237.7	85544.3	98847.3	113048	121546	111877	125029	146215	122638	108516	1.04868	5.80963e-19	3.41994e-17	sig
MEDN0158*051	Deoxyguanosine	Nucleotide and Its metabolites	Nucleotide and Its metabolites	C10H13N5O4	1b	961-07-9	8616.15	8616.15	8616.15	8616.15	8616.15	8616.15	79672.4	50101.9	43080.8	54164.6	47691.5	53923.2	62523.3	74733.1	59685.9	80231.2	74927.8	60767.2	91868.5	100024	80068.1	92502.1	71186.2	84916.3	73896.8	139410	69720.6	118339	78153.6	90763.8	170240	68602.4	88851.9	118801	79151.3	120217	1.48398	2.78642e-08	9.92102e-08	sig
MEDN0480	Dl-Glyceraldehyde 3-Phosphate	Organic acid and Its derivatives	Phosphoric acids	C3H7O6P	1a	591-59-3	4.46326e+07	2.25226e+07	5.87168e+07	3.6999e+07	2.27739e+06	5.03076e+06	5.12701e+06	2.01011e+06	3.85598e+06	2.14566e+06	2.8731e+06	2.29726e+06	2.42514e+06	3.46197e+06	2.96847e+06	1.9419e+06	3.51641e+06	2.72303e+06	3.83368e+06	2.91322e+06	2.26122e+06	3.0257e+06	2.99226e+06	2.8913e+06	2.3944e+06	2.92324e+06	2.51212e+06	3.04948e+06	2.40418e+06	2.95687e+06	2.70426e+06	2.29427e+06	2.59439e+06	3.11692e+06	2.66332e+06	2.61511e+06	1.664	9.16809e-05	0.000210271	sig
MEDN0120*035	Dulcitol	Carbohydrates and Its metabolites	Sugar Alcoholss	C6H14O6	1b	608-66-2	50134.9	44826.7	46595.5	46781.9	82854.8	89615.1	77208.2	219852	94084.6	114803	90862.6	122159	119126	97587.2	177796	96767.8	112271	115610	152884	166381	159021	241815	112320	170033	240041	134423	162723	290596	120328	344703	230912	141845	160279	314540	301057	201389	1.19937	0.000107203	0.00024397	sig
MEDN1089	FFA(17:1)	FA	FFA	C17H32O2	1b	29743-97-3	246016	139497	145750	168822	196712	132464	725684	736260	710338	805621	834928	839157	380960	491170	509947	605155	570149	689578	824925	738963	480710	871079	582897	1.02234e+06	601729	701846	510326	990509	667074	1.24913e+06	830689	799037	782233	1.07887e+06	1.01437e+06	764662	1.672	9.94134e-08	3.22728e-07	sig
MEDN0399	FFA(20:0)	FA	FFA	C20H40O2	1a	506-30-9	1177.85	1177.85	1177.85	1177.85	1177.85	1177.85	23266.4	14702.1	5889.23	28246.9	15440.7	21621	7071.52	11217.5	18045.5	14529.8	18545.1	19626.3	18942.4	15730.6	15896.5	32339.3	22285.3	16538	14777.6	36191.7	20061.2	19650.5	28004.7	28447.6	22691	18842.1	29655.2	21634.2	23826.9	40000.1	1.59515	2.24178e-06	6.18592e-06	sig
MEDN1156*204	FFA(20:4)	FA	FFA	C20H32O2	2	82073-91-4	7992.38	8335.92	23140.2	15849.1	54554	13849.4	130811	78924.9	142291	170121	179797	179859	216612	217213	202906	184314	343680	254496	226667	246908	280808	354519	335711	403145	250148	437562	244629	626133	345875	431803	363147	383078	399617	435702	430349	475748	1.42297	5.55944e-10	2.6825e-09	sig
MEDN1608	FFA(22:4)	FA	FFA	C22H36O2	2	28874-58-0	44481	51350.6	71992.3	51689.1	142345	58436.3	203410	187326	371587	282906	564794	247396	235440	266809	850582	353582	859792	295424	401415	310788	882244	635508	745966	546073	319531	455654	812710	682771	892771	637947	462866	539388	1.08301e+06	1.08623e+06	684147	1.12099e+06	1.24387	3.32009e-05	8.09846e-05	sig
MEDN2361	FFA(22:5)	FA	FFA	C22H34O2	3	2234-74-4	7474.05	7474.05	7474.05	7474.05	7474.05	7474.05	123294	79903.7	37370.2	97124.9	44576.2	68114.3	116500	109778	51835.1	141551	86973.2	75383.7	158677	181481	53757.5	176878	78254.6	157409	225885	210164	55244.1	203397	94911.8	199037	253368	216970	114126	270600	200302	133676	1.43556	2.15507e-06	5.96528e-06	sig
MEDN1106	Flavanone	Benzene and substituted derivatives	Benzene and substituted derivatives	C15H12O2	1b	487-26-3	1.09871e+07	1.93099e+07	1.24439e+07	1.89048e+07	1.38253e+07	1.0537e+07	3.43369e+06	1.32661e+07	4.36654e+06	6.96441e+06	4.22446e+06	4.78293e+06	4.23565e+06	5.37207e+06	4.54673e+06	4.92994e+06	4.83775e+06	5.88778e+06	4.07844e+06	5.70438e+06	5.39291e+06	7.13413e+06	5.2172e+06	5.92907e+06	1.44537e+07	6.84075e+06	5.82692e+06	6.01086e+06	6.00903e+06	5.77782e+06	5.61878e+06	6.69839e+06	6.28225e+06	6.31509e+06	6.10967e+06	9.46615e+06	1.25107	1.27934e-05	3.2276e-05	sig
MEDN0463*049	Fructose-6-phosphate	Carbohydrates and Its metabolites	Phosphate sugars	C6H13O9P	1b	643-13-0	2.04889e+07	2.04889e+07	2.04889e+07	2.04889e+07	1.02444e+08	4.71098e+08	3.54612e+08	4.64956e+08	4.68098e+08	4.41031e+08	4.06758e+08	3.78723e+08	2.08937e+08	4.18395e+08	8.34152e+08	3.92782e+08	4.63313e+08	3.18178e+08	7.67339e+08	3.85474e+08	4.33492e+08	4.56618e+08	6.93173e+08	3.96056e+08	3.9965e+08	4.28963e+08	1.44608e+08	3.73888e+08	6.00083e+08	6.93996e+08	3.24325e+08	4.65756e+08	3.79932e+08	8.06242e+08	2.91871e+08	2.86012e+08	1.6249	0.00622362	0.0107124	sig
MEDN0573	GDP-L-fucose	Nucleotide and Its metabolites	Nucleotide and Its metabolites	C16H25N5O15P2	3	15839-70-0	66689.2	60095.2	58142.5	110443	32586	39431	30338.5	22460.3	14220.4	12642.3	13442.9	33644.2	20044	15780.7	20174.7	9524.05	26855.8	16527.2	26942.8	14348.1	12736.6	7470.97	10046	32973.2	10040.3	8022.62	15952	15257.3	13601.3	17241.6	6559.37	6461.5	13628.9	6939.7	32280.1	3552.09	1.14843	3.20816e-06	8.74323e-06	sig
MEDN2128	Gln-Asn	Amino acid and Its metabolites	Small Peptide	C9H16N4O5	1b	14608-79-8	4979.27	4979.27	4979.27	4979.27	4979.27	4979.27	34706.8	24896.3	36504.6	38328.8	29572.4	34843.5	49234.1	49812.8	48068.8	70826.7	61340.7	63308.8	50865	60704.1	67022.3	54457	41879.8	62877.5	66227.7	67068.6	48559	81263.7	102223	92826.8	74010.6	75851.6	110739	127214	74069.9	81903	1.3729	6.09525e-11	3.56431e-10	sig
MEDN1917	Gln-Gln	Amino acid and Its metabolites	Small Peptide	C10H18N4O5	1b	54419-93-1	8686.17	9705.24	7444.84	11003.3	18037.4	12003	12860.8	58620.3	32117.9	90441.1	34089.3	69770	84803.8	69352.1	70059.5	178736	76336.7	107526	142472	167089	175388	128614	99394.7	161791	133274	122550	133001	184141	263019	177652	136331	100776	257421	286257	225853	264139	1.15765	4.73899e-08	1.60327e-07	sig
MEDP2542*133	Gln-Gly	Amino acid and Its metabolites	Small Peptide	C7H13N3O4	1b	2650-65-9	3.02661e+06	2.85636e+06	3.45504e+06	2.87964e+06	4.95758e+06	4.95712e+06	5.35328e+06	4.9504e+06	4.94305e+06	5.45881e+06	4.1421e+06	5.64357e+06	4.62248e+06	5.34992e+06	5.6704e+06	5.27031e+06	5.17091e+06	5.21629e+06	5.48835e+06	5.54998e+06	4.74224e+06	5.35637e+06	6.27315e+06	6.94147e+06	5.32786e+06	7.11846e+06	4.64397e+06	6.31353e+06	5.4479e+06	7.56877e+06	5.04639e+06	6.21231e+06	6.48665e+06	7.72948e+06	8.31086e+06	5.57606e+06	1.36301	0.000131431	0.000293065	sig
MEDN2223	Glu-Ala-Gly	Amino acid and Its metabolites	Small Peptide	C10H17N3O6	3	1116-21-8	27789.9	15626.8	19696.2	12905.6	24602	15175.1	23221.5	37661.2	27829.2	52788.4	25769.3	32106.4	39663.1	32774.5	41663	43352.6	44653.8	39586.9	44757.6	59967.1	60424.5	48578.3	47069.6	68432.3	61752.4	69954.6	54016.4	73118.1	82251.7	46036.6	65543.3	66188.3	89520.8	95136.9	103833	79172.2	1.04026	1.76823e-10	9.23876e-10	sig
MEDN1478*053	Glu-Gln	Amino acid and Its metabolites	Small Peptide	C10H17N3O6	3	-	261021	221250	282232	239543	227531	211104	449247	1.20145e+06	907126	1.42395e+06	603807	1.03811e+06	1.42467e+06	1.11822e+06	1.39062e+06	1.44168e+06	1.46289e+06	1.23996e+06	1.10093e+06	1.40539e+06	1.77172e+06	1.34932e+06	1.24563e+06	2.05546e+06	1.17519e+06	1.31528e+06	1.45693e+06	1.5783e+06	1.86082e+06	1.32022e+06	1.60898e+06	1.24927e+06	2.21908e+06	2.12188e+06	2.02548e+06	1.70863e+06	1.3334	1.58058e-09	7.12068e-09	sig
MEDP1653	Glu-Glu	Amino acid and Its metabolites	Small Peptide	C10H16N2O7	3	1116-22-9	11258.4	11258.4	11258.4	11258.4	11258.4	11258.4	56292	122030	95811.7	282471	120069	178193	201165	189486	176769	275462	274576	320399	302079	378185	514441	358458	251760	444045	292345	496569	420475	485584	598405	432595	555611	377039	706591	690632	631947	630330	1.33487	4.12782e-12	3.03739e-11	sig
MEDP1671	Glu-Glu-Ile	Amino acid and Its metabolites	Small Peptide	C16H27N3O8	3	-	17118.5	17118.5	17118.5	17118.5	17118.5	17118.5	86044.1	106812	161003	167325	85592.4	124532	202957	199322	248149	190006	255767	218010	262435	315713	272008	318784	275722	409123	296033	363597	470138	418030	374624	394541	283251	247680	333077	460815	431257	353343	1.30567	1.73718e-13	1.58137e-12	sig
MEDP2394	Glu-Ile	Amino acid and Its metabolites	Small Peptide	C11H20N2O5	1a	5879-22-1	7468.72	17836.2	12722.9	4022.01	63347.3	32343.3	286673	691749	712254	920979	634851	685358	1.2719e+06	1.13403e+06	1.13907e+06	1.4944e+06	1.57831e+06	1.24276e+06	1.77871e+06	1.66559e+06	1.92403e+06	1.59434e+06	1.34879e+06	2.40006e+06	1.081e+06	1.55048e+06	1.42101e+06	2.13341e+06	2.22065e+06	1.2894e+06	1.27509e+06	1.57796e+06	2.30575e+06	2.57035e+06	1.86384e+06	2.22332e+06	1.55901	6.08605e-11	3.56431e-10	sig
MEDP2597*158	Glu-Phe	Amino acid and Its metabolites	Small Peptide	C14H18N2O5	1b	20556-22-3	93285.1	63671.5	74199.8	69134.1	206135	86833.3	929317	1.83426e+06	1.76654e+06	2.992e+06	1.64262e+06	2.31517e+06	4.80404e+06	3.88195e+06	3.7476e+06	5.71536e+06	4.60915e+06	4.98901e+06	7.23273e+06	6.20547e+06	7.28141e+06	5.9189e+06	3.88303e+06	7.40392e+06	7.13579e+06	7.01631e+06	7.06133e+06	9.98624e+06	7.15226e+06	1.16391e+07	8.60139e+06	8.04121e+06	7.45251e+06	1.12489e+07	9.08927e+06	6.32336e+06	1.40895	6.45609e-13	5.42927e-12	sig
MEDN1639	Glu-Thr	Amino acid and Its metabolites	Small Peptide	C9H16N2O6	3	6875-80-5	7017.75	7017.75	7017.75	7017.75	7017.75	7017.75	42590.9	111507	98160	58212.4	35088.8	82232.5	36903.9	38745.9	107130	84228.6	42638.6	96331	51098.9	83771.5	53938.3	98449.8	52527.9	84252.3	67060.9	62439.8	81669.4	114874	69854.5	80157.5	95438.7	73328.1	94263.6	101520	114542	64344.8	1.57163	1.03975e-05	2.66364e-05	sig
MEDN1640	Glu-Tyr	Amino acid and Its metabolites	Small Peptide	C14H18N2O6	2	3422-39-7	13513.3	11770	23684.8	21457	27353.2	23679.7	27253.4	37678.4	25888.4	42575.9	41474.6	41324.8	58041.2	43058	49878.7	50339.5	59118.8	47191.7	49278.1	54131.2	57063.9	55463.1	52369.1	58864	55524.2	67597.6	74947	66951	75633.6	59032.3	57196.1	88354.6	72268.3	61867	57548	56486.8	1.16557	4.67557e-11	2.78954e-10	sig
MEDN0239	Gluconic acid	Carbohydrates and Its metabolites	Sugar acids	C6H12O7	1b	526-95-4	618523	530799	594808	570082	551536	643207	5.30706e+06	4.73964e+06	4.30687e+06	3.03972e+06	4.3774e+06	3.93252e+06	7.4722e+06	7.49147e+06	7.14351e+06	6.67364e+06	7.15569e+06	6.73823e+06	1.27394e+07	1.41297e+07	1.0664e+07	1.11425e+07	1.19602e+07	1.16407e+07	1.3111e+07	1.01009e+07	8.46946e+06	1.94415e+07	1.75051e+07	1.48543e+07	1.44076e+07	1.43283e+07	1.11471e+07	2.52916e+07	1.77401e+07	1.26784e+07	1.28482	1.954e-10	1.01493e-09	sig
MEDP2313*133	Gly-Gln	Amino acid and Its metabolites	Small Peptide	C7H13N3O4	1b	13115-71-4	3.02661e+06	2.85636e+06	3.45504e+06	2.87964e+06	4.95758e+06	4.95712e+06	5.35328e+06	4.9504e+06	4.94305e+06	5.45881e+06	4.1421e+06	5.64357e+06	4.62248e+06	5.34992e+06	5.6704e+06	5.27031e+06	5.17091e+06	5.21629e+06	5.48835e+06	5.54998e+06	4.74224e+06	5.35637e+06	6.27315e+06	6.94147e+06	5.32786e+06	7.11846e+06	4.64397e+06	6.31353e+06	5.4479e+06	7.56877e+06	5.04639e+06	6.21231e+06	6.48665e+06	7.72948e+06	8.31086e+06	5.57606e+06	1.36301	0.000131431	0.000293065	sig
MEDN1543	Gly-Gly	Amino acid and Its metabolites	Small Peptide	C4H8N2O3	1b	556-50-3	702.469	702.469	702.469	702.469	702.469	702.469	3512.34	15785.8	5659.55	14616.5	10525	10527	16372.6	40309.3	25715.1	34967.7	33718.4	37999.8	34212.1	28898.9	37410.8	35978.6	27127.7	39515.8	45407.2	35387.9	38572.7	51318.2	39270.1	77275.3	65468.3	70254.6	56056.4	61356.2	69588.3	51887.8	1.25313	4.71084e-13	4.03851e-12	sig
MEDP1790	Gly-Ile	Amino acid and Its metabolites	Small Peptide	C8H16N2O3	1b	19461-38-2	61260.8	45770.3	57163	62637.6	249712	109917	398478	1.06107e+06	730757	1.23024e+06	660186	1.02393e+06	1.78828e+06	1.65743e+06	2.12642e+06	2.1797e+06	2.0205e+06	2.01292e+06	3.79317e+06	3.17551e+06	3.84077e+06	3.0938e+06	2.20021e+06	4.01183e+06	3.1653e+06	4.28695e+06	3.84791e+06	4.58036e+06	4.41051e+06	6.42704e+06	5.25712e+06	3.55519e+06	6.63234e+06	6.80385e+06	5.88741e+06	5.30251e+06	1.33608	9.69459e-14	9.51147e-13	sig
MEDN0059	Gly-Leu	Amino acid and Its metabolites	Amino acid derivatives	C8H16N2O3	1a	869-19-2	5429.66	6541.78	7900.17	5788.53	31655.6	14681.1	51115.9	144962	89849.1	214515	77962	153911	256891	315245	267823	335299	322255	301726	522781	488030	561661	561928	293662	574633	439123	691852	542903	761000	724952	984552	801787	574272	1.07636e+06	1.32075e+06	873714	764166	1.33035	1.25351e-11	8.44922e-11	sig
MEDP1864	Gly-Leu-Ala	Amino acid and Its metabolites	Small Peptide	C11H21N3O4	3	-	5979.94	5979.94	5979.94	5979.94	5979.94	5979.94	29899.7	46212.5	64572.8	81115.7	33592.4	66088.4	70952.2	72442.7	97151.1	166403	72259.8	103629	133524	186248	178124	142794	80050.7	211977	161002	124097	103666	195294	307319	265103	234574	99425	251162	349476	410117	313299	1.27216	1.2461e-07	4.0011e-07	sig
MEDP2312*134	Gly-Lys	Amino acid and Its metabolites	Small Peptide	C8H17N3O3	1b	997-62-6	3.78733e+06	4.16485e+06	4.56823e+06	4.12627e+06	6.55589e+06	6.6387e+06	7.65613e+06	6.21386e+06	6.19694e+06	8.21917e+06	5.50064e+06	7.06276e+06	6.73186e+06	6.61348e+06	8.04605e+06	7.70591e+06	6.81357e+06	7.88973e+06	7.30732e+06	7.1579e+06	6.50609e+06	7.83465e+06	7.18163e+06	8.24623e+06	7.07513e+06	7.50587e+06	7.88226e+06	8.9842e+06	8.5772e+06	8.74474e+06	6.48058e+06	7.01987e+06	7.87494e+06	9.14337e+06	8.9167e+06	6.2954e+06	1.35761	8.17164e-05	0.000190384	sig
MEDP0859*245	Gly-Phe	Amino acid and Its metabolites	Amino acid derivatives	C11H14N2O3	1a	3321-03-07	222246	181296	201208	278829	824488	323144	1.33597e+06	4.87128e+06	2.18368e+06	1.22112e+07	7.2935e+06	7.94666e+06	1.11543e+07	9.48596e+06	6.42799e+06	4.74271e+07	1.20971e+07	2.67306e+07	3.12414e+07	2.21987e+07	2.8331e+07	3.2014e+07	1.96456e+07	4.75633e+07	3.45105e+07	3.72402e+07	4.17226e+07	5.77769e+07	7.28599e+07	7.38666e+07	5.16365e+07	4.45524e+07	7.85678e+07	9.36925e+07	9.17197e+07	7.44718e+07	1.23536	4.82986e-10	2.38255e-09	sig
MEDP2508*246	Gly-Tyr	Amino acid and Its metabolites	Amino acid derivatives	C11H14N2O4	1a	658-79-7	82773.9	55548	80538.9	90823.4	221908	95696.9	683312	1.18134e+06	1.20976e+06	2.49289e+06	928508	1.71252e+06	4.15628e+06	4.61279e+06	2.33755e+06	6.01033e+06	4.33413e+06	3.46675e+06	8.61088e+06	6.50942e+06	5.69702e+06	4.83696e+06	2.86241e+06	6.93604e+06	5.65458e+06	6.01753e+06	4.84543e+06	8.08654e+06	8.78789e+06	6.09859e+06	7.82643e+06	4.67852e+06	9.04494e+06	8.29523e+06	9.4298e+06	7.03068e+06	1.33156	8.58088e-11	4.70616e-10	sig
MEDP1276	Guanine	Nucleotide and Its metabolites	Nucleotide and Its metabolites	C5H5N5O	2	73-40-5	104144	107189	93280	201353	238844	317839	320999	252135	850702	355723	562233	296022	378919	244839	425287	400979	395755	385909	447463	1.1375e+06	432249	402228	315521	488043	463286	1.08713e+06	445520	1.29047e+06	959632	740379	479408	1.13321e+06	1.61775e+06	1.46886e+06	826061	619635	1.13601	0.00015176	0.000336693	sig
MEDP0167*253	Guanosine	Nucleotide and Its metabolites	Nucleotide and Its metabolites	C10H13N5O5	1a	118-00-3	557714	228991	226756	670308	5.17344e+06	844722	1.88919e+07	8.81025e+06	1.56975e+07	1.35835e+07	1.74947e+07	1.23059e+07	1.72264e+07	1.68091e+07	1.56721e+07	1.05253e+07	2.03751e+07	1.07037e+07	2.07829e+07	1.95375e+07	1.46531e+07	1.44343e+07	2.29573e+07	1.13327e+07	1.61363e+07	9.00842e+06	9.79878e+06	1.96955e+07	1.76781e+07	1.49091e+07	1.18627e+07	8.90787e+06	1.03165e+07	1.8622e+07	1.11312e+07	1.72478e+07	1.70348	5.468e-07	1.64786e-06	sig
MEDN1544	Guanosine-5'-diphosphate	Nucleotide and Its metabolites	Nucleotide and Its metabolites	C10H15N5O11P2	1b	146-91-8	3031.27	3031.27	3031.27	3031.27	3031.27	3031.27	119709	15156.4	149129	36034.8	93814.2	83482.2	233423	142948	152543	85826.7	179947	150904	98801.5	157418	102581	63567.7	269809	105493	144917	213279	221318	209542	238017	271263	276214	419213	206239	340305	228063	93339.9	1.27755	1.39526e-06	3.94878e-06	sig
MEDN1545	Guanosine-5'-monophosphate	Nucleotide and Its metabolites	Nucleotide and Its metabolites	C10H14N5O8P	1a	85-32-5	30499.1	91069.5	99782.2	97511.1	2.47239e+06	835013	1.85026e+06	1.09518e+06	2.59191e+06	1.5841e+06	1.42646e+06	1.68739e+06	1.02284e+06	1.18436e+06	1.2014e+06	945727	1.34807e+06	1.22876e+06	897083	1.09937e+06	1.16434e+06	806655	1.23785e+06	1.00032e+06	577379	688975	1.01094e+06	464602	856344	726933	314446	425655	941805	734323	680671	747307	1.60982	0.00239674	0.00439983	sig
MEDP1228*248	Heterodendrin	Others	Others	C11H19NO6	3	66465-22-3	7.74595e+06	3.86027e+07	1.67403e+07	6.84999e+06	4.17076e+07	5.57396e+07	8.61413e+07	1.0175e+08	7.23486e+07	6.3053e+07	1.07216e+08	9.38764e+07	1.13425e+08	8.32639e+07	7.87446e+07	7.90694e+07	9.61374e+07	1.02648e+08	8.39312e+07	8.82091e+07	8.75616e+07	6.70365e+07	1.153e+08	1.27671e+08	5.33254e+07	1.15691e+08	9.63931e+07	8.47532e+07	1.03158e+08	1.14817e+08	9.75465e+07	6.61974e+07	1.01374e+08	1.17255e+08	8.74746e+07	1.20787e+08	1.56238	3.76932e-06	1.01473e-05	sig
MEDN1941	His-Ile	Amino acid and Its metabolites	Small Peptide	C12H20N4O3	1b	129050-48-2	2115.89	2115.89	2115.89	2115.89	2115.89	2115.89	12484.4	17485.1	14513.4	23906.3	10579.4	16612.4	16815.1	24062.8	27674.4	26628.7	31314.8	36366.2	38162.1	50465.1	38313.3	24976.9	34271.2	26957.3	45255.9	50411	58550.3	62575.4	39656.8	49121.3	58537.8	47414.7	108330	86640.3	67164.9	69190.6	1.29791	2.27939e-11	1.44799e-10	sig
MEDP2807	His-Trp	Amino acid and Its metabolites	polypeptide	C17H19N5O3	1b	23403-90-9	3437.86	3437.86	3437.86	3437.86	3437.86	3437.86	17189.3	35749.9	27190.3	33613.6	27074.7	40062	53838.8	51252.4	50008	74315.7	31161.9	63123.4	63250	115804	62689.5	51700.8	59651.9	71250.1	3437.86	3437.86	3437.86	3437.86	3437.86	3437.86	122723	56152.4	115307	219047	168456	105914	1.06511	4.2171e-09	1.74005e-08	sig
MEDP2609	His-Tyr	Amino acid and Its metabolites	Small Peptide	C15H18N4O4	1b	35979-00-1	4427.17	4427.17	4427.17	4427.17	4427.17	4427.17	22135.8	80961.1	44621.1	85908.8	47483	58610.3	203635	215324	133059	392366	249586	180529	634344	344473	534135	490371	256638	477428	445976	526163	380076	452027	714596	542437	688924	478042	723745	732456	613059	744300	1.1593	1.32649e-13	1.25945e-12	sig
MEDP1197	Hypotaurocyamine	Alcohol and amines	Polyamines	C3H9N3O2S	3	1119-54-6	216471	77664.9	91784.3	220509	1.47203e+06	296678	6.80094e+06	3.1051e+06	5.45756e+06	5.0836e+06	5.92359e+06	3.41048e+06	5.15032e+06	5.10262e+06	4.95619e+06	3.55559e+06	6.64829e+06	3.51328e+06	5.82626e+06	6.64685e+06	4.43728e+06	5.15185e+06	7.19331e+06	3.98457e+06	6.01809e+06	3.11333e+06	2.96222e+06	7.50568e+06	5.19714e+06	4.1906e+06	3.78135e+06	3.33804e+06	3.16769e+06	6.73771e+06	3.73641e+06	5.82732e+06	1.71936	1.95953e-06	5.44109e-06	sig
MEDN0163	Hypoxanthine	Nucleotide and Its metabolites	Nucleotide and Its metabolites	C5H4N4O	1a	68-94-0	771856	809992	1.13483e+06	671387	3.88439e+06	2.20976e+06	1.0037e+07	1.27164e+07	8.5009e+06	1.53977e+07	1.13593e+07	1.6502e+07	2.37218e+07	2.69998e+07	2.45309e+07	3.19717e+07	2.3238e+07	3.27958e+07	2.95846e+07	3.63367e+07	2.99279e+07	3.22459e+07	3.65763e+07	3.92992e+07	2.96778e+07	5.70407e+07	3.86435e+07	6.20539e+07	4.07533e+07	5.39149e+07	4.95072e+07	5.02408e+07	5.13026e+07	6.44762e+07	4.86176e+07	4.01365e+07	1.41389	1.00281e-13	9.73052e-13	sig
MEDN1969	Ile-Ala	Amino acid and Its metabolites	Small Peptide	C9H18N2O3	1b	24787-73-3	11834.9	11834.9	11834.9	11834.9	11834.9	11834.9	59174.6	145015	143122	329454	80807.9	167514	380764	410974	202004	359085	377250	325585	533375	560421	313360	543628	252182	485076	320521	517854	375506	680038	761874	434619	679723	484078	503274	907631	508911	422759	1.31392	2.21548e-08	8.15111e-08	sig
MEDP2352*156	Ile-Arg	Amino acid and Its metabolites	Small Peptide	C12H25N5O3	1b	55715-01-0	43896.4	7886.25	40613.8	65167.9	90105.9	4211.23	146019	179371	226486	363425	89341.7	145728	383388	508237	303785	497328	495850	354921	1.11964e+06	577954	513914	586432	282871	610883	829707	820206	337439	937327	740006	908701	807691	464393	800364	1.68544e+06	697105	911922	1.18473	1.30119e-06	3.69437e-06	sig
MEDP1935*147	Ile-Asp	Amino acid and Its metabolites	Small Peptide	C10H18N2O5	2	-	31696.2	138185	164454	43229.3	1.06076e+06	93619.3	1.55226e+06	5.6168e+06	2.57239e+06	9.35994e+06	7.03838e+06	6.26323e+06	1.39499e+07	1.29433e+07	1.17103e+07	3.48289e+07	1.89166e+07	2.2854e+07	3.30762e+07	3.19374e+07	3.58758e+07	3.37744e+07	2.47548e+07	4.53717e+07	3.38223e+07	5.59918e+07	5.05182e+07	4.84259e+07	6.10924e+07	5.97831e+07	5.82172e+07	5.21866e+07	8.08484e+07	7.91902e+07	7.67123e+07	6.84922e+07	1.33416	1.12863e-15	1.68912e-14	sig
MEDP2392*151	Ile-Glu	Amino acid and Its metabolites	Small Peptide	C11H20N2O5	1b	42516-53-0	65994.6	38580.9	71034	64405.2	394685	89342.5	1.83156e+06	4.2568e+06	3.1684e+06	7.26058e+06	2.10152e+06	5.18629e+06	3.94739e+06	9.20867e+06	6.94324e+06	4.13227e+06	8.76845e+06	5.83836e+06	1.39132e+07	5.33851e+06	5.60305e+06	5.15251e+06	7.63242e+06	6.60927e+06	7.20005e+06	6.6053e+06	1.61589e+07	6.34337e+06	1.0733e+07	1.30499e+07	2.11891e+07	1.10818e+07	9.3597e+06	1.71287e+07	1.22978e+07	8.88521e+06	1.54899	1.13694e-06	3.27009e-06	sig
MEDN1974	Ile-Gly	Amino acid and Its metabolites	Small Peptide	C8H16N2O3	1b	868-28-0	2874.03	2874.03	2874.03	2874.03	2874.03	2874.03	14370.2	61349.2	86671.4	62212.6	36166.7	34526.3	170178	40381.5	136089	100582	155072	35167.5	205211	132469	136500	119090	86333.2	111924	245685	185508	158838	167388	304421	110175	232951	152017	227668	184099	233591	150779	1.30465	2.62161e-08	9.48722e-08	sig
MEDP2452	Ile-Ile	Amino acid and Its metabolites	Small Peptide	C12H24N2O3	1b	42537-99-5	31694.8	34792.5	31279.6	35439.5	167070	63118.3	2.43229e+06	6.65549e+06	6.34485e+06	1.56167e+07	6.1967e+06	8.82733e+06	1.17904e+07	1.45078e+07	9.94008e+06	1.80448e+07	1.43933e+07	1.35174e+07	2.18491e+07	1.69707e+07	1.56817e+07	1.76465e+07	1.08632e+07	2.11406e+07	1.37339e+07	1.53385e+07	1.19768e+07	2.65923e+07	3.02191e+07	2.00887e+07	1.68094e+07	1.10565e+07	1.72497e+07	3.45155e+07	2.23118e+07	2.3534e+07	1.59119	3.38825e-07	1.03523e-06	sig
MEDP1673	Ile-Ile-Thr	Amino acid and Its metabolites	Small Peptide	C16H31N3O5	3	-	1562.02	1562.02	1562.02	1562.02	1562.02	1562.02	7810.1	11377.4	18406.2	17123.2	8673.11	16199	50698.2	65608.2	47508.8	51021.9	52700.6	35664.2	165322	145882	90659.9	146596	38185.8	111918	238319	220877	175358	209935	197137	293076	409511	208761	299692	383905	354527	272423	1.02402	8.53669e-15	1.04693e-13	sig
MEDP2453*144	Ile-Leu	Amino acid and Its metabolites	Small Peptide	C12H24N2O3	1b	26462-22-6	10701.5	10701.5	10701.5	10701.5	161007	53507.7	1.90986e+06	5.35219e+06	4826181	1.18583e+07	5.51098e+06	7.17736e+06	8.86982e+06	1.14991e+07	7.91553e+06	1.35635e+07	1.05834e+07	1.04182e+07	1.76684e+07	1.39439e+07	1.1518e+07	1.24216e+07	8.00735e+06	1.61361e+07	1.01653e+07	1.18714e+07	9.53333e+06	2.03274e+07	2.39572e+07	1.46271e+07	1.48834e+07	8.37356e+06	1.31791e+07	2.76938e+07	1.67414e+07	1.86574e+07	1.64415	5.90432e-07	1.76729e-06	sig
MEDP1870	Ile-Lys	Amino acid and Its metabolites	Small Peptide	C12H25N3O3	3	-	347179	128876	227454	249727	198321	144304	733780	802848	647496	768722	360020	735436	1.15618e+06	1.22097e+06	779974	1.71719e+06	1.01174e+06	1.39169e+06	1.88806e+06	1.96302e+06	1.35308e+06	1.59582e+06	889936	2.05522e+06	2.17819e+06	3.5464e+06	1.04044e+06	2.31038e+06	2.2781e+06	2.32326e+06	3.16146e+06	1.85191e+06	1.61818e+06	3.8213e+06	2.81399e+06	2.67304e+06	1.12902	1.54525e-08	5.7572e-08	sig
MEDP1871*249	Ile-Met	Amino acid and Its metabolites	Small Peptide	C11H22N2O3S	3	42384-14-5	12418.7	7483.73	11576.6	12051.3	20133.7	5703.18	235046	307752	439954	609172	183174	309798	790293	1.10213e+06	648560	752387	947439	645659	1.70253e+06	1.2828e+06	992614	1.07997e+06	621800	1.13163e+06	1.18147e+06	1.21529e+06	734823	1.63161e+06	1.13263e+06	1.36885e+06	1.46891e+06	694577	1.07267e+06	1.56106e+06	1.14086e+06	1.07245e+06	1.43374	9.95939e-10	4.60426e-09	sig
MEDN2044	Ile-Phe	Amino acid and Its metabolites	Small Peptide	C15H22N2O3	1b	22951-98-0	583.138	583.138	583.138	583.138	583.138	583.138	2915.69	5809.86	15178.7	32789.6	5241.59	12293.7	36081.2	32933.4	22660.4	55339.7	37886.5	29023.6	82758.8	47622.5	53564.8	48669.5	26831.4	64596.7	59381.2	52269.6	52526.3	96793.8	129358	112894	80004.4	41758.3	98082.1	125115	95233.5	90747.1	1.20015	1.48973e-08	5.57387e-08	sig
MEDP2395*142	Ile-Thr	Amino acid and Its metabolites	Small Peptide	C10H20N2O4	1b	59652-61-8	50912.3	26614.4	33964.3	43750.3	83470.5	50953.8	436297	1.30314e+06	869170	3.60526e+06	712453	1.24371e+06	2.78357e+06	3.00356e+06	1.90639e+06	4.40524e+06	2.57679e+06	2.52906e+06	4.06931e+06	4.17191e+06	3.60172e+06	7.49548e+06	2.57928e+06	4.71459e+06	5.16169e+06	5.18839e+06	5.3715e+06	6.27185e+06	9.40654e+06	8.43579e+06	9.25058e+06	3.99586e+06	7.58973e+06	1.13629e+07	8.61249e+06	8.98855e+06	1.37323	6.62676e-10	3.14593e-09	sig
MEDN2000*055	Ile-Tyr	Amino acid and Its metabolites	Small Peptide	C15H22N2O4	1b	38579-21-4	1232.42	1232.42	1232.42	1232.42	1232.42	1232.42	6162.12	18506.3	13413.6	22506.7	8153.04	18191	29548.1	43509.6	67542.3	48299.3	35371.1	30208.3	63830.6	58730.8	48143.3	36278.1	26837.4	60082	54665.5	61562.2	38997.6	96297.8	100109	103788	93398.5	52355.7	82929.8	135807	91284.7	84561.7	1.2484	3.90987e-09	1.6285e-08	sig
MEDN1991	Ile-Val	Amino acid and Its metabolites	Small Peptide	C11H22N2O3	1b	41017-96-3	603.514	603.514	603.514	603.514	603.514	603.514	3017.57	15770.8	11694.3	22217.1	4781.65	12804.1	29008.6	29180.3	25815.7	57706.5	27497.8	34752.6	91652.5	64590.1	67473.7	67262.5	43192.4	89271.7	101101	167995	109086	177513	162127	237296	284841	151249	176085	392371	178760	211345	1.15048	2.72164e-10	1.38914e-09	sig
MEDN1003	Inosine	Nucleotide and Its metabolites	Nucleotide and Its metabolites	C10H12N4O5	1a	58-63-9	1.98969e+07	2.19621e+07	2.07599e+07	2.06526e+07	2.32179e+08	1.50106e+08	2.91508e+08	2.12368e+08	3.43014e+08	2.3582e+08	2.69618e+08	2.21872e+08	3.4649e+08	2.13319e+08	2.60567e+08	2.07344e+08	3.46068e+08	2.27154e+08	3.07676e+08	1.96258e+08	3.32704e+08	2.42608e+08	3.03128e+08	2.15464e+08	3.53233e+08	2.42958e+08	2.86799e+08	2.13065e+08	3.14635e+08	2.07066e+08	2.47127e+08	2.09281e+08	2.9582e+08	2.22402e+08	2.36287e+08	2.45239e+08	1.67476	2.1382e-05	5.28861e-05	sig
MEDN2059	Inositol 1-phosphate	Alcohol and amines	Alcohols	C6H13O9P	1b	573-35-3	5.57679e+07	6.77498e+07	6.03754e+07	7.96126e+07	1.17844e+08	2.58069e+08	4.36972e+08	2.39046e+08	4.76799e+08	3.19095e+08	3.4375e+08	3.54828e+08	4.16708e+08	4.3612e+08	3.44318e+08	3.36107e+08	4.52723e+08	3.59837e+08	3.61619e+08	3.17258e+08	3.17114e+08	2.85635e+08	3.51332e+08	3.05486e+08	2.73312e+08	2.35146e+08	2.0594e+08	3.71985e+08	3.54022e+08	3.11496e+08	2.95212e+08	3.10606e+08	2.75343e+08	3.26394e+08	2.01964e+08	2.35848e+08	1.5887	1.36321e-07	4.34553e-07	sig
MEDN1714	Isokaurenoic acid	Organic acid and Its derivatives	Organic acid and Its derivatives	C20H30O2	1b	6730-83-2	32150.7	32150.7	32150.7	32150.7	32150.7	32150.7	933593	607647	160754	566898	322260	515783	1.20246e+06	1.26578e+06	238347	925546	380526	703478	2.08665e+06	2.21378e+06	352843	1.25638e+06	434926	1.20941e+06	2.61489e+06	2.30573e+06	362227	1.93535e+06	519259	1.87227e+06	3.43847e+06	2.11677e+06	576422	2.49111e+06	1.65558e+06	777298	1.3642	0.000720906	0.00146336	sig
MEDN1916	L-Cysteinesulfinic acid	Amino acid and Its metabolites	Amino acid derivatives	C3H7NO4S	1b	1115-65-7	4101.88	4101.88	4101.88	4101.88	4101.88	4101.88	42636.8	20509.4	40162.7	41337.5	60727.7	125336	178712	157397	94328.1	158922	222042	146059	237246	199080	182882	107900	158029	249513	36163.4	135461	248949	381710	312345	448346	395894	359110	489497	339618	369346	96247.6	1.17302	1.76903e-06	4.93741e-06	sig
MEDN0327	L-Dihydroorotic Acid	Organic acid and Its derivatives	Organic acid and Its derivatives	C5H6N2O4	1b	5988-19-2	136391	153767	177187	183815	189347	163077	179130	232104	196440	207457	185958	190335	192724	224126	203794	173325	207234	214147	193349	217716	217982	193580	222128	240216	219394	275694	177727	211890	195548	213809	200630	216262	214610	222760	265420	255830	1.11616	0.00157575	0.00300516	sig
MEDP0056	L-Homocystine	Amino acid and Its metabolites	Amino acids	C8H16N2O4S2	1b	626-72-2	39060.9	48037.7	27214.4	31420.5	39617.6	16634.1	102110	208739	312577	329530	150652	208145	519123	303443	351440	727338	361060	493105	697197	730954	1.06217e+06	710940	394299	790587	886086	797651	628466	1.33641e+06	1.07713e+06	1.28895e+06	1.22344e+06	651650	1.12531e+06	1.42616e+06	1.18616e+06	1.0788e+06	1.15473	7.96943e-11	4.42579e-10	sig
MEDN0015	L-Phenylalanine	Amino acid and Its metabolites	Amino acids	C9H11NO2	1a	63-91-2	1.57975e+06	2.21709e+06	3.08568e+06	2.81025e+06	3.57681e+06	3.11042e+06	4.94498e+06	7.40957e+06	6.34907e+06	9.48666e+06	7.83991e+06	8.60776e+06	1.29387e+07	1.2272e+07	1.34425e+07	1.93491e+07	1.72183e+07	1.62013e+07	2.38442e+07	2.24693e+07	2.45497e+07	2.35146e+07	1.86855e+07	2.58121e+07	2.5027e+07	3.41386e+07	3.14464e+07	3.37872e+07	3.44145e+07	4.12485e+07	4.06169e+07	3.55519e+07	4.6252e+07	4.95932e+07	4.54594e+07	4.06729e+07	1.02899	4.67866e-19	3.17789e-17	sig
MEDN0049	L-Saccharopine	Amino acid and Its metabolites	Amino acids	C11H20N2O6	1b	997-68-2	687662	377759	612491	336519	248106	219243	1.56049e+06	1.8808e+06	2.58927e+06	4.47663e+06	2.13783e+06	2.1601e+06	4.30179e+06	4.13621e+06	5.04792e+06	4.19783e+06	5.32128e+06	3.72594e+06	4.7363e+06	3.16846e+06	5.00834e+06	4.42481e+06	4.49672e+06	5.1633e+06	3.33733e+06	4.13778e+06	4.63049e+06	4.17295e+06	6.3001e+06	4.07027e+06	4.59097e+06	3.30488e+06	6.88999e+06	5.37573e+06	3.89675e+06	3.86524e+06	1.2697	2.46307e-09	1.07668e-08	sig
MEDP0059*242	L-Theanine	Amino acid and Its metabolites	Amino acids	C7H14N2O3	1a	3081-61-6	310506	226645	182716	423799	470102	255307	548730	879871	653245	1.06455e+06	569069	720799	939667	1.42874e+06	1.06674e+06	1.1139e+06	1.36179e+06	1.12898e+06	2.36427e+06	1.64341e+06	2.13934e+06	1.20682e+06	915865	1.52589e+06	3.20227e+06	2.82339e+06	2.51547e+06	2.59657e+06	2.56639e+06	3.48546e+06	2.60106e+06	2.60387e+06	3.29913e+06	3.83349e+06	2.87313e+06	2.27942e+06	1.04225	1.39271e-13	1.29449e-12	sig
MEDN1931*020	L-lyxose	Carbohydrates and Its metabolites	Carboxylic acids and derivatives	C5H10O5	1b	1949-78-6	20055.4	29820.7	38648.2	37948	45995.7	78667	156539	168706	140775	182562	100431	60517.1	133305	121217	132155	139477	129470	113941	80892.4	256735	225960	240536	162048	220959	164020	327604	141951	216878	235001	249631	232184	270031	373323	367073	379896	306364	1.34199	3.608e-09	1.53906e-08	sig
MEDN2393	LPA(0:0/18:2)	GP	LPA	C21H39O7P	3	-	38966.1	28797.2	38439.5	36207	62322.3	36223.9	53710.9	51785.3	50067.5	67358.5	88669.2	91285.9	38971.7	64851.8	63278.7	49585.1	74518.6	44941.7	43980.8	49561.6	49885.2	38709.9	56227.5	46857.4	43141.1	60646.5	33923.3	46443.3	54663.1	43944.4	34420.6	24129.1	52653.1	44985.5	49666	66092.1	1.1088	0.0170234	0.0277336	sig
MEDP0336*268	LPC(0:0/14:0)	GP	LPC	C22H46NO7P	1a	-	390043	222657	180265	282541	270811	198464	528113	554972	205571	580088	341216	633676	458028	377540	373707	524183	266463	355582	429394	424662	214545	307230	296982	462349	270964	460090	174601	319456	196345	214845	413440	247395	298481	281656	259098	269504	1.04034	0.00889492	0.0151334	sig
MEDP1692*269	LPC(0:0/15:0)	GP	LPC	C23H48NO7P	2	108273-89-8	643859	352612	259421	580304	807004	758908	1.3439e+06	1.33033e+06	628388	905691	663470	2.12518e+06	1.29913e+06	668851	651229	1.7078e+06	784279	1.19865e+06	1.04536e+06	671192	427566	765835	689048	1.4719e+06	468654	592341	348103	606198	304886	1.16471e+06	652743	314014	656244	602252	899199	644134	1.08263	0.0280349	0.0438138	sig
MEDP1346*272	LPC(0:0/16:0)	GP	LPC	C24H50NO7P	2	66757-27-5	164412	115516	113167	52731.6	374705	66647.1	414122	533547	311491	389717	303469	566124	285884	263266	204863	301131	253687	240742	268911	276949	200226	278382	186681	339559	255013	232735	115769	230153	134172	271560	245766	139766	182356	218910	198496	226776	1.61402	3.48587e-05	8.43293e-05	sig
MEDP1699*271	LPC(0:0/16:1)	GP	LPC	C24H48NO7P	2	-	2.35567e+06	2.25741e+06	1.97684e+06	2.45412e+06	2.46481e+06	2.59479e+06	4.46936e+06	7.8871e+06	6.56018e+06	1.34456e+07	4.6854e+06	1.31378e+07	3.38086e+06	3.09635e+06	6.42483e+06	9.67882e+06	2.99811e+06	7.77059e+06	4.08529e+06	5.52536e+06	4.03857e+06	7.22096e+06	1.91605e+06	7.20178e+06	3.83095e+06	5.74043e+06	2.79762e+06	4.15751e+06	1.56273e+06	5.09867e+06	3.43335e+06	2.00995e+06	2.63303e+06	4.8507e+06	4.02613e+06	3.39254e+06	1.32137	0.00184857	0.00348035	sig
MEDP1701*276	LPC(0:0/18:1)	GP	LPC	C26H52NO7P	1a	22248-65-3	110434	47701.8	92631	78688.1	92466.1	99206.4	362253	253939	289828	602973	304708	899937	300027	278514	314703	604577	268888	422441	323562	237383	164933	432022	217399	454834	117957	327946	143587	382064	191289	281084	184120	154085	196441	389313	263713	195155	1.57988	0.0019277	0.00357596	sig
MEDP0495*275	LPC(0:0/18:2)	GP	LPC	C26H50NO7P	1a	27304-12-7	213288	198234	200269	90533.1	344348	155400	365039	269383	567516	379115	813987	637816	266380	278122	409453	278951	514456	428088	362559	265146	325515	216673	491149	410593	158612	344451	212999	217552	333544	271405	286622	168202	266706	240386	230218	383269	1.23109	0.00132706	0.00258675	sig
MEDP1343*274	LPC(0:0/18:3)	GP	LPC	C26H48NO7P	2	-	3.16997e+06	1.17317e+06	1.19238e+06	1.12271e+06	1.64802e+06	1.52281e+06	5.0029e+06	3.36943e+06	2.87991e+06	3.10728e+06	3.50683e+06	5.40219e+06	4.35995e+06	4.77745e+06	2.19865e+06	2.85363e+06	2.59834e+06	3.33385e+06	5.20398e+06	4.83295e+06	1.68591e+06	2.45852e+06	2.37639e+06	3.89781e+06	3.7735e+06	4.17314e+06	1.37684e+06	2.83272e+06	1.92873e+06	3.43526e+06	4.59476e+06	2.33275e+06	1.60001e+06	2.4828e+06	2.98563e+06	2.28081e+06	1.30406	0.024007	0.0380577	sig
MEDP1702*283	LPC(0:0/20:1)	GP	LPC	C28H56NO7P	2	-	52094.7	52094.7	52094.7	52094.7	52094.7	52094.7	672691	368631	709109	1.36593e+06	1.03442e+06	1.8106e+06	834042	695340	734379	2.57281e+06	1.03991e+06	2.31961e+06	1.39448e+06	410285	590873	1.07531e+06	1.25153e+06	1.87118e+06	260473	1.0596e+06	725730	938055	785511	1.04047e+06	584818	858273	1.14742e+06	1.24262e+06	1.19306e+06	376049	1.51992	0.00261639	0.00477328	sig
MEDP1330*282	LPC(0:0/20:2)	GP	LPC	C28H54NO7P	2	-	837072	291829	974402	290064	662899	1.43083e+06	3.11994e+06	1.41721e+06	3.73212e+06	2.69715e+06	5.45438e+06	4.553e+06	3.63439e+06	2.55557e+06	4.04268e+06	4.46453e+06	6.5277e+06	5.61023e+06	5.20443e+06	1.34267e+06	3.34621e+06	2.65608e+06	7.59642e+06	5.45062e+06	1.01572e+06	4.45947e+06	3.11002e+06	3.39493e+06	5.82967e+06	3.72756e+06	2.43616e+06	3.60956e+06	4.1527e+06	2.63455e+06	2.86122e+06	1.4339e+06	1.31437	0.00157166	0.00300383	sig
MEDP1331*281	LPC(0:0/20:3)	GP	LPC	C28H52NO7P	2	-	1.22756e+06	772970	1.59119e+06	1.10107e+06	2.33704e+06	1.13371e+06	2.68325e+06	1.57275e+06	4.09766e+06	2.30009e+06	5.47124e+06	4.83412e+06	2.7426e+06	2.32042e+06	3.40554e+06	2.04509e+06	4.04814e+06	2.89035e+06	2.59659e+06	2.02065e+06	2.92973e+06	1.77503e+06	4.35392e+06	3.31735e+06	1.24851e+06	3.02569e+06	2.06552e+06	1.91805e+06	3.2698e+06	3.65706e+06	2.65043e+06	1.00757e+06	3.62215e+06	2.35375e+06	2.77021e+06	3.12063e+06	1.2375	0.0217766	0.0348979	sig
MEDP1333*280	LPC(0:0/20:4)	GP	LPC	C28H50NO7P	2	-	1.25898e+06	1.11212e+06	1.77395e+06	1.02222e+06	2.12091e+06	1.05399e+06	3.85177e+06	1.85061e+06	3.61015e+06	3.60917e+06	3.91669e+06	3.19792e+06	2.17344e+06	2.34959e+06	3.12796e+06	2.49764e+06	3.71113e+06	2.28667e+06	2.68624e+06	1.93964e+06	2.46924e+06	2.15172e+06	3.11469e+06	2.88895e+06	1.26786e+06	3.2843e+06	1.61907e+06	2.54183e+06	2.2493e+06	3.01209e+06	2.66839e+06	1.31427e+06	2.64893e+06	2.54739e+06	2.84375e+06	3.47245e+06	1.46298	0.000691245	0.00140638	sig
MEDP1318*287	LPC(0:0/22:4)	GP	LPC	C30H54NO7P	2	-	437124	154775	517599	290565	285085	537347	1.80068e+06	569736	1.57851e+06	1.44079e+06	1.69533e+06	1.23492e+06	1.47703e+06	1.02441e+06	1.50725e+06	1.73939e+06	2.26004e+06	1.62671e+06	1.90701e+06	718925	1.49322e+06	1.17607e+06	2.28109e+06	1.53238e+06	438505	1.55491e+06	1.05812e+06	1.74735e+06	1.89599e+06	2.22404e+06	1.25252e+06	1.26333e+06	1.75466e+06	1.1153e+06	1.61898e+06	552775	1.26646	0.000654299	0.00134359	sig
MEDP2830*268	LPC(14:0/0:0)	GP	LPC	C22H46NO7P	3	20559-16-4	390043	222657	180265	282541	270811	198464	528113	554972	205571	580088	341216	633676	458028	377540	373707	524183	266463	355582	429394	424662	214545	307230	296982	462349	270964	460090	174601	319456	196345	214845	413440	247395	298481	281656	259098	269504	1.04034	0.00889492	0.0151334	sig
MEDP0494*269	LPC(15:0/0:0)	GP	LPC	C23H48NO7P	2	-	643859	352612	259421	580304	807004	758908	1.3439e+06	1.33033e+06	628388	905691	663470	2.12518e+06	1.29913e+06	668851	651229	1.7078e+06	784279	1.19865e+06	1.04536e+06	671192	427566	765835	689048	1.4719e+06	468654	592341	348103	606198	304886	1.16471e+06	652743	314014	656244	602252	899199	644134	1.08263	0.0280349	0.0438138	sig
MEDP0338*272	LPC(16:0/0:0)	GP	LPC	C24H50NO7P	1a	17364-16-8	164412	115516	113167	52731.6	374705	66647.1	414122	533547	311491	389717	303469	566124	285884	263266	204863	301131	253687	240742	268911	276949	200226	278382	186681	339559	255013	232735	115769	230153	134172	271560	245766	139766	182356	218910	198496	226776	1.61402	3.48587e-05	8.43293e-05	sig
MEDP1348*271	LPC(16:1/0:0)	GP	LPC	C24H48NO7P	2	76790-27-7	2.35567e+06	2.25741e+06	1.97684e+06	2.45412e+06	2.46481e+06	2.59479e+06	4.46936e+06	7.8871e+06	6.56018e+06	1.34456e+07	4.6854e+06	1.31378e+07	3.38086e+06	3.09635e+06	6.42483e+06	9.67882e+06	2.99811e+06	7.77059e+06	4.08529e+06	5.52536e+06	4.03857e+06	7.22096e+06	1.91605e+06	7.20178e+06	3.83095e+06	5.74043e+06	2.79762e+06	4.15751e+06	1.56273e+06	5.09867e+06	3.43335e+06	2.00995e+06	2.63303e+06	4.8507e+06	4.02613e+06	3.39254e+06	1.32137	0.00184857	0.00348035	sig
MEDP2836	LPC(17:1/0:0)	GP	LPC	C25H50NO7P	3	-	1.42144e+06	716666	689905	1.08173e+06	1.16281e+06	1.75069e+06	3.18011e+06	3.7025e+06	1.91618e+06	6.04292e+06	2.39017e+06	8.24931e+06	3.16988e+06	3.25884e+06	2.06862e+06	6.74811e+06	2.72784e+06	4.88935e+06	3.13564e+06	3.05191e+06	1.85407e+06	3.91164e+06	2.25991e+06	5.12855e+06	1.92338e+06	3.48298e+06	1.63129e+06	3.23002e+06	1.47588e+06	3.81893e+06	2.46299e+06	2.0897e+06	1.5859e+06	3.54296e+06	3.52282e+06	1.60019e+06	1.49073	0.0113902	0.0192306	sig
MEDP2744	LPC(17:2/0:0)	GP	LPC	C25H48NO7P	3	-	41291	23238	25176.3	77337.5	47316.1	60712.5	89538.3	116511	81332.5	154148	67405.5	174883	91044.2	74407.1	61191.6	105042	86951.5	126280	123534	121781	61436.7	92080	60284	199963	67391.2	119348	57263.6	67515.7	74087.4	75330.1	86203.4	82571.7	67348.2	106418	92808.5	85330.3	1.5441	0.0116248	0.0195518	sig
MEDP1339*276	LPC(18:1/0:0)	GP	LPC	C26H52NO7P	1a	3542-29-8	110434	47701.8	92631	78688.1	92466.1	99206.4	362253	253939	289828	602973	304708	899937	300027	278514	314703	604577	268888	422441	323562	237383	164933	432022	217399	454834	117957	327946	143587	382064	191289	281084	184120	154085	196441	389313	263713	195155	1.57988	0.0019277	0.00357596	sig
MEDP1341*275	LPC(18:2/0:0)	GP	LPC	C26H50NO7P	1a	-	213288	198234	200269	90533.1	344348	155400	365039	269383	567516	379115	813987	637816	266380	278122	409453	278951	514456	428088	362559	265146	325515	216673	491149	410593	158612	344451	212999	217552	333544	271405	286622	168202	266706	240386	230218	383269	1.23109	0.00132706	0.00258675	sig
MEDP1345*274	LPC(18:3/0:0)	GP	LPC	C26H48NO7P	2	-	3.16997e+06	1.17317e+06	1.19238e+06	1.12271e+06	1.64802e+06	1.52281e+06	5.0029e+06	3.36943e+06	2.87991e+06	3.10728e+06	3.50683e+06	5.40219e+06	4.35995e+06	4.77745e+06	2.19865e+06	2.85363e+06	2.59834e+06	3.33385e+06	5.20398e+06	4.83295e+06	1.68591e+06	2.45852e+06	2.37639e+06	3.89781e+06	3.7735e+06	4.17314e+06	1.37684e+06	2.83272e+06	1.92873e+06	3.43526e+06	4.59476e+06	2.33275e+06	1.60001e+06	2.4828e+06	2.98563e+06	2.28081e+06	1.30406	0.024007	0.0380577	sig
MEDP1696	LPC(18:4/0:0)	GP	LPC	C26H46NO7P	3	-	32615.3	14942	23835.9	6652.48	22196.3	20984	66383.6	56472.5	47409.7	70962.6	21053.4	58645.5	54796.8	49330	23012.3	28049	15958.6	41648.7	57496.3	66872.7	12358.3	62786.6	24669.1	41234.4	38905.8	29512.1	29353.3	24017.7	9607.26	43149.3	41499.1	19652.7	38621.6	23687.5	63388.5	8605.55	1.03822	0.0260302	0.0410441	sig
MEDP2837	LPC(19:1/0:0)	GP	LPC	C27H54NO7P	3	-	115980	80487.7	55857.9	43637	64596.6	138451	182163	181907	209276	468496	233430	582054	225790	200868	195004	514943	232823	451793	297575	133091	173527	305434	203359	414880	110796	240328	193816	321838	166679	313612	266183	236700	250067	289227	319373	159744	1.4309	0.0145063	0.0237645	sig
MEDP2745	LPC(19:2/0:0)	GP	LPC	C27H52NO7P	3	-	6645.22	6645.22	6645.22	6645.22	6645.22	6645.22	86250.4	90683.8	53028.5	122650	68427.5	76664	91178	86543.1	102780	105093	71305.8	88178.7	64750.3	65761.8	108460	96245.6	42321.8	75314.1	6645.22	6645.22	6645.22	6645.22	6645.22	6645.22	86252.6	48521.5	36836.9	126766	93209.5	33226.1	1.25349	9.34907e-09	3.62071e-08	sig
MEDP1326*283	LPC(20:1/0:0)	GP	LPC	C28H56NO7P	2	-	52094.7	52094.7	52094.7	52094.7	52094.7	52094.7	672691	368631	709109	1.36593e+06	1.03442e+06	1.8106e+06	834042	695340	734379	2.57281e+06	1.03991e+06	2.31961e+06	1.39448e+06	410285	590873	1.07531e+06	1.25153e+06	1.87118e+06	260473	1.0596e+06	725730	938055	785511	1.04047e+06	584818	858273	1.14742e+06	1.24262e+06	1.19306e+06	376049	1.51992	0.00261639	0.00477328	sig
MEDP1328*282	LPC(20:2/0:0)	GP	LPC	C28H54NO7P	2	-	837072	291829	974402	290064	662899	1.43083e+06	3.11994e+06	1.41721e+06	3.73212e+06	2.69715e+06	5.45438e+06	4.553e+06	3.63439e+06	2.55557e+06	4.04268e+06	4.46453e+06	6.5277e+06	5.61023e+06	5.20443e+06	1.34267e+06	3.34621e+06	2.65608e+06	7.59642e+06	5.45062e+06	1.01572e+06	4.45947e+06	3.11002e+06	3.39493e+06	5.82967e+06	3.72756e+06	2.43616e+06	3.60956e+06	4.1527e+06	2.63455e+06	2.86122e+06	1.4339e+06	1.31437	0.00157166	0.00300383	sig
MEDP1332*281	LPC(20:3/0:0)	GP	LPC	C28H52NO7P	2	1006703-11-2	1.22756e+06	772970	1.59119e+06	1.10107e+06	2.33704e+06	1.13371e+06	2.68325e+06	1.57275e+06	4.09766e+06	2.30009e+06	5.47124e+06	4.83412e+06	2.7426e+06	2.32042e+06	3.40554e+06	2.04509e+06	4.04814e+06	2.89035e+06	2.59659e+06	2.02065e+06	2.92973e+06	1.77503e+06	4.35392e+06	3.31735e+06	1.24851e+06	3.02569e+06	2.06552e+06	1.91805e+06	3.2698e+06	3.65706e+06	2.65043e+06	1.00757e+06	3.62215e+06	2.35375e+06	2.77021e+06	3.12063e+06	1.2375	0.0217766	0.0348979	sig
MEDP1334*280	LPC(20:4/0:0)	GP	LPC	C28H50NO7P	2	60701-99-7	1.25898e+06	1.11212e+06	1.77395e+06	1.02222e+06	2.12091e+06	1.05399e+06	3.85177e+06	1.85061e+06	3.61015e+06	3.60917e+06	3.91669e+06	3.19792e+06	2.17344e+06	2.34959e+06	3.12796e+06	2.49764e+06	3.71113e+06	2.28667e+06	2.68624e+06	1.93964e+06	2.46924e+06	2.15172e+06	3.11469e+06	2.88895e+06	1.26786e+06	3.2843e+06	1.61907e+06	2.54183e+06	2.2493e+06	3.01209e+06	2.66839e+06	1.31427e+06	2.64893e+06	2.54739e+06	2.84375e+06	3.47245e+06	1.46298	0.000691245	0.00140638	sig
MEDP2749	LPC(22:3)	GP	LPC	C30H56NO7P	3	-	79139.3	16519.3	97731.4	35292.5	76271.3	80701.6	366570	72418.9	287350	214412	522816	406971	214962	238582	315564	272446	462500	370958	341976	179407	280700	196267	537352	511617	95297	333794	216394	214599	452166	336754	194706	217468	349485	195852	369736	144273	1.3181	0.00373299	0.00665905	sig
MEDP1319*287	LPC(22:4/0:0)	GP	LPC	C30H54NO7P	2	-	437124	154775	517599	290565	285085	537347	1.80068e+06	569736	1.57851e+06	1.44079e+06	1.69533e+06	1.23492e+06	1.47703e+06	1.02441e+06	1.50725e+06	1.73939e+06	2.26004e+06	1.62671e+06	1.90701e+06	718925	1.49322e+06	1.17607e+06	2.28109e+06	1.53238e+06	438505	1.55491e+06	1.05812e+06	1.74735e+06	1.89599e+06	2.22404e+06	1.25252e+06	1.26333e+06	1.75466e+06	1.1153e+06	1.61898e+06	552775	1.26646	0.000654299	0.00134359	sig
MEDP2876*290	LPC(24:6/0:0)	GP	LPC	C32H54NO7P	3	-	4822.32	4822.32	4822.32	4822.32	4822.32	4822.32	149916	100566	24111.6	44491.9	51540.4	67290.4	98626.5	43245.5	34372.2	71285.7	69520.2	78566.8	90196.9	50553.4	50653.1	72229.4	85570.4	60294.1	46063.2	91893.5	55389.4	112518	48325.1	102626	89877.3	83021.4	49641.3	65747.9	62019	37315.7	1.59985	0.000485506	0.00100871	sig
MEDP2761*290	LPC(24:6e)	GP	LPC	C32H54NO7P	3	-	4822.32	4822.32	4822.32	4822.32	4822.32	4822.32	149916	100566	24111.6	44491.9	51540.4	67290.4	98626.5	43245.5	34372.2	71285.7	69520.2	78566.8	90196.9	50553.4	50653.1	72229.4	85570.4	60294.1	46063.2	91893.5	55389.4	112518	48325.1	102626	89877.3	83021.4	49641.3	65747.9	62019	37315.7	1.59985	0.000485506	0.00100871	sig
MEDP2840	LPC(O-14:0)	GP	LPC-O	C22H48NO6P	3	-	69426.9	46022.6	70869.1	64192.5	300715	97349.9	346618	561509	343224	548410	424650	1.13332e+06	387130	454317	566692	643072	498841	953226	577227	574999	523083	669073	440046	1.37849e+06	257937	905255	501129	524794	438363	897650	767283	407613	1.10572e+06	784069	1.15483e+06	558516	1.65582	0.00214777	0.00396754	sig
MEDP2843	LPC(O-14:1)	GP	LPC-O	C22H46NO6P	3	-	117528	92449.5	86750.6	125043	330843	131989	452668	694797	441020	793036	331315	1.33545e+06	496909	580226	565557	941095	354454	1.19861e+06	715681	780597	547647	806508	321495	1.58311e+06	311733	877322	503115	692417	350927	1.16507e+06	961331	261930	829356	908330	1.41298e+06	442456	1.55288	0.0248293	0.0392908	sig
MEDP2746	LPC(O-18:3)	GP	LPC	C26H50NO6P	3	-	187809	81880.1	72501.1	184193	155040	163951	331171	406693	255700	394836	286536	778691	353092	270806	312179	396926	325418	360969	374357	344363	208111	376780	346795	694479	236642	527525	235666	379734	128698	455624	418611	162614	367473	250942	475036	190197	1.45392	0.0233204	0.0372367	sig
MEDP2846	LPC(O-20:2)	GP	LPC-O	C28H56NO6P	3	-	187189	128958	114657	101617	433121	162216	1.08167e+06	865679	787082	1.0996e+06	807512	986731	726392	741653	791205	969798	855703	816451	941695	849397	630578	896399	638822	1.01896e+06	569516	698622	499068	885789	498347	934189	880930	370928	627027	714320	964664	735085	1.83479	5.7945e-08	1.92351e-07	sig
MEDN1285*215	LPE(0:0/16:0)	GP	LPE	C21H44NO7P	2	-	67141.7	32978	46924.1	50479.1	82566	90170	166496	295005	132020	330446	210324	412363	211368	208015	210605	523577	427648	288736	427680	593008	242357	363479	414966	755859	273951	534930	274315	406941	354735	849674	646828	523081	487949	639062	673650	507887	1.46032	7.63812e-06	1.98367e-05	sig
MEDN1287*214	LPE(0:0/16:1)	GP	LPE	C21H42NO7P	2	-	64951.1	49262.2	42294.8	50636.3	76359.6	130772	185824	425631	135363	263830	173947	466542	150474	141679	195763	307469	187489	391396	224692	207613	147372	232581	168862	353381	120049	273570	148834	211452	125077	258466	252837	144764	182878	242455	242907	191349	1.72247	0.00534466	0.00927178	sig
MEDN2366*218	LPE(0:0/18:1)	GP	LPE	C23H46NO7P	3	-	17510.7	17510.7	17510.7	17510.7	17510.7	17510.7	118243	87553.4	105294	265071	183099	395080	127585	114779	184642	447599	195297	377104	182039	250296	153583	282979	306780	519879	125506	180379	183761	252486	181368	320568	154381	299057	230525	349141	332273	166303	1.47212	0.0014273	0.00276382	sig
MEDN1283*216	LPE(0:0/18:3)	GP	LPE	C23H42NO7P	2	-	127961	31354.5	50593.8	50506.9	83903.4	140141	161921	223235	67136	183355	166184	239954	192070	209887	81509.6	202385	148419	222404	319249	237486	75123.5	194522	156140	239192	154745	192254	83699.1	167993	127549	175410	191936	208398	100024	203796	168536	181508	1.38857	0.013357	0.0221249	sig
MEDN1271*223	LPE(0:0/20:2)	GP	LPE	C25H48NO7P	2	-	501.401	501.401	501.401	501.401	501.401	501.401	10395	3378.95	8352.63	6235.68	19976.7	22847.5	11641.4	9115.42	9601.53	13804.5	18276.5	14126	13712.2	7896.7	12552.8	11205.9	29676.6	22711.7	2507	14550.5	14959.5	9573.99	15485.4	20059.5	9598.98	9186.59	16615.8	10812.8	20800.4	15753.3	1.47713	0.000997292	0.00198335	sig
MEDN1273*222	LPE(0:0/20:3)	GP	LPE	C25H46NO7P	3	-	128257	124499	185807	84337.3	279739	180185	277052	210987	353945	281165	704242	680373	300010	310395	445362	397236	568295	573356	438866	350807	359393	341144	830169	648383	205949	523510	344541	394896	623189	602941	403744	298415	630278	349909	602300	612314	1.26828	0.0133802	0.0221249	sig
MEDN2372*221	LPE(0:0/20:4)	GP	LPE	C25H44NO7P	2	-	1.68147e+06	1.28253e+06	1.939e+06	1.44819e+06	2.63552e+06	1.59177e+06	3.01637e+06	2.72207e+06	3.12581e+06	3.14996e+06	4.19456e+06	4.02141e+06	2.6145e+06	2.32753e+06	2.98272e+06	3.45211e+06	4.16123e+06	3.50594e+06	3.81131e+06	2.76916e+06	2.93777e+06	3.22576e+06	4.61943e+06	5.11904e+06	2.30341e+06	3.95781e+06	2.70288e+06	3.81225e+06	3.79804e+06	4.25397e+06	3.83453e+06	1.93995e+06	4.02607e+06	3.99246e+06	4.07626e+06	5.07347e+06	1.45584	0.000800744	0.00160695	sig
MEDN1264*227	LPE(0:0/22:4)	GP	LPE	C27H48NO7P	2	-	1112.74	1112.74	1112.74	1112.74	1112.74	1112.74	13208.5	5563.68	30715.7	18406.8	31989.2	30659.5	16271.2	7287.24	31595.2	32675.3	36543.6	32027.8	13629.4	17040.9	32162.8	17926.2	42392.4	42511.3	8233.61	29110.2	37652.9	20134.6	32874.3	49595.3	24220	21886.9	54813.1	20946.6	47128.1	38224	1.43335	0.000661038	0.00135115	sig
MEDN0366*215	LPE(16:0/0:0)	GP	LPE	C21H44NO7P	1a	-	67141.7	32978	46924.1	50479.1	82566	90170	166496	295005	132020	330446	210324	412363	211368	208015	210605	523577	427648	288736	427680	593008	242357	363479	414966	755859	273951	534930	274315	406941	354735	849674	646828	523081	487949	639062	673650	507887	1.46032	7.63812e-06	1.98367e-05	sig
MEDN2364*214	LPE(16:1/0:0)	GP	LPE	C21H42NO7P	2	-	64951.1	49262.2	42294.8	50636.3	76359.6	130772	185824	425631	135363	263830	173947	466542	150474	141679	195763	307469	187489	391396	224692	207613	147372	232581	168862	353381	120049	273570	148834	211452	125077	258466	252837	144764	182878	242455	242907	191349	1.72247	0.00534466	0.00927178	sig
MEDN0362*218	LPE(18:1/0:0)	GP	LPE	C23H46NO7P	1a	-	17510.7	17510.7	17510.7	17510.7	17510.7	17510.7	118243	87553.4	105294	265071	183099	395080	127585	114779	184642	447599	195297	377104	182039	250296	153583	282979	306780	519879	125506	180379	183761	252486	181368	320568	154381	299057	230525	349141	332273	166303	1.47212	0.0014273	0.00276382	sig
MEDN1284*216	LPE(18:3/0:0)	GP	LPE	C23H42NO7P	2	-	127961	31354.5	50593.8	50506.9	83903.4	140141	161921	223235	67136	183355	166184	239954	192070	209887	81509.6	202385	148419	222404	319249	237486	75123.5	194522	156140	239192	154745	192254	83699.1	167993	127549	175410	191936	208398	100024	203796	168536	181508	1.38857	0.013357	0.0221249	sig
MEDN1272*223	LPE(20:2/0:0)	GP	LPE	C25H48NO7P	2	-	501.401	501.401	501.401	501.401	501.401	501.401	10395	3378.95	8352.63	6235.68	19976.7	22847.5	11641.4	9115.42	9601.53	13804.5	18276.5	14126	13712.2	7896.7	12552.8	11205.9	29676.6	22711.7	2507	14550.5	14959.5	9573.99	15485.4	20059.5	9598.98	9186.59	16615.8	10812.8	20800.4	15753.3	1.47713	0.000997292	0.00198335	sig
MEDN1274*222	LPE(20:3/0:0)	GP	LPE	C25H46NO7P	2	-	128257	124499	185807	84337.3	279739	180185	277052	210987	353945	281165	704242	680373	300010	310395	445362	397236	568295	573356	438866	350807	359393	341144	830169	648383	205949	523510	344541	394896	623189	602941	403744	298415	630278	349909	602300	612314	1.26828	0.0133802	0.0221249	sig
MEDN1276*221	LPE(20:4/0:0)	GP	LPE	C25H44NO7P	2	-	1.68147e+06	1.28253e+06	1.939e+06	1.44819e+06	2.63552e+06	1.59177e+06	3.01637e+06	2.72207e+06	3.12581e+06	3.14996e+06	4.19456e+06	4.02141e+06	2.6145e+06	2.32753e+06	2.98272e+06	3.45211e+06	4.16123e+06	3.50594e+06	3.81131e+06	2.76916e+06	2.93777e+06	3.22576e+06	4.61943e+06	5.11904e+06	2.30341e+06	3.95781e+06	2.70288e+06	3.81225e+06	3.79804e+06	4.25397e+06	3.83453e+06	1.93995e+06	4.02607e+06	3.99246e+06	4.07626e+06	5.07347e+06	1.45584	0.000800744	0.00160695	sig
MEDN1265*227	LPE(22:4/0:0)	GP	LPE	C27H48NO7P	2	-	1112.74	1112.74	1112.74	1112.74	1112.74	1112.74	13208.5	5563.68	30715.7	18406.8	31989.2	30659.5	16271.2	7287.24	31595.2	32675.3	36543.6	32027.8	13629.4	17040.9	32162.8	17926.2	42392.4	42511.3	8233.61	29110.2	37652.9	20134.6	32874.3	49595.3	24220	21886.9	54813.1	20946.6	47128.1	38224	1.43335	0.000661038	0.00135115	sig
MEDN0325	Lactic acid	Organic acid and Its derivatives	Organic acid and Its derivatives	C3H6O3	1a	79-33-4	2.66203e+06	3.91703e+06	4.6744e+06	3.56431e+06	5.72218e+06	6.1448e+06	7.11298e+06	6.56085e+06	7.31552e+06	8.12522e+06	3.95482e+06	7.79519e+06	6.88671e+06	8.42162e+06	7.41673e+06	7.82866e+06	7.34966e+06	8.46903e+06	4.27888e+06	8.93257e+06	8.19266e+06	8.30967e+06	4.36386e+06	9.34741e+06	6.56806e+06	8.95286e+06	7.5923e+06	9.26971e+06	8.32031e+06	8.71199e+06	4.10859e+06	7.44009e+06	8.73898e+06	1.00452e+07	4.75994e+06	8.51523e+06	1.15075	0.00798629	0.01364	sig
MEDP1776	Leu-Ala	Amino acid and Its metabolites	Small Peptide	C9H18N2O3	1a	7298-84-2	59833.5	33021.7	49371.2	86674.1	185062	64054.8	1.43516e+06	2.15703e+06	1.41102e+06	3.64201e+06	1.5579e+06	1.95192e+06	4.38447e+06	5.41718e+06	2.049e+06	4.88036e+06	4.28976e+06	4.77135e+06	1.13563e+07	6.47158e+06	3.96375e+06	6.0537e+06	6.62493e+06	6.44077e+06	4.18784e+06	4.30176e+06	5.62635e+06	8.96235e+06	7.84925e+06	4.04019e+06	6.31656e+06	5.05915e+06	4.47618e+06	8.25462e+06	5.55402e+06	6.96447e+06	1.48837	4.20014e-08	1.4561e-07	sig
MEDP2592*156	Leu-Arg	Amino acid and Its metabolites	Small Peptide	C12H25N5O3	1b	26607-15-8	43896.4	7886.25	40613.8	65167.9	90105.9	4211.23	146019	179371	226486	363425	89341.7	145728	383388	508237	303785	497328	495850	354921	1.11964e+06	577954	513914	586432	282871	610883	829707	820206	337439	937327	740006	908701	807691	464393	800364	1.68544e+06	697105	911922	1.18473	1.30119e-06	3.69437e-06	sig
MEDP2572	Leu-Asp	Amino acid and Its metabolites	Small Peptide	C10H18N2O5	1a	32949-40-9	45249.1	20468.8	57063.3	46993.5	171303	62307.6	758800	1.55246e+06	1.55172e+06	2.60834e+06	752771	1.58684e+06	3.40117e+06	3.63311e+06	2.33874e+06	3.64996e+06	2.82425e+06	2.55937e+06	4.43698e+06	4.01768e+06	4.08356e+06	3.66739e+06	3.09202e+06	5.0503e+06	5.25731e+06	6.22372e+06	8.86153e+06	6.87647e+06	6.2868e+06	6.34495e+06	8.86063e+06	6.99791e+06	8.54171e+06	8.54744e+06	8.37434e+06	6.19938e+06	1.43454	9.35793e-17	1.83623e-15	sig
MEDP2393*151	Leu-Glu	Amino acid and Its metabolites	Small Peptide	C11H20N2O5	1b	16364-31-1	65994.6	38580.9	71034	64405.2	394685	89342.5	1.83156e+06	4.2568e+06	3.1684e+06	7.26058e+06	2.10152e+06	5.18629e+06	3.94739e+06	9.20867e+06	6.94324e+06	4.13227e+06	8.76845e+06	5.83836e+06	1.39132e+07	5.33851e+06	5.60305e+06	5.15251e+06	7.63242e+06	6.60927e+06	7.20005e+06	6.6053e+06	1.61589e+07	6.34337e+06	1.0733e+07	1.30499e+07	2.11891e+07	1.10818e+07	9.3597e+06	1.71287e+07	1.22978e+07	8.88521e+06	1.54899	1.13694e-06	3.27009e-06	sig
MEDP1294	Leu-Gly	Amino acid and Its metabolites	Small Peptide	C8H16N2O3	1a	686-50-0	33144.1	23863.9	70790.4	31267.6	120908	41107.8	1.41197e+06	3.83774e+06	4.06999e+06	5.34928e+06	1.76787e+06	3.25948e+06	7.81593e+06	6.40284e+06	4.42178e+06	6.21117e+06	6.7331e+06	5.70916e+06	1.10125e+07	8.30114e+06	7.68002e+06	6.9219e+06	4.76482e+06	8.26494e+06	7.94009e+06	7.13909e+06	5.89627e+06	1.27189e+07	9.69624e+06	7.7302e+06	9.00255e+06	5.90033e+06	6.92621e+06	1.27372e+07	8.62491e+06	9.77138e+06	1.55414	2.22412e-09	9.86882e-09	sig
MEDP1681	Leu-Gly-Leu	Amino acid and Its metabolites	Small Peptide	C14H27N3O4	3	19408-48-1	3087.29	3087.29	3087.29	3087.29	3087.29	3087.29	15436.5	37018.9	26719.3	163403	89328.2	94412	136498	273370	152581	838318	282727	582069	798910	590255	837758	539751	443972	1.4309e+06	759110	556108	642047	1.42587e+06	3.48289e+06	2.37943e+06	913451	450178	1.55622e+06	3.77439e+06	2.86822e+06	2.34945e+06	1.07434	0.00010775	0.000244585	sig
MEDN1689	Leu-Ile	Amino acid and Its metabolites	Small Peptide	C12H24N2O3	3	36077-41-5	7092.3	7092.3	7092.3	7092.3	7092.3	7092.3	35461.5	93989.6	82384.3	204725	97253.6	129836	176236	224423	144406	249028	186054	177040	324506	279922	230382	247746	160129	319722	194713	255623	182832	421527	472357	314390	282617	178411	269939	691244	336747	382629	1.38038	3.35271e-06	9.10907e-06	sig
MEDP2307*144	Leu-Leu	Amino acid and Its metabolites	Small Peptide	C12H24N2O3	1b	3303-31-9	10701.5	10701.5	10701.5	10701.5	161007	53507.7	1.90986e+06	5.35219e+06	4826181	1.18583e+07	5.51098e+06	7.17736e+06	8.86982e+06	1.14991e+07	7.91553e+06	1.35635e+07	1.05834e+07	1.04182e+07	1.76684e+07	1.39439e+07	1.1518e+07	1.24216e+07	8.00735e+06	1.61361e+07	1.01653e+07	1.18714e+07	9.53333e+06	2.03274e+07	2.39572e+07	1.46271e+07	1.48834e+07	8.37356e+06	1.31791e+07	2.76938e+07	1.67414e+07	1.86574e+07	1.64415	5.90432e-07	1.76729e-06	sig
MEDP1675	Leu-Leu-Gly	Amino acid and Its metabolites	Small Peptide	C14H27N3O4	3	4464-36-2	4686.66	4686.66	4686.66	4686.66	4686.66	4686.66	23433.3	85429.5	95684.5	146652	42330.9	46258.5	273531	355554	186600	296430	233846	226791	706035	570394	366998	522918	196223	483362	499110	384941	325777	810755	929190	728084	614487	333301	523292	1.09282e+06	638503	639481	1.17819	6.28107e-08	2.07722e-07	sig
MEDP2442*249	Leu-Met	Amino acid and Its metabolites	Small Peptide	C11H22N2O3S	1b	36077-39-1	12418.7	7483.73	11576.6	12051.3	20133.7	5703.18	235046	307752	439954	609172	183174	309798	790293	1.10213e+06	648560	752387	947439	645659	1.70253e+06	1.2828e+06	992614	1.07997e+06	621800	1.13163e+06	1.18147e+06	1.21529e+06	734823	1.63161e+06	1.13263e+06	1.36885e+06	1.46891e+06	694577	1.07267e+06	1.56106e+06	1.14086e+06	1.07245e+06	1.43374	9.95939e-10	4.60426e-09	sig
MEDP1780	Leu-Phe	Amino acid and Its metabolites	Small Peptide	C15H22N2O3	1a	3063-05-06	21153.4	9124.02	9069.87	13018.6	58517.9	11356.6	137063	209069	329719	546436	174555	272463	603405	1.36713e+06	513991	1.26556e+06	886349	778648	1.97085e+06	1.08122e+06	1.01527e+06	1.03828e+06	639976	1.49519e+06	1.52043e+06	1.09412e+06	1.0435e+06	2.07408e+06	2.65654e+06	2.5765e+06	1.779e+06	816501	1.78463e+06	2.63077e+06	2.26298e+06	2.11783e+06	1.31401	4.46311e-08	1.51574e-07	sig
MEDP1873	Leu-Pro-Tyr	Amino acid and Its metabolites	Small Peptide	C20H29N3O5	3	65886-80-8	4637.58	4637.58	4637.58	4637.58	4637.58	4637.58	23187.9	38097.7	45826.5	126595	54909.4	52348.3	100870	161513	115660	405704	303434	257426	714040	370928	631255	358987	258927	710524	367959	464813	404581	759108	1.11756e+06	820539	332899	305142	1.17236e+06	1.1006e+06	1.19364e+06	1.04057e+06	1.10589	7.25668e-07	2.14303e-06	sig
MEDP2396*142	Leu-Thr	Amino acid and Its metabolites	Small Peptide	C10H20N2O4	1b	-	50912.3	26614.4	33964.3	43750.3	83470.5	50953.8	436297	1.30314e+06	869170	3.60526e+06	712453	1.24371e+06	2.78357e+06	3.00356e+06	1.90639e+06	4.40524e+06	2.57679e+06	2.52906e+06	4.06931e+06	4.17191e+06	3.60172e+06	7.49548e+06	2.57928e+06	4.71459e+06	5.16169e+06	5.18839e+06	5.3715e+06	6.27185e+06	9.40654e+06	8.43579e+06	9.25058e+06	3.99586e+06	7.58973e+06	1.13629e+07	8.61249e+06	8.98855e+06	1.37323	6.62676e-10	3.14593e-09	sig
MEDN1999*055	Leu-Tyr	Amino acid and Its metabolites	Small Peptide	C15H22N2O4	1b	968-21-8	1232.42	1232.42	1232.42	1232.42	1232.42	1232.42	6162.12	18506.3	13413.6	22506.7	8153.04	18191	29548.1	43509.6	67542.3	48299.3	35371.1	30208.3	63830.6	58730.8	48143.3	36278.1	26837.4	60082	54665.5	61562.2	38997.6	96297.8	100109	103788	93398.5	52355.7	82929.8	135807	91284.7	84561.7	1.2484	3.90987e-09	1.6285e-08	sig
MEDP1506	Leu-Val	Amino acid and Its metabolites	Small Peptide	C11H22N2O3	1b	13588-95-9	15785.5	50888	46147.8	12017.9	182631	259543	139001	410921	467982	412442	147968	278111	627840	585002	459935	1.05682e+06	496332	611539	1.58308e+06	1.11011e+06	1.02953e+06	985319	667846	1.52778e+06	1.68648e+06	2.07252e+06	1.49377e+06	2.29913e+06	2.18916e+06	2.52575e+06	3.91839e+06	2.30267e+06	2.05052e+06	3.48322e+06	2.50623e+06	2.37887e+06	1.1819	6.62716e-13	5.52055e-12	sig
MEDP1666	Leu-Val-Ser	Amino acid and Its metabolites	Small Peptide	C14H27N3O5	3	-	9778.61	9778.61	9778.61	9778.61	9778.61	9778.61	48893.1	56709.2	143940	123334	60343.3	88483.4	106448	175587	124045	151608	159266	124914	200777	173435	203495	157501	125446	175213	142672	202207	203363	298582	275072	309406	357037	115126	121250	210305	399706	312970	1.31558	4.90915e-07	1.49475e-06	sig
MEDN2129*050	Lys-Asp	Amino acid and Its metabolites	Small Peptide	C10H19N3O5	1b	20556-18-7	39027.4	39028.6	31602.2	43209.4	71037.2	111660	278682	239579	410292	608444	297011	438255	354458	499049	480515	734807	632846	654979	522443	398437	491147	466966	353582	587268	448096	489546	399116	684724	471174	582572	484626	533393	753867	743588	599704	339558	1.56086	7.63341e-08	2.49641e-07	sig
MEDN2107	Lys-Gly	Amino acid and Its metabolites	Small Peptide	C8H17N3O3	1b	7563-03-03	1.00563e+06	1.14617e+06	1.47882e+06	1.48329e+06	2.31473e+06	1.86218e+06	1.97725e+06	2.62202e+06	1.90372e+06	2.11238e+06	1.95703e+06	1.82712e+06	1.89381e+06	1.90237e+06	2.13314e+06	1.90333e+06	2.18247e+06	1.85556e+06	2.11275e+06	2.63593e+06	2.24204e+06	2.31956e+06	2.11196e+06	2.16135e+06	2.02471e+06	2.74372e+06	1.9969e+06	2.26184e+06	2.16593e+06	2.25217e+06	2.12733e+06	1.96968e+06	2.51891e+06	2.81144e+06	2.762e+06	2.82816e+06	1.45924	0.00032607	0.000697143	sig
MEDP2371	Lys-Ile	Amino acid and Its metabolites	Small Peptide	C12H25N3O3	1b	20556-13-2	132190	63327.7	87342.4	82273.4	121116	77448.1	190809	337563	292354	427253	392241	545275	930433	492435	505309	1.13532e+06	959710	1.08963e+06	1.10099e+06	1.70403e+06	845020	1.33167e+06	885561	1.79871e+06	1.03479e+06	1.77957e+06	987256	1.99739e+06	1.93719e+06	1.47287e+06	1.90586e+06	1.17716e+06	1.45609e+06	2.55462e+06	1.77996e+06	1.5565e+06	1.13466	2.33666e-09	1.0265e-08	sig
MEDP2376	Lys-Leu	Amino acid and Its metabolites	Small Peptide	C12H25N3O3	1b	7369-79-1	246674	96017.8	140833	122001	121536	71434	429848	550294	496399	661388	358427	375227	1.04311e+06	1.09246e+06	656974	907844	893995	692388	1.71314e+06	1.09382e+06	1.42272e+06	750157	822144	1.33942e+06	1.49716e+06	2.12791e+06	952464	1.89447e+06	2.18931e+06	2.19044e+06	2.19809e+06	1.31353e+06	1.87899e+06	3.07337e+06	2.04955e+06	1.18772e+06	1.11204	5.9853e-09	2.36996e-08	sig
MEDP2380	Lys-Met	Amino acid and Its metabolites	Small Peptide	C11H23N3O3S	1b	97729-52-7	93165.9	103406	98804.7	71447.9	178153	118173	220302	482223	393871	658368	513844	427706	558558	552175	659601	669666	908087	688989	877660	686526	956318	648935	617324	730662	669318	753091	675546	858267	952377	867658	716061	770051	941385	976174	750265	789110	1.42964	2.21535e-11	1.42785e-10	sig
MEDP2596	Lys-Phe	Amino acid and Its metabolites	Small Peptide	C15H23N3O3	1b	6235-35-4	11304.3	25327.6	21434.6	23763.6	30981.6	25331.8	83788.7	55123.2	62927.5	97477	44965	82499.3	75681.3	120636	92919.4	67872.3	132320	94493.6	259327	122725	146898	144497	126281	171778	179930	206131	202965	245170	296386	282399	315234	204406	244079	333036	336601	241672	1.10953	2.75947e-12	2.06493e-11	sig
MEDN2123	Lys-Thr	Amino acid and Its metabolites	Small Peptide	C10H21N3O4	1b	97791-84-9	38857.6	24094.3	54056.8	48530	49033.4	26893.7	150793	299117	193756	305260	297362	396301	533250	883065	668742	805438	897004	894396	881992	788210	657746	835161	824454	1.09705e+06	912860	1.34965e+06	975328	994571	1.22121e+06	1.14691e+06	1.05881e+06	1.40386e+06	1.28294e+06	1.68906e+06	1.41538e+06	1.13454e+06	1.21928	2.68586e-15	3.82519e-14	sig
MEDP2329	Lys-Val	Amino acid and Its metabolites	Small Peptide	C11H23N3O3	1b	20556-11-0	147028	67965.1	145093	138043	113707	369405	382816	1.31081e+06	1.06246e+06	1.30838e+06	961819	1.22009e+06	1.56263e+06	1.29787e+06	794738	2.28681e+06	2.10251e+06	1.78269e+06	2.71218e+06	2.14229e+06	2.28182e+06	2.97684e+06	2.6815e+06	2.51063e+06	2.09303e+06	3.71017e+06	2.60734e+06	2.88705e+06	4.19106e+06	2.50886e+06	3.84852e+06	1.7902e+06	4.08517e+06	4.13096e+06	4.37956e+06	3.27321e+06	1.33041	1.42262e-10	7.47723e-10	sig
MEDN1011*035	Mannitol	Carbohydrates and Its metabolites	Sugar Alcoholss	C6H14O6	1b	69-65-8	50134.9	44826.7	46595.5	46781.9	82854.8	89615.1	77208.2	219852	94084.6	114803	90862.6	122159	119126	97587.2	177796	96767.8	112271	115610	152884	166381	159021	241815	112320	170033	240041	134423	162723	290596	120328	344703	230912	141845	160279	314540	301057	201389	1.19937	0.000107203	0.00024397	sig
MEDP2583	Met-Asn	Amino acid and Its metabolites	Small Peptide	C9H17N3O4S	1b	36261-61-7	9996.65	10738.7	9032.7	6608.25	19772	28623.3	20328.1	114337	79076	138566	50491.8	64767.4	154954	120905	129558	146036	136216	192323	377418	178211	284951	177694	97071	251650	410986	324634	237142	482760	327104	434898	385212	251622	404407	563943	265386	333571	1.22599	1.34027e-09	6.10032e-09	sig
MEDN1950	Met-Asp	Amino acid and Its metabolites	Small Peptide	C9H16N2O5S	1b	14595-65-4	8854.61	1583.6	1583.6	1583.6	7917.98	1583.6	38450.5	23383.3	15270.8	16414.2	29983.9	39603.1	29417.3	87140.5	22058.2	60028.3	171650	115659	35590.6	16397.2	45317	39589.7	48065.7	50059.3	38595.3	35054.5	55240.6	80833.1	46960.8	67317.6	55980.3	115657	73056.4	33923.6	80187.5	31360.1	1.31024	0.00079365	0.00160048	sig
MEDP2373	Met-Gln	Amino acid and Its metabolites	Small Peptide	C10H19N3O4S	1a	36261-62-8	53834.5	55328.9	74428.4	91614	157406	140153	168231	310191	342133	442508	298917	349913	511845	355477	494589	496133	492148	659226	889051	513663	847373	475454	476434	797576	592387	632140	469538	785261	693770	784200	506350	437907	710758	562428	696977	740097	1.37429	5.58233e-09	2.24054e-08	sig
MEDP2589	Met-Met	Amino acid and Its metabolites	Small Peptide	C10H20N2O3S2	1b	7349-78-2	1646.82	1646.82	1646.82	1646.82	1646.82	1646.82	12455	11123	26779.8	20322.9	13202.5	20141.8	19624.6	55999.4	39136.2	16474.9	8234.12	10232	27084.5	22653.6	14153.6	19143.7	25427.8	26186	13886.7	18260.5	17071.8	17011.4	10347.5	26362.9	34293.7	9963.47	16598.3	23887.4	23689.6	19020.4	1.47484	0.00221497	0.00407463	sig
MEDP2598	Met-Phe	Amino acid and Its metabolites	Small Peptide	C14H20N2O3S	1b	14492-14-9	22346.2	13672.3	20498.5	17716.4	92236.2	54658.1	463095	443810	836337	411284	428240	322334	594167	3.29106e+06	1.28515e+06	459594	291965	330182	632537	608779	386717	519948	731707	347258	261614	143209	165866	347292	57597	169305	213964	296666	98431.8	155837	137349	116546	1.41607	0.015218	0.0248843	sig
MEDP2564	Met-Ser	Amino acid and Its metabolites	Small Peptide	C8H16N2O4S	1b	14517-43-2	7022.27	7022.27	7022.27	7022.27	7022.27	7022.27	35111.3	121954	85741.4	161946	63934.4	50801.8	84448.1	97062.3	125739	125675	140977	91506.6	229947	110523	188662	99964	90806.1	164846	149795	102577	146006	169589	199252	207744	106669	81110.6	175296	184802	153394	150892	1.47172	8.9307e-07	2.60258e-06	sig
MEDP2606	Met-Tyr	Amino acid and Its metabolites	Small Peptide	C14H20N2O4S	1b	13589-04-3	1416.24	1416.24	1416.24	1416.24	1416.24	1416.24	27358.7	12864.3	47772.7	24614.8	7081.19	13181.2	23842.6	77218.4	39287	19356.2	12727.1	19915.5	28049	21994	33819.1	26671.1	38415.2	42425.4	21688.5	23071.1	26670.8	40092.5	31644.4	40417.4	37123.6	25722.7	48583.1	40412	42052.4	54426.2	1.40284	0.000253223	0.000546689	sig
MEDN1985	Met-Val	Amino acid and Its metabolites	Small Peptide	C10H20N2O3S	1b	14486-13-6	3260.84	2825.9	12071.4	3486.18	12373.4	9864.03	17877.6	29525.1	25356	34888.7	20127.9	24774	25878.7	38931.9	31998	40817.5	39206.7	39376.1	44532.4	43032.9	41009.2	44820.2	38288.5	48255	49526.7	59204.3	46326.3	61582.8	52632.6	72459.9	62223.3	44009.1	63524.9	76858.1	62570.9	54540.3	1.41778	3.74443e-13	3.27359e-12	sig
MEDP1777	Methionine Sulfoxide	Amino acid and Its metabolites	Amino acid derivatives	C5H11NO3S	1b	62697-73-8	6143.87	6143.87	6143.87	6143.87	6143.87	6143.87	32874	42193.7	30719.4	60511	34458.6	62483.3	52609.5	78235.3	106114	95625.3	105185	86536.7	157321	117944	138984	97269	103232	145190	185576	211533	203786	188433	203703	255792	251908	189409	239416	234383	213437	243192	1.22337	7.09278e-19	3.68407e-17	sig
MEDP1783	Methotrexate	Heterocyclic compounds	Pteridines and derivatives	C20H22N8O5	1b	1959-05-02	428.706	428.706	428.706	428.706	428.706	428.706	2300.68	33244	2143.53	122399	55308.9	48577.8	50808.2	40404.8	57947.7	333077	63039.4	160980	60850.2	116401	126714	198645	99106.9	153689	61697.3	46081.8	287411	168313	216762	114511	64127.7	168328	124373	248020	157617	227233	1.27385	0.00219737	0.00405069	sig
MEDN0684	Methyl beta-D-galactopyranoside	Carbohydrates and Its metabolites	Sugar derivatives	C7H14O6	1b	1824-94-8	24138.1	3422.94	3422.94	3422.94	3422.94	3422.94	39029.9	27689.6	54555.2	20020.8	28411.9	19169.4	29929.7	22881.3	47720.4	53981.6	34219.3	27827.2	58218.5	51546.7	38456.1	85547.1	35464.2	41917	17114.7	68255	44585.5	46431.5	34234.5	51591.4	44981.6	37117.3	29488.4	87314.5	72393.1	75221.8	1.35536	0.000131933	0.000293443	sig
MEDP1186	Methyl-2-pyrrolidone-5-carboxylate	Aldehyde,Ketones,Esters	Esters	C6H9NO3	2	4931-66-2	214311	234678	301633	290304	494145	403366	524276	1.03198e+06	434175	577337	633900	755618	679600	400574	483807	554471	574514	440076	436874	470629	458181	497311	470244	600671	326891	726431	535133	502640	357086	615239	415735	609018	436066	426840	471434	479742	1.66172	0.00476726	0.00835216	sig
MEDP0685*235	Methylcysteine	Amino acid and Its metabolites	Amino acids	C4H9NO2S	1b	7728-98-5	7.63365e+06	4.58785e+06	4.76518e+06	9.23672e+06	2.90726e+06	2.85108e+06	2.12831e+06	2.23501e+06	2.88583e+06	3.26167e+06	2.23678e+06	2.54146e+06	1.92863e+06	2.51668e+06	2.58435e+06	2.68858e+06	2.63628e+06	3.25621e+06	2.7625e+06	2.58898e+06	3.10989e+06	2.8932e+06	1.84757e+06	2.62013e+06	3.63355e+06	1.7649e+06	2.48841e+06	3.12257e+06	2.18616e+06	2.37081e+06	3.17836e+06	3.39579e+06	2.61179e+06	2.08676e+06	3.66961e+06	2.50757e+06	1.47175	0.00119823	0.00235119	sig
MEDN0335	Methylmalonic Acid	Organic acid and Its derivatives	Organic acid and Its derivatives	C4H6O4	1a	516-05-2	2.78339e+07	3.17889e+07	3.98457e+07	3.60045e+07	1.33089e+08	1.00601e+08	4.89478e+07	1.12388e+08	5.0093e+07	6.77873e+07	1.02403e+08	1.13553e+08	9.26735e+07	6.30703e+07	6.80488e+07	7.1971e+07	1.23384e+08	8.25413e+07	8.99313e+07	8.48122e+07	7.36761e+07	6.92012e+07	1.14654e+08	1.20538e+08	6.62486e+07	1.66942e+08	1.01259e+08	9.30487e+07	1.25067e+08	1.18613e+08	1.04007e+08	1.09762e+08	1.02718e+08	1.32109e+08	1.24569e+08	1.52816e+08	1.226	0.0220413	0.0352581	sig
MEDP1472	N'-Methyl-2-pyridone-5-carboxamide	Heterocyclic compounds	Pteridines and derivatives	C7H8N2O2	1a	701-44-0	185272	198799	244958	148973	820704	352012	1.46698e+06	1.48297e+06	1.25375e+06	1.7193e+06	1.09497e+06	1.68899e+06	2.09086e+06	1.76279e+06	1.42225e+06	1.9557e+06	1.84988e+06	899864	1.7423e+06	2.04779e+06	2.45796e+06	1.88129e+06	2.02652e+06	3.14605e+06	1.23222e+06	1.59034e+06	2.10564e+06	2.45276e+06	2.46476e+06	1.00218e+06	2.22471e+06	1.61933e+06	2.62903e+06	1.38541e+06	2.78916e+06	2.46332e+06	1.59106	6.30916e-07	1.86946e-06	sig
MEDP1913	N(Alpha)-Acetyl-Epsilon-(2-Propenal)Lysine	Amino acid and Its metabolites	Small Peptide	C11H18N2O4	3	99124-74-0	4122.11	4122.11	4122.11	4122.11	4122.11	4122.11	20610.6	39194.4	22397.2	51951.1	31518.7	42890.9	70188.3	61817.3	65705.7	112463	84864.7	95140.3	144983	151707	188132	138151	97744.7	262058	114139	235764	131703	263543	281289	230196	211687	212980	524535	442372	455534	313724	1.1785	1.33748e-09	6.10032e-09	sig
MEDP1663*243	N,N-Dimethylarginine	Amino acid and Its metabolites	Amino acid derivatives	C8H18N4O2	1b	30315-93-6	218118	201933	211009	301835	443778	245649	640723	1.89471e+06	960765	1.95841e+06	862928	1.30466e+06	2.99548e+06	2.18785e+06	2.97875e+06	3.58841e+06	3.41393e+06	2.88795e+06	4.60818e+06	4.71785e+06	4.64055e+06	5.38288e+06	2.90187e+06	4.70708e+06	5.87797e+06	7.29986e+06	6.46872e+06	6.69416e+06	5.32754e+06	6.51286e+06	8.05942e+06	7.42415e+06	9.68694e+06	9.47316e+06	7.50555e+06	7.03874e+06	1.15564	2.00001e-18	8.40957e-17	sig
MEDP0212	N-Acetyl-5-Hydroxytryptamine	Tryptamines,Cholines,Pigments	Tryptamines	C12H14N2O2	1b	1210-83-9	79991.5	70048.4	85481.6	107434	43393.2	66647.5	34380.3	18051.8	38328.1	13427.4	28456.5	35028.4	31163.3	31752.8	17476.9	15900.8	20833.1	14106.8	27996.3	14810.6	37511	30404.3	32806.5	44030.7	26761.6	43737.2	16647	33139.6	24453.1	45795.4	31591.7	25430.5	20950.1	40041.7	37346.4	29606.9	1.38047	1.86651e-07	5.88618e-07	sig
MEDN0586*010	N-Acetyl-L-alanine	Amino acid and Its metabolites	Amino acid derivatives	C5H9NO3	1a	97-69-8	92648.5	92648.5	92648.5	92648.5	92648.5	92648.5	491508	463243	647538	642605	483056	569481	907257	860218	852368	980801	1.07724e+06	963903	1.89664e+06	1.63265e+06	1.68545e+06	1.46397e+06	1.17774e+06	1.70577e+06	1.68024e+06	1.83635e+06	1.8304e+06	2.31602e+06	2.5544e+06	2.35848e+06	2.27667e+06	1.89968e+06	2.98849e+06	3.33522e+06	2.85264e+06	2.95466e+06	1.22708	7.16911e-16	1.21737e-14	sig
MEDP2302	N-Acetyl-L-methionine	Amino acid and Its metabolites	Amino acid derivatives	C7H13NO3S	1b	65-82-7	20233.9	5961.97	10331.2	17865.2	8220.56	10021.2	51440.2	49379.3	92714.4	150721	150237	125404	74423.6	117940	114547	99645.1	115683	133975	88028.3	118908	99369.8	142831	110771	119855	59670.9	105124	82905.1	125216	96013.2	138815	87492	56591.2	117136	152540	172959	127178	1.49369	6.91592e-06	1.82291e-05	sig
MEDP0089	N-Acetylhistamine	Alcohol and amines	Amines	C7H11N3O	1a	673-49-4	233160	149657	169323	195817	469837	316132	1.0738e+06	1.04804e+06	975197	1.27187e+06	891513	1.17197e+06	1.4005e+06	1.2431e+06	1.02265e+06	1.31741e+06	1.4807e+06	690532	1.15603e+06	1.82469e+06	1.85982e+06	1.26766e+06	1.64336e+06	2.23817e+06	964234	1.06301e+06	1.68638e+06	1.92094e+06	1.65092e+06	744486	1.68307e+06	1.27197e+06	1.88206e+06	906781	2.08847e+06	1.87544e+06	1.54666	6.1962e-07	1.84217e-06	sig
MEDP0880*242	N-Alpha-Acetyl-L-Asparagine	Amino acid and Its metabolites	Amino acid derivatives	C6H10N2O4	1a	4033-40-3	310506	226645	182716	423799	470102	255307	548730	879871	653245	1.06455e+06	569069	720799	939667	1.42874e+06	1.06674e+06	1.1139e+06	1.36179e+06	1.12898e+06	2.36427e+06	1.64341e+06	2.13934e+06	1.20682e+06	915865	1.52589e+06	3.20227e+06	2.82339e+06	2.51547e+06	2.59657e+06	2.56639e+06	3.48546e+06	2.60106e+06	2.60387e+06	3.29913e+06	3.83349e+06	2.87313e+06	2.27942e+06	1.04225	1.39271e-13	1.29449e-12	sig
MEDP0886	N-Amidino-L-Aspartate	Amino acid and Its metabolites	Amino acid derivatives	C5H9N3O4	1b	6133-30-8	60041.1	72464.8	83788.8	47722	106487	97540.6	209691	142231	88550.3	127720	161333	195704	149668	224239	174905	114565	150268	190854	193330	105611	130930	99390.9	233932	142859	127073	196349	122945	175179	224502	171367	141961	148495	212784	209796	190813	125307	1.28325	0.00270446	0.00489353	sig
MEDN0062	N-Propionylglycine	Amino acid and Its metabolites	Amino acid derivatives	C5H9NO3	1b	21709-90-0	90627.9	111407	148118	135492	194530	160199	236494	370378	293647	457080	320640	406535	626835	623194	615375	869853	761477	742348	1.06456e+06	1.05907e+06	1.10326e+06	1.00356e+06	764770	1.21352e+06	1.11063e+06	1.48887e+06	1.37576e+06	1.57459e+06	1.55537e+06	1.84273e+06	1.87138e+06	1.67565e+06	2.05129e+06	2.18861e+06	1.92729e+06	1.79145e+06	1.0212	3.58649e-19	2.9399e-17	sig
MEDN0818*010	N-acetyl-beta-alanine	Amino acid and Its metabolites	Amino acid derivatives	C5H9NO3	1b	3025-95-4	92648.5	92648.5	92648.5	92648.5	92648.5	92648.5	491508	463243	647538	642605	483056	569481	907257	860218	852368	980801	1.07724e+06	963903	1.89664e+06	1.63265e+06	1.68545e+06	1.46397e+06	1.17774e+06	1.70577e+06	1.68024e+06	1.83635e+06	1.8304e+06	2.31602e+06	2.5544e+06	2.35848e+06	2.27667e+06	1.89968e+06	2.98849e+06	3.33522e+06	2.85264e+06	2.95466e+06	1.22708	7.16911e-16	1.21737e-14	sig
MEDP0242	Nicotinamide	CoEnzyme and vitamins	CoEnzyme and vitamins	C6H6N2O	1a	98-92-0	1.11865e+08	8.74331e+07	1.03874e+08	8.40781e+07	1.39764e+08	1.11306e+08	1.20152e+08	1.45367e+08	1.5304e+08	1.27922e+08	1.76373e+08	1.41657e+08	1.40778e+08	1.2319e+08	1.44962e+08	1.38232e+08	1.31321e+08	1.57468e+08	1.37171e+08	1.2454e+08	1.50013e+08	1.25951e+08	1.50305e+08	1.45669e+08	9.45655e+07	1.4044e+08	1.39649e+08	1.44767e+08	1.32169e+08	1.58862e+08	9.98322e+07	1.12805e+08	1.38199e+08	1.72649e+08	1.36632e+08	1.40404e+08	1.33415	0.0255762	0.0404004	sig
MEDP0173	Nicotinamide Adenine Dinucleotide	Nucleotide and Its metabolites	Nucleotide and Its metabolites	C21H27N7O14P2	1a	53-84-9	1.19769e+07	7.59841e+06	1.28843e+07	1.56103e+07	1.04402e+07	1.08802e+07	1.70359e+06	1.03082e+06	3.14292e+06	731032	1.34244e+06	785104	382104	1.22629e+06	778238	259009	648476	363695	1.8775e+06	461503	602481	374449	1.65637e+06	618573	474060	265627	395668	790492	192583	1.09462e+06	128344	211830	243785	434539	209484	257226	1.24254	1.49729e-16	2.87414e-15	sig
MEDP1083*238	Oxypurinol	Nucleotide and Its metabolites	Nucleotide and Its metabolites	C5H4N4O2	1b	2465-59-0	1.12337e+06	1.79627e+06	1.92072e+06	1.01574e+06	7.34426e+06	3.36316e+06	1.29478e+07	1.31954e+07	1.18919e+07	1.74012e+07	1.00266e+07	1.54287e+07	2.03011e+07	1.51383e+07	1.3461e+07	1.95594e+07	2.03353e+07	8.77631e+06	1.47191e+07	2.25719e+07	2.31765e+07	1.68329e+07	1.89056e+07	3.30989e+07	1.16368e+07	1.60546e+07	2.09326e+07	2.34394e+07	2.31974e+07	1.18968e+07	2.42039e+07	1.62414e+07	2.57417e+07	1.39721e+07	2.73005e+07	2.50707e+07	1.59333	7.41487e-07	2.17519e-06	sig
MEDN1145	P-chlorophenylalanine	Benzene and substituted derivatives	Phenolic acids	C9H10ClNO2	2	7424-00-2	414584	376753	419466	484750	447211	449308	499350	523779	549960	556272	512428	515915	510556	521553	553592	576945	548032	578082	531835	521994	524650	529421	544266	543087	503508	461973	546572	515350	491880	527628	524918	574213	514663	526931	520340	559971	1.40951	1.60979e-07	5.1131e-07	sig
MEDN1967	P-sulfanilic acid	Amino acid and Its metabolites	Amino acid derivatives	C6H7NO3S	1b	121-57-3	292389	364623	411609	320293	279038	285299	9394.64	9394.64	9394.64	9394.64	9394.64	9394.64	9394.64	9394.64	9394.64	9394.64	9394.64	9394.64	9394.64	9394.64	9394.64	9394.64	9394.64	9394.64	9394.64	9394.64	9394.64	9394.64	9394.64	9394.64	9394.64	9394.64	9394.64	9394.64	9394.64	9394.64	1.69401	1.36574e-22	6.54221e-20	sig
MEDP2765	PAF C-18:1	GP	LPC	C28H56NO7P	3	85966-90-1	386113	49915.5	178372	115930	98964.3	442591	653511	381893	671939	1.344e+06	991873	1.6533e+06	791102	672181	644459	2.47648e+06	1.04188e+06	2.26052e+06	1.34298e+06	450903	595354	824813	1.18335e+06	1.83884e+06	184492	863053	828974	1.14562e+06	879539	915279	599858	1.05454e+06	1.12008e+06	1.21717e+06	1.0099e+06	375580	1.29613	0.0153538	0.0250599	sig
MEDP1096	PC(12:0/12:0)	GP	PC	C28H56NO8P	2	3436-44-0	841382	351433	935542	310463	749120	1.36235e+06	2.61739e+06	1.35897e+06	3.37679e+06	3.07724e+06	5.0643e+06	4.32339e+06	3.04333e+06	2.41024e+06	3.37081e+06	4.14515e+06	5.93416e+06	4.99678e+06	4.83366e+06	1.45877e+06	3.34096e+06	2.28418e+06	7.52086e+06	5.3207e+06	1.02172e+06	4.10485e+06	3.29445e+06	3.26912e+06	4.92216e+06	3.33509e+06	2.30452e+06	3.30264e+06	3.86987e+06	2.27022e+06	3.01481e+06	1.59415e+06	1.3308	0.00191109	0.0035752	sig
MEDP1166*277	PC(16:0/2:0)	GP	PC	C26H52NO8P	2	-	151999	114735	102064	157944	229400	162023	471633	464967	500944	822257	421413	957336	515742	428161	441840	709915	418550	597377	554084	404220	365235	596098	341513	674033	274018	465009	245051	453356	227280	524891	451380	244856	302556	438781	452793	322852	1.6947	5.3504e-05	0.00012666	sig
MEDP2786*277	PC(2:0/16:0)	GP	PC	C26H52NO8P	3	-	151999	114735	102064	157944	229400	162023	471633	464967	500944	822257	421413	957336	515742	428161	441840	709915	418550	597377	554084	404220	365235	596098	341513	674033	274018	465009	245051	453356	227280	524891	451380	244856	302556	438781	452793	322852	1.6947	5.3504e-05	0.00012666	sig
MEDP1068	PC(8:0/8:0)	GP	PC	C24H48NO8P	2	19191-91-4	10915.8	10915.8	10915.8	10915.8	10915.8	10915.8	165734	83132.7	126293	260252	101659	283181	101326	165327	145725	263386	94794.4	260982	153543	118471	90585.1	179252	104542	276944	122630	201494	84514.2	173129	117572	191432	149591	126644	131966	183159	162772	54579.1	1.60343	0.000470294	0.000984052	sig
MEDP2792*272	PC(O-1:0/O-16:0)	GP	PC O	C25H54NO6P	2	-	164412	115516	113167	52731.6	374705	66647.1	414122	533547	311491	389717	303469	566124	285884	263266	204863	301131	253687	240742	268911	276949	200226	278382	186681	339559	255013	232735	115769	230153	134172	271560	245766	139766	182356	218910	198496	226776	1.61402	3.48587e-05	8.43293e-05	sig
MEDN1710	Palatinose	Heterocyclic compounds	Heterocyclic compounds	C12H22O11	1b	58166-27-1	5174.62	15352.1	6432.29	11365.4	33308.4	54939.1	119299	110513	75986.9	82060.6	49101.5	43263.5	47244.4	22939.6	51433.8	34792.2	31969.9	22214	87304.4	73634.8	77170.6	68414.8	21036.8	39143.2	104603	67210.7	45005	60783.2	27548.6	34988.2	34076	25823.6	31799.9	44227.7	28679.2	84332.5	1.58839	0.00286674	0.00517655	sig
MEDN0245	Pantothenic acid	CoEnzyme and vitamins	CoEnzyme and vitamins	C9H17NO5	3	79-83-4	2.13127e+06	2.11592e+06	3.17096e+06	2.23056e+06	9.11677e+06	2.77417e+06	3.96825e+06	6.78576e+06	4.35757e+06	3.87817e+06	7.4438e+06	4.92148e+06	4.83101e+06	3.83066e+06	5.30068e+06	4.01731e+06	8.37796e+06	3.87122e+06	4.59047e+06	5.48249e+06	5.16905e+06	4.64348e+06	9.44031e+06	7.93269e+06	3.78264e+06	1.12182e+07	6.58591e+06	5.58449e+06	8.63543e+06	6.20874e+06	7.56143e+06	5.4481e+06	7.65748e+06	7.38786e+06	7.27628e+06	1.22546e+07	1.19023	0.0262782	0.0413613	sig
MEDP2565	Phe-Ala	Amino acid and Its metabolites	Small Peptide	C12H16N2O3	1b	3918-87-4	10135.8	8500.91	11422.8	21230.3	22837.4	10962.3	62083.8	156258	133376	351916	145750	219560	297765	489902	305067	1.01555e+06	276366	488952	847430	656387	746024	759969	345216	984447	864360	780394	663787	1.34369e+06	1.89752e+06	1.55873e+06	1.05061e+06	490577	1.25302e+06	2.30751e+06	1.69309e+06	1.29985e+06	1.23587	5.16014e-07	1.56577e-06	sig
MEDP1507	Phe-Asn	Amino acid and Its metabolites	Small Peptide	C13H17N3O4	1b	-	3452.13	3452.13	3452.13	3452.13	3452.13	3452.13	19591.4	28004.5	22397.4	32968	20506.1	17260.7	33062.7	94249.2	61516	77362.6	69530	44319	156610	95745.3	117385	153391	60400	166837	126809	120638	110799	155139	116737	197012	182230	49311.6	139552	194942	174917	165190	1.16055	1.99009e-09	8.87498e-09	sig
MEDP2356*252	Phe-Asp	Amino acid and Its metabolites	Small Peptide	C13H16N2O5	1b	22828-05-3	34242	48871.8	53987.4	26973.2	327572	122571	1.54044e+06	5.98582e+06	3.62907e+06	7.42713e+06	3.71582e+06	5.71976e+06	1.06296e+07	1.05327e+07	9.9859e+06	1.40831e+07	1.31788e+07	1.22373e+07	1.78223e+07	1.66772e+07	1.82926e+07	1.90621e+07	1.2964e+07	2.34707e+07	1.68477e+07	2.36478e+07	2.18736e+07	2.38328e+07	2.51225e+07	2.68295e+07	2.41895e+07	2.2302e+07	3.20733e+07	3.23165e+07	3.11243e+07	2.87325e+07	1.49175	6.3092e-17	1.32643e-15	sig
MEDP1667*158	Phe-Glu	Amino acid and Its metabolites	Small Peptide	C14H18N2O5	2	3617-45-6	93285.1	63671.5	74199.8	69134.1	206135	86833.3	929317	1.83426e+06	1.76654e+06	2.992e+06	1.64262e+06	2.31517e+06	4.80404e+06	3.88195e+06	3.7476e+06	5.71536e+06	4.60915e+06	4.98901e+06	7.23273e+06	6.20547e+06	7.28141e+06	5.9189e+06	3.88303e+06	7.40392e+06	7.13579e+06	7.01631e+06	7.06133e+06	9.98624e+06	7.15226e+06	1.16391e+07	8.60139e+06	8.04121e+06	7.45251e+06	1.12489e+07	9.08927e+06	6.32336e+06	1.40895	6.45609e-13	5.42927e-12	sig
MEDP2431*245	Phe-Gly	Amino acid and Its metabolites	Small Peptide	C11H14N2O3	1b	721-90-4	222246	181296	201208	278829	824488	323144	1.33597e+06	4.87128e+06	2.18368e+06	1.22112e+07	7.2935e+06	7.94666e+06	1.11543e+07	9.48596e+06	6.42799e+06	4.74271e+07	1.20971e+07	2.67306e+07	3.12414e+07	2.21987e+07	2.8331e+07	3.2014e+07	1.96456e+07	4.75633e+07	3.45105e+07	3.72402e+07	4.17226e+07	5.77769e+07	7.28599e+07	7.38666e+07	5.16365e+07	4.45524e+07	7.85678e+07	9.36925e+07	9.17197e+07	7.44718e+07	1.23536	4.82986e-10	2.38255e-09	sig
MEDP1508	Phe-Met	Amino acid and Its metabolites	Small Peptide	C14H20N2O3S	1a	15080-84-9	3737.07	5276.09	3132.33	4341.46	29167.9	16130.6	104164	85991.3	156831	152019	87634.9	110745	189261	620452	261869	196029	62696.3	129558	134496	212556	89427.2	231407	169366	73911.4	59320.3	38102	33298.5	71000.5	14089.7	40688.4	48246.1	70522.1	22526.6	32226.1	22517.6	24539.4	1.38729	0.000433333	0.000908866	sig
MEDP0637	Phe-Pro	Amino acid and Its metabolites	Amino acid derivatives	C14H18N2O3	1a	7669-65-0	211053	184626	276494	206537	591713	263577	1.15089e+06	3.01522e+06	1.74881e+06	2.88116e+06	1.51188e+06	2.29753e+06	5.61476e+06	5.23147e+06	5.18038e+06	4.59913e+06	5.13957e+06	4.37397e+06	9.70383e+06	9.67226e+06	8.3271e+06	8.88141e+06	5.49101e+06	8.95951e+06	8.88716e+06	1.3316e+07	9.81739e+06	1.3781e+07	9.74597e+06	1.36414e+07	1.54206e+07	1.29582e+07	1.43049e+07	2.06658e+07	1.41848e+07	1.21762e+07	1.25544	3.27782e-15	4.59415e-14	sig
MEDP2584*153	Phe-Thr	Amino acid and Its metabolites	Small Peptide	C13H18N2O4	1b	51352-44-4	37586.7	27504.3	26078.6	38726.6	68207	37011.3	260514	629347	481395	1.08721e+06	452132	763564	1.58121e+06	1.81474e+06	1.27645e+06	3.02639e+06	1.74239e+06	1.64908e+06	3.86665e+06	2.63712e+06	3.3698e+06	2.86457e+06	1.79611e+06	4.07913e+06	4.40351e+06	4.30285e+06	2.83714e+06	5.94472e+06	5.49611e+06	6.73939e+06	5.96845e+06	3.39448e+06	5.69164e+06	8.21559e+06	6.0289e+06	4.57695e+06	1.26338	2.63907e-11	1.64106e-10	sig
MEDP2451	Phe-Tyr	Amino acid and Its metabolites	Small Peptide	C18H20N2O4	1a	17355-18-9	10131.6	7290.09	7623.06	16180.7	15434.1	12475.8	20798.9	33767.1	54784.8	54141.1	18954.1	29726.5	59944.6	183504	71267.8	66210.7	52745.3	48325.1	101361	91977.6	72451.7	61066.7	63749.5	89425.9	71308.7	92988	47855	106053	79009.8	135753	122028	68139.5	83777.4	118022	88746.4	109274	1.13619	1.94591e-05	4.8401e-05	sig
MEDP1512	Phe-Val	Amino acid and Its metabolites	Small Peptide	C14H20N2O3	1b	3918-90-9	12250.2	7891.91	14391.4	20745.1	32322.5	20176.5	130763	294658	263298	387186	122905	219086	435504	541691	417265	1.11441e+06	392724	556387	1.07629e+06	765271	958499	773244	434443	1.2996e+06	1.63164e+06	1.30447e+06	769988	1.71976e+06	2.9026e+06	3.45416e+06	2.76339e+06	1.22814e+06	2.32631e+06	3.4734e+06	3.33347e+06	2.19282e+06	1.26482	1.38329e-08	5.21984e-08	sig
MEDP2058	Phenethylamine	Alcohol and amines	Amines	C8H11N	1a	64-04-0	54515.1	68353	74029.2	89315.9	93581.7	75951.2	120212	191058	146658	237088	178170	233403	294868	276667	323505	411074	337412	324087	519288	472128	530725	468690	461733	564971	556780	652790	631984	623350	698673	819352	756580	688736	876363	963232	932441	833302	1.01372	5.49607e-19	3.41994e-17	sig
MEDN1050	Phenyl acetate	Benzene and substituted derivatives	Benzene and substituted derivatives	C8H8O2	1b	122-79-2	83118.8	77054.8	65893.1	64950.7	89680.9	117087	107936	213181	122089	135977	128437	138069	94392.9	91228.2	107570	111114	118859	153696	135684	107205	112961	143793	125940	130203	101623	149146	169621	98251.9	158550	171268	189101	108956	132649	105987	122679	93124.6	1.38771	0.0109512	0.0185603	sig
MEDN1567	Phosphonoacetic acid	Organic acid and Its derivatives	Phosphoric acids	C2H5O5P	1a	4408-78-0	6.23288e+06	4.9086e+06	3.71391e+06	3.9432e+06	4.34615e+06	6.83271e+06	1.15419e+07	6.37414e+06	1.36613e+07	9.37385e+06	1.01779e+07	1.1817e+07	1.15667e+07	1.40253e+07	8.4384e+06	1.00137e+07	1.27887e+07	1.23993e+07	1.11945e+07	1.03126e+07	9.2298e+06	7.99934e+06	9.74836e+06	1.04272e+07	7.71902e+06	6.71791e+06	6.59028e+06	1.01825e+07	9.86076e+06	9.4758e+06	7.74944e+06	7.26136e+06	7.61489e+06	7.91746e+06	6.88515e+06	5.89156e+06	1.22423	1.27231e-06	3.63576e-06	sig
MEDN1024*184	Piperidine acid	Organic acid and Its derivatives	Organic acid and Its derivatives	C6H11NO2	1a	3105-95-1	9229.18	14791.8	14800.7	23396.2	139314	41729.3	34784	134590	29581.5	76272.4	53609.2	191202	94982.2	46785.8	93871.9	99053.8	139650	164322	85889.4	175342	83339.1	81021.5	113112	370445	68719.5	315212	125855	250646	103815	98383.8	238767	385410	367300	125843	207412	146620	1.21864	0.00502046	0.00874373	sig
MEDP2556	Pro-Asp	Amino acid and Its metabolites	Small Peptide	C9H14N2O5	1b	85227-98-1	963058	835806	1.18456e+06	1.32075e+06	2.21678e+06	1.37579e+06	1.65456e+06	2.57765e+06	1.4557e+06	2.2489e+06	1.93771e+06	1.71889e+06	1.91074e+06	1.61311e+06	2.50761e+06	2.00499e+06	2.22099e+06	2.47105e+06	3.33191e+06	2.76313e+06	3.29721e+06	2.94515e+06	2.07903e+06	2.94975e+06	2.93155e+06	4.67223e+06	4.16259e+06	3.54573e+06	2.79953e+06	3.96241e+06	4.16557e+06	3.33025e+06	4.99332e+06	5.9501e+06	3.88145e+06	3.36747e+06	1.09378	1.10188e-08	4.23027e-08	sig
MEDP2567	Pro-Gln	Amino acid and Its metabolites	Small Peptide	C10H17N3O4	1b	18668-08-1	336857	123844	213085	196577	237400	178010	506721	986892	684879	920956	514867	1.04733e+06	1.33938e+06	1.22632e+06	1.1543e+06	1.82874e+06	1.35524e+06	1.50014e+06	1.87568e+06	1.82398e+06	1.95772e+06	2.17841e+06	1.28797e+06	2.23153e+06	2.05838e+06	2.82476e+06	2.31657e+06	2.42602e+06	2.24023e+06	3.02561e+06	3.03874e+06	2.70648e+06	3.23301e+06	3.05435e+06	3.65541e+06	3.04174e+06	1.19586	4.47573e-17	1.16805e-15	sig
MEDP1885	Pro-Ile	Amino acid and Its metabolites	Small Peptide	C11H20N2O3	3	-	6521.73	3233.5	10698.4	6166.85	14543.1	7890.58	19055.6	47511.9	37907.3	40846.5	40109	39987.5	70814.2	77117.3	62598.4	88365.5	95859.5	79439	153836	155570	161364	161716	107808	201913	151260	266997	185998	227576	225432	255820	208305	250379	389330	420084	349288	312307	1.15878	5.45596e-14	5.80435e-13	sig
MEDP2425	Pro-Leu	Amino acid and Its metabolites	Small Peptide	C11H20N2O3	1b	52899-07-7	125340	127406	189923	131090	642485	202712	1.40174e+06	4.77789e+06	3.4226e+06	8.55373e+06	3.29838e+06	6.03945e+06	1.7535e+07	1.55988e+07	1.6984e+07	2.4775e+07	1.85678e+07	18794787	3.87839e+07	3.70061e+07	4.35898e+07	3.47763e+07	2.10973e+07	4.09368e+07	5.04545e+07	5.31402e+07	5.40754e+07	6.43118e+07	4.86275e+07	7.02676e+07	7.32539e+07	4.90128e+07	8.00221e+07	7.82573e+07	7.75439e+07	5.13815e+07	1.2412	2.42198e-16	4.45542e-15	sig
MEDP2319	Pro-Lys	Amino acid and Its metabolites	Small Peptide	C11H21N3O3	1b	71227-70-8	227051	141680	205119	163889	187372	138254	386113	870702	540232	905220	580743	650669	2.10297e+06	1.81692e+06	1.29753e+06	1.18984e+06	1.68964e+06	1.18017e+06	2.84861e+06	1.73373e+06	3.09174e+06	2.2684e+06	1.66993e+06	1.77913e+06	2.70787e+06	3.40858e+06	3.40336e+06	3.0963e+06	3.47071e+06	3.99334e+06	3.50617e+06	3.75451e+06	3.39229e+06	3.78274e+06	3.1173e+06	2.6041e+06	1.04148	1.72999e-15	2.50423e-14	sig
MEDP2402	Pro-Met	Amino acid and Its metabolites	Small Peptide	C10H18N2O3S	1b	52899-08-8	6884.11	6884.11	6884.11	6884.11	34420.5	6884.11	91509.4	398215	219959	495270	455350	320475	772087	818985	824664	1.09495e+06	727942	851823	1.85666e+06	1.74577e+06	1.57144e+06	2.21446e+06	1.05136e+06	1.99321e+06	3.82818e+06	4.60336e+06	5.09129e+06	3.47084e+06	2.86632e+06	5.36348e+06	8.76466e+06	4.91275e+06	8.58502e+06	5.94661e+06	8.02049e+06	4.09744e+06	1.27547	1.85514e-13	1.65463e-12	sig
MEDP2582	Pro-Phe	Amino acid and Its metabolites	Amino acid derivatives	C14H18N2O3	1a	13589-02-1	31464.4	16230.5	15900.8	28760	81726.2	18792.2	172663	558021	358682	702470	387637	533585	2.04517e+06	1.63827e+06	1.81542e+06	2.33008e+06	1.56008e+06	1.66671e+06	4.95393e+06	4.78446e+06	4.93208e+06	4.08009e+06	2.14318e+06	4.30866e+06	7.65807e+06	1.02703e+07	8.78695e+06	8.40606e+06	5.28221e+06	1.01455e+07	1.37819e+07	7.45238e+06	1.27363e+07	1.27536e+07	1.09555e+07	7.45732e+06	1.16184	1.86723e-14	2.14125e-13	sig
MEDP2339*243	Pro-Ser	Amino acid and Its metabolites	Small Peptide	C8H14N2O4	1a	71835-80-8	218118	201933	211009	301835	443778	245649	640723	1.89471e+06	960765	1.95841e+06	862928	1.30466e+06	2.99548e+06	2.18785e+06	2.97875e+06	3.58841e+06	3.41393e+06	2.88795e+06	4.60818e+06	4.71785e+06	4.64055e+06	5.38288e+06	2.90187e+06	4.70708e+06	5.87797e+06	7.29986e+06	6.46872e+06	6.69416e+06	5.32754e+06	6.51286e+06	8.05942e+06	7.42415e+06	9.68694e+06	9.47316e+06	7.50555e+06	7.03874e+06	1.15564	2.00001e-18	8.40957e-17	sig
MEDP2599	Pro-Trp	Amino acid and Its metabolites	Small Peptide	C16H19N3O3	1b	35310-39-5	9123.61	9123.61	9123.61	9123.61	9123.61	9123.61	45618	317983	199919	302676	58120.7	162254	1.05851e+06	885212	755539	429509	741370	563561	1.96669e+06	1.74601e+06	1.30163e+06	1.44213e+06	745252	1.24989e+06	1.84902e+06	1.12747e+06	1.12177e+06	2.6408e+06	2.63669e+06	2.56629e+06	1.78975e+06	1.51154e+06	2.06275e+06	2.52752e+06	2.31186e+06	1.30054e+06	1.14812	3.62827e-10	1.82032e-09	sig
MEDP0189	Progesterone	Hormones and hormone related compounds	Hormones and hormone related compounds	C21H30O2	1b	57-83-0	1861.65	1861.65	1861.65	1861.65	1861.65	1861.65	43550	35098.6	25894.3	18868.2	24919.9	22033.8	1861.65	1861.65	1861.65	1861.65	1861.65	1861.65	27164.6	26080.8	33019	40372.9	19506.4	43396.4	18669.6	37237.7	9308.26	22314.9	26705.4	21991	29160.4	26097.5	21994.4	19380.3	23099.7	18961.7	1.33347	1.80846e-09	8.10595e-09	sig
MEDP0174	Purine	Nucleotide and Its metabolites	Nucleotide and Its metabolites	C5H4N4	1b	120-73-0	233268	332537	375346	366987	502841	337136	541635	899459	677071	990494	855794	1.08254e+06	1.42368e+06	1.27816e+06	1.38411e+06	1.83935e+06	1.86142e+06	1.61113e+06	2.52691e+06	2.30333e+06	2.48109e+06	2.25524e+06	2.12493e+06	2.79994e+06	2.66372e+06	3.28835e+06	3.30334e+06	2.86733e+06	3.41362e+06	3.86739e+06	3.57401e+06	3.02402e+06	4.30428e+06	4.36915e+06	4.24351e+06	3.88698e+06	1.00806	2.1952e-18	8.81075e-17	sig
MEDP0240	Pyridoxine	CoEnzyme and vitamins	CoEnzyme and vitamins	C8H11NO3	3	65-23-6	2401.48	12561.2	2401.48	2401.48	12007.4	2401.48	61691.2	43289.3	238330	146457	94002.5	154026	158126	98288.9	581074	202869	178027	173919	289247	339359	582193	232750	348036	602640	839308	94396.6	666157	386995	266489	1.41624e+06	190806	291634	581617	482048	1.208e+06	527508	1.2856	0.00189003	0.00355085	sig
MEDP0175	Pyrimidine	Nucleotide and Its metabolites	Nucleotide and Its metabolites	C4H4N2	1a	289-95-2	91418.9	68105	84762.3	71857.6	135526	82565.8	88447.2	143478	173796	140043	190521	178169	129719	109419	135425	144207	123056	178732	113217	135543	170049	135357	137328	180942	76009.9	138604	134497	141108	153021	164021	99262.5	78996	153007	177936	165628	175591	1.32042	0.0217576	0.0348979	sig
MEDN0031*184	Pyroglutamic acid	Amino acid and Its metabolites	Amino acids	C5H7NO3	1b	98-79-3	9229.18	14791.8	14800.7	23396.2	139314	41729.3	34784	134590	29581.5	76272.4	53609.2	191202	94982.2	46785.8	93871.9	99053.8	139650	164322	85889.4	175342	83339.1	81021.5	113112	370445	68719.5	315212	125855	250646	103815	98383.8	238767	385410	367300	125843	207412	146620	1.21864	0.00502046	0.00874373	sig
MEDN1018*022	Ribitol	Carbohydrates and Its metabolites	Sugar Alcoholss	C5H12O5	1b	488-81-3	17193.1	3510.59	1869.73	9683.54	14584.5	11668.3	46041.6	53373.6	49869.2	72104	64050.2	105613	154606	114788	127110	124796	147650	137175	162689	179008	188726	206703	185418	203235	136870	168838	175018	258027	248194	338580	252958	283317	333206	288116	311513	266565	1.33784	8.50304e-14	8.43617e-13	sig
MEDP0250	Riboflavin	CoEnzyme and vitamins	CoEnzyme and vitamins	C17H20N4O6	1a	83-88-5	29819.5	7658.79	8740.24	15432.1	56066.6	12812.3	80042.9	125050	66540.6	126301	128391	141673	129031	130272	99211.3	140467	263855	187897	330916	260413	165983	214289	367411	351651	169340	613575	246537	404883	535414	378499	405778	307001	357440	520113	449811	667728	1.37441	3.16897e-08	1.11928e-07	sig
MEDN1935	Ribonic acid	Carbohydrates and Its metabolites	Sugars	C5H10O6	1b	642-98-8	183778	170925	163287	249763	136779	151980	1.137e+06	1.53366e+06	1.09741e+06	1.09963e+06	1.54553e+06	1.43538e+06	2.85228e+06	2.75618e+06	4.00315e+06	2.3805e+06	3.20113e+06	3.70821e+06	5.9826e+06	7.04375e+06	7.20567e+06	6.11293e+06	9.26481e+06	1.05119e+07	5.2283e+06	1.41693e+07	9.89584e+06	9.83747e+06	1.29477e+07	9.10785e+06	6.396e+06	7.26082e+06	9.36001e+06	2.13849e+07	1.43709e+07	1.08032e+07	1.1052	2.14602e-08	7.92862e-08	sig
MEDN0641*044	Ribose 1-phosphate	Carbohydrates and Its metabolites	Phosphate sugars	C5H11O8P	3	14075-00-4	5.25003e+06	7.01879e+06	6.18673e+06	3.91952e+06	1.57624e+07	8.74245e+06	1.19682e+07	9.26695e+06	1.41303e+07	1.33308e+07	1.4912e+07	1.96439e+07	1.61201e+07	1.70589e+07	1.60395e+07	1.98379e+07	1.61503e+07	1.86472e+07	1.47384e+07	1.39928e+07	1.56873e+07	1.50537e+07	1.82905e+07	1.9312e+07	1.38009e+07	1.33535e+07	1.37031e+07	1.93433e+07	1.78879e+07	1.95899e+07	1.19722e+07	1.8639e+07	1.41737e+07	1.25623e+07	1.40626e+07	9.65885e+06	1.27856	8.37511e-05	0.000193087	sig
MEDN0498*044	Ribulose-5-Phosphate	Carbohydrates and Its metabolites	Phosphate sugars	C5H11O8P	3	4300-28-1	5.25003e+06	7.01879e+06	6.18673e+06	3.91952e+06	1.57624e+07	8.74245e+06	1.19682e+07	9.26695e+06	1.41303e+07	1.33308e+07	1.4912e+07	1.96439e+07	1.61201e+07	1.70589e+07	1.60395e+07	1.98379e+07	1.61503e+07	1.86472e+07	1.47384e+07	1.39928e+07	1.56873e+07	1.50537e+07	1.82905e+07	1.9312e+07	1.38009e+07	1.33535e+07	1.37031e+07	1.93433e+07	1.78879e+07	1.95899e+07	1.19722e+07	1.8639e+07	1.41737e+07	1.25623e+07	1.40626e+07	9.65885e+06	1.27856	8.37511e-05	0.000193087	sig
MEDN0068	S-(5-Adenosy)-L-Homocysteine	Amino acid and Its metabolites	Amino acid derivatives	C14H20N6O5S	1a	979-92-0	135739	228060	265751	245930	900426	504614	1.17284e+06	1.52818e+06	1.53461e+06	2.19626e+06	1.66317e+06	2.13035e+06	1.80004e+06	1.94419e+06	1.74417e+06	2.17993e+06	2.82298e+06	2.75968e+06	2.31896e+06	2.31653e+06	2.82097e+06	2.11789e+06	1.82676e+06	3.09898e+06	1.98836e+06	1.40239e+06	1.0704e+06	2.71789e+06	2.02097e+06	3.19262e+06	1.36592e+06	744398	2.6073e+06	2.52274e+06	2.45154e+06	1.74055e+06	1.58911	8.80823e-06	2.27417e-05	sig
MEDP1488*243	SDMA	Organic acid and Its derivatives	Organic acid and Its derivatives	C8H18N4O2	1a	30344-00-4	218118	201933	211009	301835	443778	245649	640723	1.89471e+06	960765	1.95841e+06	862928	1.30466e+06	2.99548e+06	2.18785e+06	2.97875e+06	3.58841e+06	3.41393e+06	2.88795e+06	4.60818e+06	4.71785e+06	4.64055e+06	5.38288e+06	2.90187e+06	4.70708e+06	5.87797e+06	7.29986e+06	6.46872e+06	6.69416e+06	5.32754e+06	6.51286e+06	8.05942e+06	7.42415e+06	9.68694e+06	9.47316e+06	7.50555e+06	7.03874e+06	1.15564	2.00001e-18	8.40957e-17	sig
MEDP2825	SPH(d18:2)	SL	SPH	C18H35NO2	3	-	140908	96264.5	58107	171753	158169	54839.9	126904	256993	114854	205114	122276	183020	224471	197108	202662	286943	196418	234312	217616	226191	176246	232851	210185	276861	166544	470070	193681	232218	284396	236797	267169	194605	267499	320875	240255	352173	1.04273	0.000777939	0.00157551	sig
MEDN0461*203	Sedoheptulose 7-Phosphate	Carbohydrates and Its metabolites	Phosphate sugars	C7H15O10P	1b	2646-35-7	2.11327e+06	2.49461e+06	2.06676e+06	2.59825e+06	1.74318e+06	3.358e+06	9.96391e+06	1.13898e+07	1.5028e+07	9.8555e+06	9.86787e+06	1.48318e+07	2.82668e+07	1.66939e+07	2.61505e+07	2.10349e+07	1.8057e+07	2.07578e+07	1.71685e+07	1.67895e+07	3.0116e+07	1.76638e+07	2.31781e+07	3.23505e+07	1.69984e+07	3.05217e+07	1.93895e+07	2.79212e+07	2.05988e+07	2.78055e+07	4.22843e+07	3.94209e+07	3.37006e+07	2.22675e+07	2.03428e+07	1.59945e+07	1.27054	1.92337e-07	6.0012e-07	sig
MEDN1918	Ser-Ala	Amino acid and Its metabolites	Amino acid derivatives	C6H12N2O4	1b	6403-17-4	3958.86	3958.86	3958.86	3958.86	3958.86	3958.86	19794.3	67819.6	25794.1	84021.7	26997.6	56994.1	101415	99092.9	75585.3	171515	113332	130961	152462	144599	212026	101378	97756.5	183447	114543	134388	121194	159015	168691	210675	155381	138613	180092	215441	231800	200422	1.31471	2.2755e-10	1.16818e-09	sig
MEDP1888	Ser-Leu	Amino acid and Its metabolites	Small Peptide	C9H18N2O4	3	6665-16-3	21044.6	39400.1	29446.2	52716.2	156925	69129.4	755663	1.44046e+06	1.50141e+06	2.35174e+06	1.39175e+06	1.81216e+06	3.19035e+06	3.37549e+06	2.77523e+06	5.00713e+06	4.04479e+06	3.82431e+06	6.94165e+06	4.98624e+06	7.87965e+06	3.94918e+06	3.51543e+06	7.5505e+06	5.63225e+06	6.78907e+06	4.51658e+06	7.86692e+06	1.1113e+07	9.54813e+06	7.22993e+06	3.83045e+06	1.56516e+07	1.14404e+07	1.06139e+07	8.39647e+06	1.43088	4.09499e-08	1.4292e-07	sig
MEDP1889	Ser-Phe	Amino acid and Its metabolites	Small Peptide	C12H16N2O4	3	16875-28-8	35373.3	37746.7	63535.9	22483.5	105068	53107.1	1.14619e+06	2.13759e+06	2.39009e+06	4.11064e+06	2.27972e+06	2.61208e+06	3.85865e+06	4.12727e+06	3.85088e+06	4.51753e+06	3.83479e+06	3.72366e+06	5.10815e+06	4.22764e+06	4.70662e+06	3.98809e+06	2.9178e+06	4.73151e+06	3.32406e+06	4.04572e+06	3.01357e+06	5.57764e+06	4.45759e+06	4.41205e+06	3.87147e+06	2.43009e+06	5.27116e+06	5.79503e+06	4.77938e+06	3.86141e+06	1.60673	3.49128e-10	1.7616e-09	sig
MEDP2367	Ser-Pro	Amino acid and Its metabolites	Small Peptide	C8H14N2O4	1b	23827-93-2	68593.9	77624.5	100436	86345.5	291739	80221.1	659865	2.65047e+06	1.41137e+06	2.98584e+06	1.29332e+06	1.62475e+06	5.25406e+06	4.46607e+06	4.75464e+06	5.3808e+06	5.45152e+06	4.2808e+06	9.62315e+06	8.32628e+06	9.76734e+06	9.99452e+06	6.86743e+06	7.68467e+06	9.20739e+06	1.29915e+07	9.99574e+06	1.31784e+07	1.04508e+07	1.07747e+07	1.08641e+07	1.09532e+07	1.55025e+07	1.9801e+07	1.14748e+07	1.72458e+07	1.3078	2.71192e-14	3.03117e-13	sig
MEDN0213*035	Sorbitol	Carbohydrates and Its metabolites	Sugar Alcoholss	C6H14O6	1b	50-70-4	50134.9	44826.7	46595.5	46781.9	82854.8	89615.1	77208.2	219852	94084.6	114803	90862.6	122159	119126	97587.2	177796	96767.8	112271	115610	152884	166381	159021	241815	112320	170033	240041	134423	162723	290596	120328	344703	230912	141845	160279	314540	301057	201389	1.19937	0.000107203	0.00024397	sig
MEDP0601	Spermidine	Alcohol and amines	Polyamines	C7H19N3	1b	124-20-9	170581	150301	174299	141243	246005	198622	261500	208293	229485	189889	245368	205453	188032	279608	210613	220883	231263	252886	224189	229469	195634	264350	256111	309512	218524	246631	227750	227478	236514	364817	304654	271101	205469	235459	255033	239016	1.09388	0.0234789	0.0374222	sig
MEDN1534*033	Tagatose	Carbohydrates and Its metabolites	Sugars	C6H12O6	1b	87-81-0	277762	109876	210668	116024	146696	107419	250087	375359	296523	317068	335749	362477	382153	265842	461400	240070	527458	228236	500385	349510	515100	351996	307680	288087	394180	865724	216752	467331	449837	270813	703479	313259	471324	569620	409492	599576	1.17588	0.00210397	0.00389478	sig
MEDP0514	Thiamine	CoEnzyme and vitamins	CoEnzyme and vitamins	C12H17N4OS+	1a	59-43-8	62137.9	22175.4	42766.6	15329.5	93550.8	45974	457662	253409	191600	250266	416085	272879	401191	334560	228602	259418	515954	302197	415941	353746	338275	386641	447884	310954	510964	449412	223870	407783	636837	381230	571120	367841	340524	455978	434916	773074	1.59308	1.56158e-06	4.40535e-06	sig
MEDP1912	Thr-Leu	Amino acid and Its metabolites	Small Peptide	C10H20N2O4	2	50299-12-2	20946.9	27573.2	44797.8	52526.7	260897	87026.1	837750	1.71e+06	1.55779e+06	2.57144e+06	1.45576e+06	1.80185e+06	3.16168e+06	3.23386e+06	2.7361e+06	4.44889e+06	3.73162e+06	3.33777e+06	6.66196e+06	4.52401e+06	6.26658e+06	4.47428e+06	3.40906e+06	6.66213e+06	4.98601e+06	6.22861e+06	4.25865e+06	7.54617e+06	8.12035e+06	6.61011e+06	7.18357e+06	5.66497e+06	1.10417e+07	1.18028e+07	9.15403e+06	7.80819e+06	1.48724	1.00048e-11	6.90177e-11	sig
MEDP1680	Thr-Leu-Ile	Amino acid and Its metabolites	Small Peptide	C16H31N3O5	3	-	1402.65	1402.65	1402.65	1402.65	1402.65	1402.65	7013.26	36015.5	29156.3	46066.3	9535	20452.6	29785.7	36583.7	34359.8	45053.2	55080.4	45593.9	161081	116301	128435	148803	53734.1	192576	185567	177106	162659	234604	188341	388363	308149	148627	287151	410143	321718	187414	1.19556	7.91202e-10	3.69646e-09	sig
MEDP1022*153	Thr-Phe	Amino acid and Its metabolites	Small Peptide	C13H18N2O4	3	16875-27-7	37586.7	27504.3	26078.6	38726.6	68207	37011.3	260514	629347	481395	1.08721e+06	452132	763564	1.58121e+06	1.81474e+06	1.27645e+06	3.02639e+06	1.74239e+06	1.64908e+06	3.86665e+06	2.63712e+06	3.3698e+06	2.86457e+06	1.79611e+06	4.07913e+06	4.40351e+06	4.30285e+06	2.83714e+06	5.94472e+06	5.49611e+06	6.73939e+06	5.96845e+06	3.39448e+06	5.69164e+06	8.21559e+06	6.0289e+06	4.57695e+06	1.26338	2.63907e-11	1.64106e-10	sig
MEDN1962	Thr-Pro	Amino acid and Its metabolites	Small Peptide	C9H16N2O4	1b	46398-79-2	1520.21	1520.21	1520.21	1520.21	1520.21	1520.21	13827.2	40777.4	7601.03	55891.7	21256.3	22562.8	77931.6	127965	59020.1	96260.4	56614.4	142580	142592	214418	130889	208634	99268.9	320154	137388	408392	227696	406928	238590	374154	394694	411908	552018	624609	404259	258449	1.16414	2.05282e-10	1.06002e-09	sig
MEDP2591	Thr-Tyr	Amino acid and Its metabolites	Small Peptide	C13H18N2O5	1b	145295-02-9	677.44	677.44	677.44	3387.2	25004.3	677.44	163972	495526	463270	787450	224140	449538	734465	912322	780199	778068	697935	667530	980680	797196	856179	868199	502941	999443	672050	817241	661931	1.04484e+06	939219	792759	837495	652044	1.14546e+06	1.19416e+06	1.01311e+06	835707	1.62292	1.18072e-10	6.28059e-10	sig
MEDP1678	Thr-Val-Leu	Amino acid and Its metabolites	Small Peptide	C15H29N3O5	3	-	3134.75	3134.75	3134.75	3134.75	3134.75	3134.75	17755.3	16293.1	15673.8	27508.7	18778.7	24611.2	34834.3	77557	48412.6	29137	35235.6	42340.1	73211.7	57206.5	63048.1	65403.6	52427.3	87423.6	74886.5	58259	40051.4	76248.5	91548.4	107975	86385.4	49807	108397	116870	122112	93960.5	1.21043	6.8057e-10	3.2136e-09	sig
MEDP0177	Thymine	Nucleotide and Its metabolites	Nucleotide and Its metabolites	C5H6N2O2	1a	65-71-4	15375.5	34537.1	45199.6	35279.5	47753.8	47577.9	97363	157232	83686.2	78429.6	72050.1	64201.8	131945	83704.4	91437.3	83996.7	56300.3	88005.6	171029	145458	139132	103260	94718.3	96084.2	215003	128155	128174	97734.7	106000	81410.2	224249	156875	141657	129040	96891.3	99355.6	1.27466	0.000202971	0.000442527	sig
MEDP0251	Trigonelline	CoEnzyme and vitamins	CoEnzyme and vitamins	C7H7NO2	1b	535-83-1	90657.4	205189	186386	95086.5	434474	355082	494391	439557	847443	531980	498263	539804	802643	531499	809565	743342	842258	752957	777450	886812	850821	789065	917162	930494	784748	1.20893e+06	972310	1.12212e+06	1.01127e+06	876944	848980	890408	946349	1.23976e+06	961002	1.16094e+06	1.38525	7.21039e-11	4.08127e-10	sig
MEDP2468	Trp-Ile	Amino acid and Its metabolites	Small Peptide	C17H23N3O3	1b	64339-42-0	2209.44	2209.44	2209.44	2209.44	2209.44	2209.44	11666.7	24527.3	28981.3	19573.1	11743	11047.2	16005.6	33166.1	30871.5	28382.5	20499	16701.7	52069.4	33616	46505.7	36337.6	21346.9	39270.9	31471.7	60070.9	29553.6	58147.9	58372.4	56049.3	55815.6	28335.3	73962.7	97425.1	65306.8	50327.2	1.33662	4.46228e-08	1.51574e-07	sig
MEDP2455	Trp-Val	Amino acid and Its metabolites	Small Peptide	C16H21N3O3	1b	24613-12-5	2109.41	2109.41	2109.41	2109.41	2109.41	2109.41	10547.1	31319.3	18508.1	46313.8	20610.2	19684	36119.3	40328.5	28012.6	49758.6	38122.6	48108	58922.8	38038.6	60214	58056.4	18628.3	68076	37548.1	59414.5	51994.4	82876.8	69099.3	64942.4	67846.2	37439.5	90697.5	102990	83826.1	76454.3	1.40415	1.41794e-08	5.32783e-08	sig
MEDN0209	Tryptamine	Tryptamines,Cholines,Pigments	Tryptamines	C10H12N2	1a	61-54-1	25918.7	44816.4	43472.1	44446.4	50487.6	57141.3	62138.8	95677	89842.9	121036	86095.3	100375	135099	119732	142327	170006	142335	158032	202707	204083	213670	231975	171022	207493	212377	293676	296187	252275	246861	297141	321073	296904	358155	374749	370910	353569	1.02542	1.16527e-19	1.14326e-17	sig
MEDP2385	Tyr-Asn	Amino acid and Its metabolites	Small Peptide	C13H17N3O5	1b	151145-11-8	34663.8	6932.77	6932.77	37088.9	6932.77	6932.77	122291	363963	202486	552883	288716	249626	478840	494486	544858	955319	549775	485704	1.06247e+06	905737	978105	905474	532954	1.09717e+06	1.12005e+06	1.01782e+06	773298	1.37035e+06	993980	1.1306e+06	1.45374e+06	1.25037e+06	1.75849e+06	1.39583e+06	2.05474e+06	1.61415e+06	1.31622	6.13621e-14	6.37444e-13	sig
MEDP2391	Tyr-Glu	Amino acid and Its metabolites	Small Peptide	C14H18N2O6	1b	2545-89-3	2.48271e+06	265815	1.1375e+06	2.17609e+06	285399	143314	3.65637e+06	2.87121e+06	4.79767e+06	5.57631e+06	1.70304e+06	3.26307e+06	2.35269e+06	2.6114e+06	3.18585e+06	2.52079e+06	2.21221e+06	1.32091e+06	1.93733e+06	1.90648e+06	1.63259e+06	1.65826e+06	1.55976e+06	2.33888e+06	1.68385e+06	1.5399e+06	1.84264e+06	1.67576e+06	1.95788e+06	2.1091e+06	1.92019e+06	1.61103e+06	2.15221e+06	2.24994e+06	2.23812e+06	2.03431e+06	1.12136	0.000124871	0.000281997	sig
MEDP2566*246	Tyr-Gly	Amino acid and Its metabolites	Small Peptide	C11H14N2O4	1b	673-08-5	82773.9	55548	80538.9	90823.4	221908	95696.9	683312	1.18134e+06	1.20976e+06	2.49289e+06	928508	1.71252e+06	4.15628e+06	4.61279e+06	2.33755e+06	6.01033e+06	4.33413e+06	3.46675e+06	8.61088e+06	6.50942e+06	5.69702e+06	4.83696e+06	2.86241e+06	6.93604e+06	5.65458e+06	6.01753e+06	4.84543e+06	8.08654e+06	8.78789e+06	6.09859e+06	7.82643e+06	4.67852e+06	9.04494e+06	8.29523e+06	9.4298e+06	7.03068e+06	1.33156	8.58088e-11	4.70616e-10	sig
MEDP1894	Tyr-Leu	Amino acid and Its metabolites	Small Peptide	C15H22N2O4	2	17355-10-1	17165.6	17884.6	16970.6	24150.1	44402.7	17636.1	108144	241766	257691	431997	194583	227142	466830	664576	543561	759083	555453	545452	1.02715e+06	743770	1.0288e+06	720033	495617	1.17104e+06	1.09057e+06	925994	547125	1.28557e+06	1.20469e+06	1.41628e+06	1.06135e+06	600505	1.39019e+06	1.50137e+06	1.31001e+06	985159	1.3121	5.54628e-10	2.6825e-09	sig
MEDP2430	Tyr-Pro	Amino acid and Its metabolites	Small Peptide	C14H18N2O4	1b	51871-47-7	152796	158495	205039	181007	336193	183528	1.26084e+06	3.01582e+06	2.37384e+06	4.19696e+06	1.80382e+06	2.83812e+06	1.0068e+07	9.95917e+06	7.47342e+06	9.50082e+06	9.57316e+06	8.19829e+06	2.63075e+07	2.27177e+07	1.84632e+07	1.7893e+07	1.07445e+07	1.82132e+07	2.9256e+07	3.00207e+07	1.83942e+07	3.67182e+07	2.55623e+07	3.0377e+07	4.35096e+07	3.01268e+07	3.32878e+07	5.23722e+07	3.52463e+07	3.10217e+07	1.17754	2.53665e-14	2.87162e-13	sig
MEDP2503	Tyr-Thr	Amino acid and Its metabolites	Small Peptide	C13H18N2O5	1b	-	50698.6	67206.8	77627	68302	52729.2	34429.1	107072	227702	186942	812984	337180	358345	686717	607265	400912	2.23275e+06	704981	680453	1.03188e+06	962663	1.06552e+06	800721	808944	1.48599e+06	1.24293e+06	1.55171e+06	840968	1.78721e+06	2.98527e+06	1.89896e+06	1.45064e+06	673091	2.15735e+06	3.87868e+06	1.84544e+06	1.99055e+06	1.04247	2.20228e-05	5.43188e-05	sig
MEDP2432	Tyr-Tyr	Amino acid and Its metabolites	Small Peptide	C18H20N2O5	1a	1050-28-8	3052.67	3052.67	3052.67	3052.67	3052.67	3052.67	18741.2	32994.1	33412.6	64224.9	15263.3	22402	68243.8	67932.9	60591	113893	86493.3	62355.2	221273	119214	171104	118975	73978.3	216935	278347	187447	80438.4	359166	385257	451121	322384	119003	344562	473795	334601	310779	1.14903	3.71997e-08	1.30347e-07	sig
MEDN1987	Tyr-Val	Amino acid and Its metabolites	Small Peptide	C14H20N2O4	1b	17355-09-8	905.393	905.393	905.393	905.393	905.393	905.393	4526.97	8017.96	8974.79	16489.4	7300.73	10529	23839.3	25781.9	16047.7	38524	32206.7	27064.6	56001.7	30787.1	38507.7	35277.2	29779.4	55821.2	56039.7	72831.8	32518.6	87959.6	67877.2	100266	125925	62964.8	95099.9	177271	103389	64644.6	1.16428	5.10289e-09	2.06691e-08	sig
MEDN1087*061	UDP-D-galactose	Carbohydrates and Its metabolites	Sugars	C15H24N2O17P2	3	2956-16-3	69190.6	136946	199434	186642	33350.7	42783.4	6988.23	7922.37	11489.8	4108.1	30235.5	12877.1	17229.7	9780.73	3580.03	11927.5	14614	15048.6	10439.8	8621.74	11451.1	4789.71	25936.3	19555.9	1570.2	36073.7	24597.6	5269.11	18602.9	12576.9	3960.15	4509	9097.14	10243.8	12082	6066.57	1.44753	7.2927e-06	1.91082e-05	sig
MEDN0538*061	UDP-glucose	Carbohydrates and Its metabolites	Sugars	C15H24N2O17P2	3	133-89-1	69190.6	136946	199434	186642	33350.7	42783.4	6988.23	7922.37	11489.8	4108.1	30235.5	12877.1	17229.7	9780.73	3580.03	11927.5	14614	15048.6	10439.8	8621.74	11451.1	4789.71	25936.3	19555.9	1570.2	36073.7	24597.6	5269.11	18602.9	12576.9	3960.15	4509	9097.14	10243.8	12082	6066.57	1.44753	7.2927e-06	1.91082e-05	sig
MEDP0178	Uracil	Nucleotide and Its metabolites	Nucleotide and Its metabolites	C4H4N2O2	1a	66-22-8	260150	107050	144502	206293	1.09454e+06	275911	2.15401e+06	2.57554e+06	2.06946e+06	2.6424e+06	1.97976e+06	2.22284e+06	2.95959e+06	2.46251e+06	2.34769e+06	2.58674e+06	2.58184e+06	1.67014e+06	2.76276e+06	2.99465e+06	2.82128e+06	2.93321e+06	2.83527e+06	2.46103e+06	2.06323e+06	1.62693e+06	2.25415e+06	2.72153e+06	2.69035e+06	1.5493e+06	2.10134e+06	2.25048e+06	2.68014e+06	2.22467e+06	1.93458e+06	2.9147e+06	1.73899	2.54837e-11	1.60729e-10	sig
MEDN1306	Ureidosuccinic acid	Amino acid and Its metabolites	Amino acid derivatives	C5H8N2O5	1b	13184-27-5	7177.38	2928.71	7019.43	8203.32	8758.9	2992.52	13158.9	55249.8	32990.9	95165.7	39292.5	77974.4	140671	69597.9	73803	192574	73995.3	102577	175677	151700	175691	108246	88394.4	175020	143031	167022	135100	148820	199629	144006	170103	89677.7	215060	219959	220550	192272	1.27681	5.57204e-09	2.24054e-08	sig
MEDN0171	Uridine	Nucleotide and Its metabolites	Nucleotide and Its metabolites	C9H12N2O6	1a	58-96-8	105097	54993.4	87544.3	97443.7	524450	211181	1.60797e+06	1.77127e+06	969935	2.25774e+06	1.64741e+06	1.82625e+06	2.36787e+06	2.38498e+06	2.55436e+06	2.99741e+06	2.44264e+06	2.26526e+06	3.06315e+06	3.78261e+06	2.25415e+06	3.27312e+06	3.22815e+06	3.67261e+06	1.74441e+06	4.00085e+06	3.1014e+06	4.16492e+06	3.56044e+06	4.22024e+06	4.11895e+06	3.34516e+06	4.24607e+06	5.33754e+06	3.65296e+06	3.66987e+06	1.6053	7.06296e-12	5.02951e-11	sig
MEDN0419	Uridine 5-Monophosphate	Nucleotide and Its metabolites	Nucleotide and Its metabolites	C9H13N2O9P	1b	58-97-9	101066	270639	183584	121660	3.04549e+06	2.16619e+06	2.15578e+06	2.25147e+06	3.59102e+06	1.79755e+06	2.89013e+06	2.81023e+06	1.04784e+06	1.35913e+06	1.79778e+06	916502	1.97765e+06	1.51079e+06	1.26276e+06	1.13844e+06	915163	449524	1.49207e+06	1.25648e+06	535826	600216	1.84577e+06	469552	1.38277e+06	448391	312632	591677	1.11139e+06	752222	427697	694674	1.36688	0.000481123	0.00100433	sig
MEDP2327	Val-Arg	Amino acid and Its metabolites	Small Peptide	C11H23N5O3	1b	37682-75-0	3788.56	18942.8	3788.56	3788.56	3788.56	3788.56	44921.4	102994	81466.3	109613	36749.7	85290.1	238291	208564	136362	214176	164135	119390	412592	179600	330128	309747	144366	284426	532170	536995	279437	508096	733043	496645	468233	324455	716723	1.0219e+06	636328	456061	1.19876	3.98014e-09	1.64998e-08	sig
MEDN1932*045	Val-Asn	Amino acid and Its metabolites	Small Peptide	C9H17N3O4	1b	66170-00-1	30315.5	16150.7	23865	23863.6	26440.8	25844.2	55260.4	151357	117729	310678	180974	204869	363001	389562	367792	888777	573662	677272	1.0604e+06	927505	1.09027e+06	1.17042e+06	699902	1.00879e+06	1.74061e+06	1.67136e+06	1.42966e+06	1.73983e+06	1.59754e+06	2.18487e+06	1.97818e+06	1.52653e+06	3.93252e+06	2.84e+06	2.86996e+06	3.13533e+06	1.04811	6.86492e-13	5.6127e-12	sig
MEDN1934	Val-Gln	Amino acid and Its metabolites	Small Peptide	C10H19N3O4	1b	42854-54-6	9694.42	1940.87	2539.74	6464.88	9868.42	9423.16	33593.4	122294	62196.4	117755	99912.9	86582.3	139672	164572	144705	192293	150610	178117	336012	393153	406422	294821	158461	363890	249756	404672	321088	364561	282125	466402	423745	273754	672947	551903	547524	554015	1.4009	1.10266e-11	7.5477e-11	sig
MEDN1954	Val-Gly	Amino acid and Its metabolites	Small Peptide	C7H14N2O3	1b	686-43-1	7154.95	7154.95	7154.95	7154.95	35774.7	63401.7	141933	466299	228497	399936	255003	224934	392553	307150	306335	612601	284829	365107	575633	570392	589279	522563	363343	595003	647081	844065	771224	711511	937557	904831	849251	778640	1.37141e+06	1.25362e+06	1.40362e+06	2.14195e+06	1.55138	7.87507e-10	3.69646e-09	sig
MEDP2433*138	Val-Ile	Amino acid and Its metabolites	Small Peptide	C11H22N2O3	1b	20556-14-3	65779.2	48635.6	77602.9	81138.5	716697	193344	3.88524e+06	7.75757e+06	6.67757e+06	1.41866e+07	6.71612e+06	9.79143e+06	1.51041e+07	1.52508e+07	1.22445e+07	2.16729e+07	1.65697e+07	1.67681e+07	2.73477e+07	2.13457e+07	2.65779e+07	1.97028e+07	1.51897e+07	2.65401e+07	2.00018e+07	2.58473e+07	1.69997e+07	2.89926e+07	2.93403e+07	2.57296e+07	2.61227e+07	1.76373e+07	3.66941e+07	4.28838e+07	2.96683e+07	2.73737e+07	1.58173	7.18735e-11	4.08127e-10	sig
MEDP2434*138	Val-Leu	Amino acid and Its metabolites	Small Peptide	C11H22N2O3	1b	3989-97-7	65779.2	48635.6	77602.9	81138.5	716697	193344	3.88524e+06	7.75757e+06	6.67757e+06	1.41866e+07	6.71612e+06	9.79143e+06	1.51041e+07	1.52508e+07	1.22445e+07	2.16729e+07	1.65697e+07	1.67681e+07	2.73477e+07	2.13457e+07	2.65779e+07	1.97028e+07	1.51897e+07	2.65401e+07	2.00018e+07	2.58473e+07	1.69997e+07	2.89926e+07	2.93403e+07	2.57296e+07	2.61227e+07	1.76373e+07	3.66941e+07	4.28838e+07	2.96683e+07	2.73737e+07	1.58173	7.18735e-11	4.08127e-10	sig
MEDN1913	Val-Lys	Amino acid and Its metabolites	Small Peptide	C11H23N3O3	1b	22677-62-9	17211.1	23130.2	31222.1	25369.2	48562.2	30643.1	44480.7	88431	58806.4	92533.4	62452.1	98497.9	132950	180314	123665	164632	181647	197729	227104	209901	237483	259535	176778	290101	276139	361067	271379	332280	300844	427961	412303	400234	501407	660287	532037	484225	1.01846	1.28089e-15	1.88504e-14	sig
MEDP1766	Val-Tyr	Amino acid and Its metabolites	Small Peptide	C14H20N2O4	1b	3061-91-4	14851.4	15826.2	10769.4	26468.9	70742.5	36276.3	416257	1.51656e+06	1.19766e+06	2.03443e+06	517593	1.00919e+06	2.27739e+06	2.69027e+06	2.29887e+06	2.87176e+06	1.63904e+06	2.1865e+06	2.92346e+06	2.96033e+06	2.75963e+06	2.97262e+06	1.79985e+06	3.30516e+06	2.62733e+06	2.84285e+06	2.61199e+06	4.3315e+06	3.6633e+06	3.39207e+06	2.66988e+06	2.14346e+06	3.35248e+06	4.53538e+06	3.22323e+06	3.0064e+06	1.52656	6.54794e-11	3.77897e-10	sig
MEDN0140*189	Xanthine	Nucleotide and Its metabolites	Nucleotide and Its metabolites	C5H4N4O2	1a	69-89-6	681156	1.12225e+06	2.36351e+06	1.32787e+06	2.50564e+06	4.31233e+06	1.42289e+07	2.34108e+07	5.16498e+06	2.46335e+07	1.75267e+07	2.14751e+07	1.50374e+07	2.98739e+07	2.58398e+07	2.95317e+07	1.62517e+07	3.56576e+07	2.97012e+07	3.7222e+07	1.65562e+07	3.80509e+07	3.54073e+07	6.48288e+07	6.61741e+06	7.39299e+07	2.9272e+07	4.48214e+07	2.52242e+07	5.18205e+07	3.80509e+07	2.73935e+07	3.61543e+07	6.84159e+07	4.63584e+07	1.67639e+07	1.45977	0.000399785	0.000846547	sig
MEDN0533	Xanthosine	Nucleotide and Its metabolites	Nucleotide and Its metabolites	C10H12N4O6	1a	146-80-5	285868	462347	507666	250345	1.26907e+07	3.64828e+06	7.79335e+06	1.35606e+07	6.82074e+06	9.45531e+06	9.79002e+06	1.09897e+07	9.77572e+06	9.16183e+06	8.10775e+06	9.75563e+06	1.54937e+07	1.37638e+07	1.64714e+07	1.39345e+07	1.29963e+07	1.44335e+07	1.48148e+07	2.77789e+07	8.87732e+06	2.88288e+07	1.22346e+07	1.51318e+07	1.95857e+07	2.16304e+07	1.45756e+07	1.21348e+07	1.84014e+07	2.37824e+07	2.2159e+07	1.98239e+07	1.65634	2.00541e-05	4.97409e-05	sig
MEDN1595	Xanthosine-5'-monophosphate	Nucleotide and Its metabolites	Nucleotide and Its metabolites	C10H13N4O9P	1b	25899-70-1	2238.47	9478.5	20565.9	21250.4	97524.6	43017.2	51305.3	57024.8	83762.9	64418.6	43864.2	63615.8	31223.2	35132.9	52593.1	30103.7	33070.9	49272.4	25512.8	43743.3	32161	23056.9	44456.4	38101.8	20787.8	39684.8	38007.9	25813.8	40201.3	32327.5	10993.8	18948.3	37517.7	32266.7	32244.2	28822.1	1.23502	0.0283015	0.0441523	sig
MEDN0225*020	Xylose	Carbohydrates and Its metabolites	Sugars	C5H10O5	1b	58-86-6	20055.4	29820.7	38648.2	37948	45995.7	78667	156539	168706	140775	182562	100431	60517.1	133305	121217	132155	139477	129470	113941	80892.4	256735	225960	240536	162048	220959	164020	327604	141951	216878	235001	249631	232184	270031	373323	367073	379896	306364	1.34199	3.608e-09	1.53906e-08	sig
MEDN1802	Zereno	Benzene and substituted derivatives	Benzene and substituted derivatives	C18H26O5	1b	26538-44-3	95854.1	208471	104447	167105	124948	87193.5	34571	113588	35660.4	58965.2	42514.8	47393.9	45430.1	51022.1	56085.2	45113.7	43793.4	50288.4	37150.1	52087.6	46297.6	60626.6	54466.5	54936.1	134842	71552.7	54119.2	66254.3	53099.5	65345.6	55938.5	50661.9	55640.3	60775.5	65645	87591.2	1.27213	6.30587e-05	0.000148879	sig
MEDN1970	cyclo(glu-glu)	Amino acid and Its metabolites	Small Peptide	C10H14N2O6	1b	16691-00-2	28916.4	28575.6	34476.5	31298.9	22293.7	25574	67581.4	97893	104866	180323	96581.7	137267	282844	264127	209722	340981	333591	346996	345451	329366	438508	314465	261193	569919	253121	525306	382347	465608	594824	549584	445376	442828	1.04324e+06	686660	762902	455699	1.06083	9.14792e-09	3.55842e-08	sig
MEDP2810	n-Oleoylethanolamine	FA	Others	C20H39NO2	1b	111-58-0	48199.6	171786	169984	36037.9	350291	157699	418094	491064	646793	206527	460369	820274	209731	339893	510831	203544	288681	318112	208571	395272	331901	213656	373112	377118	239455	224266	343238	210188	523176	456575	214000	234205	327140	163465	347193	402799	1.38556	0.0035435	0.00637253	sig
MEDP1013	γ-Glu-Cys	Amino acid and Its metabolites	Small Peptide	C8H14N2O5S	1b	636-58-8	90712.1	84398.8	88286.6	51587.3	262390	167801	82842.7	184335	98893.9	238899	241297	166649	197753	157514	172423	178858	185418	143858	245765	197191	214248	236902	214419	379808	228862	357808	212415	266768	222654	274147	340495	364508	306736	287885	403267	274154	1.09256	1.18928e-05	3.01762e-05	sig
MEDN1940*053	γ-Glu-Gln	Amino acid and Its metabolites	Small Peptide	C10H17N3O6	1a	10148-81-9	261021	221250	282232	239543	227531	211104	449247	1.20145e+06	907126	1.42395e+06	603807	1.03811e+06	1.42467e+06	1.11822e+06	1.39062e+06	1.44168e+06	1.46289e+06	1.23996e+06	1.10093e+06	1.40539e+06	1.77172e+06	1.34932e+06	1.24563e+06	2.05546e+06	1.17519e+06	1.31528e+06	1.45693e+06	1.5783e+06	1.86082e+06	1.32022e+06	1.60898e+06	1.24927e+06	2.21908e+06	2.12188e+06	2.02548e+06	1.70863e+06	1.3334	1.58058e-09	7.12068e-09	sig
