# Supplementary material for: Widely Targeted Metabolomic Analysis Reveals Dynamic Metabolic Changes in Yanbian Cattle during Dry-Aging Process
Source: Foods. 2024 Sep 11;13(18):2879. doi: 10.3390/foods13182879 (PMC11430874; doi:10.3390/foods13182879)
Supplement: Supplementary file 1 [file foods-13-02879-s001.zip › Supplementary data 4.xlsx]

## Sheet: Sheet1
Kegg_level_1	Kegg_pathway	ko_ID	Cluster_frequency	Metabolome_frequency	P-value	Adjusted P-value
Environmental Information Processing	ABC transporters	ko02010	151 out of 299 50.5016722408027%	249 out of 646 38.5448916408669%	5.03704e-09	8.96593e-07
Metabolism	Glycerophospholipid metabolism	ko00564	59 out of 299 19.7324414715719%	79 out of 646 12.2291021671827%	4.54701e-08	8.09367e-06
Human Diseases	Choline metabolism in cancer	ko05231	44 out of 299 14.7157190635452%	57 out of 646 8.82352941176471%	6.68136e-07	0.000118928
Metabolism	Arachidonic acid metabolism	ko00590	6 out of 299 2.0066889632107%	6 out of 646 0.928792569659443%	0.00956804	1
Metabolism	alpha-Linolenic acid metabolism	ko00592	5 out of 299 1.67224080267559%	5 out of 646 0.773993808049536%	0.0208609	1
Organismal Systems	Retrograde endocannabinoid signaling	ko04723	7 out of 299 2.34113712374582%	8 out of 646 1.23839009287926%	0.0210312	1
Organismal Systems	Platelet activation	ko04611	4 out of 299 1.33779264214047%	4 out of 646 0.619195046439629%	0.045399	1
Organismal Systems	Prolactin signaling pathway	ko04917	4 out of 299 1.33779264214047%	4 out of 646 0.619195046439629%	0.045399	1
Metabolism	Nucleotide metabolism	ko01232	18 out of 299 6.02006688963211%	30 out of 646 4.64396284829721%	0.0877742	1
Metabolism	Oxidative phosphorylation	ko00190	3 out of 299 1.00334448160535%	3 out of 646 0.464396284829721%	0.0986202	1
Environmental Information Processing	Calcium signaling pathway	ko04020	3 out of 299 1.00334448160535%	3 out of 646 0.464396284829721%	0.0986202	1
Organismal Systems	Oxytocin signaling pathway	ko04921	3 out of 299 1.00334448160535%	3 out of 646 0.464396284829721%	0.0986202	1
Metabolism	Pentose and glucuronate interconversions	ko00040	7 out of 299 2.34113712374582%	10 out of 646 1.54798761609907%	0.11584	1
Metabolism	Linoleic acid metabolism	ko00591	7 out of 299 2.34113712374582%	10 out of 646 1.54798761609907%	0.11584	1
Organismal Systems	Aldosterone synthesis and secretion	ko04925	4 out of 299 1.33779264214047%	5 out of 646 0.773993808049536%	0.143551	1
Metabolism	Pentose phosphate pathway	ko00030	5 out of 299 1.67224080267559%	7 out of 646 1.08359133126935%	0.168904	1
Environmental Information Processing	Ras signaling pathway	ko04014	2 out of 299 0.668896321070234%	2 out of 646 0.309597523219814%	0.213843	1
Environmental Information Processing	Rap1 signaling pathway	ko04015	2 out of 299 0.668896321070234%	2 out of 646 0.309597523219814%	0.213843	1
Cellular Processes	Oocyte meiosis	ko04114	2 out of 299 0.668896321070234%	2 out of 646 0.309597523219814%	0.213843	1
Organismal Systems	GnRH signaling pathway	ko04912	2 out of 299 0.668896321070234%	2 out of 646 0.309597523219814%	0.213843	1
Organismal Systems	Progesterone-mediated oocyte maturation	ko04914	2 out of 299 0.668896321070234%	2 out of 646 0.309597523219814%	0.213843	1
Organismal Systems	Melanogenesis	ko04916	2 out of 299 0.668896321070234%	2 out of 646 0.309597523219814%	0.213843	1
Organismal Systems	Pancreatic secretion	ko04972	2 out of 299 0.668896321070234%	2 out of 646 0.309597523219814%	0.213843	1
Organismal Systems	Longevity regulating pathway - worm	ko04212	2 out of 299 0.668896321070234%	2 out of 646 0.309597523219814%	0.213843	1
Organismal Systems	Inflammatory mediator regulation of TRP channels	ko04750	3 out of 299 1.00334448160535%	4 out of 646 0.619195046439629%	0.258284	1
Human Diseases	Pathways in cancer	ko05200	3 out of 299 1.00334448160535%	4 out of 646 0.619195046439629%	0.258284	1
Organismal Systems	Thyroid hormone synthesis	ko04918	4 out of 299 1.33779264214047%	6 out of 646 0.928792569659443%	0.276004	1
Metabolism	Purine metabolism	ko00230	17 out of 299 5.68561872909699%	33 out of 646 5.10835913312694%	0.329313	1
Metabolism	Fructose and mannose metabolism	ko00051	6 out of 299 2.0066889632107%	11 out of 646 1.70278637770898%	0.399582	1
Human Diseases	Parkinson disease	ko05012	4 out of 299 1.33779264214047%	7 out of 646 1.08359133126935%	0.418804	1
Metabolism	Biosynthesis of unsaturated fatty acids	ko01040	3 out of 299 1.00334448160535%	5 out of 646 0.773993808049536%	0.430382	1
Metabolism	Thiamine metabolism	ko00730	3 out of 299 1.00334448160535%	5 out of 646 0.773993808049536%	0.430382	1
Metabolism	Caffeine metabolism	ko00232	3 out of 299 1.00334448160535%	5 out of 646 0.773993808049536%	0.430382	1
Cellular Processes	Lysosome	ko04142	3 out of 299 1.00334448160535%	5 out of 646 0.773993808049536%	0.430382	1
Organismal Systems	Ovarian steroidogenesis	ko04913	3 out of 299 1.00334448160535%	5 out of 646 0.773993808049536%	0.430382	1
Environmental Information Processing	Phospholipase D signaling pathway	ko04072	2 out of 299 0.668896321070234%	3 out of 646 0.464396284829721%	0.444289	1
Cellular Processes	Necroptosis	ko04217	2 out of 299 0.668896321070234%	3 out of 646 0.464396284829721%	0.444289	1
Organismal Systems	Cortisol synthesis and secretion	ko04927	2 out of 299 0.668896321070234%	3 out of 646 0.464396284829721%	0.444289	1
Organismal Systems	Salivary secretion	ko04970	2 out of 299 0.668896321070234%	3 out of 646 0.464396284829721%	0.444289	1
Organismal Systems	Dopaminergic synapse	ko04728	2 out of 299 0.668896321070234%	3 out of 646 0.464396284829721%	0.444289	1
Organismal Systems	Serotonergic synapse	ko04726	2 out of 299 0.668896321070234%	3 out of 646 0.464396284829721%	0.444289	1
Organismal Systems	Olfactory transduction	ko04740	2 out of 299 0.668896321070234%	3 out of 646 0.464396284829721%	0.444289	1
Organismal Systems	Longevity regulating pathway	ko04211	2 out of 299 0.668896321070234%	3 out of 646 0.464396284829721%	0.444289	1
Human Diseases	Chemical carcinogenesis - receptor activation	ko05207	2 out of 299 0.668896321070234%	3 out of 646 0.464396284829721%	0.444289	1
Human Diseases	Pertussis	ko05133	2 out of 299 0.668896321070234%	3 out of 646 0.464396284829721%	0.444289	1
Human Diseases	Amoebiasis	ko05146	2 out of 299 0.668896321070234%	3 out of 646 0.464396284829721%	0.444289	1
Human Diseases	Cocaine addiction	ko05030	2 out of 299 0.668896321070234%	3 out of 646 0.464396284829721%	0.444289	1
Human Diseases	Amphetamine addiction	ko05031	2 out of 299 0.668896321070234%	3 out of 646 0.464396284829721%	0.444289	1
Human Diseases	Cushing syndrome	ko04934	2 out of 299 0.668896321070234%	3 out of 646 0.464396284829721%	0.444289	1
Metabolism	Insect hormone biosynthesis	ko00981	1 out of 299 0.334448160535117%	1 out of 646 0.154798761609907%	0.462848	1
Metabolism	Drug metabolism - other enzymes	ko00983	1 out of 299 0.334448160535117%	1 out of 646 0.154798761609907%	0.462848	1
Environmental Information Processing	MAPK signaling pathway	ko04010	1 out of 299 0.334448160535117%	1 out of 646 0.154798761609907%	0.462848	1
Environmental Information Processing	Hedgehog signaling pathway	ko04340	1 out of 299 0.334448160535117%	1 out of 646 0.154798761609907%	0.462848	1
Environmental Information Processing	Apelin signaling pathway	ko04371	1 out of 299 0.334448160535117%	1 out of 646 0.154798761609907%	0.462848	1
Cellular Processes	Endocytosis	ko04144	1 out of 299 0.334448160535117%	1 out of 646 0.154798761609907%	0.462848	1
Cellular Processes	Autophagy - animal	ko04140	1 out of 299 0.334448160535117%	1 out of 646 0.154798761609907%	0.462848	1
Cellular Processes	Regulation of actin cytoskeleton	ko04810	1 out of 299 0.334448160535117%	1 out of 646 0.154798761609907%	0.462848	1
Organismal Systems	Fc gamma R-mediated phagocytosis	ko04666	1 out of 299 0.334448160535117%	1 out of 646 0.154798761609907%	0.462848	1
Organismal Systems	Leukocyte transendothelial migration	ko04670	1 out of 299 0.334448160535117%	1 out of 646 0.154798761609907%	0.462848	1
Organismal Systems	Chemokine signaling pathway	ko04062	1 out of 299 0.334448160535117%	1 out of 646 0.154798761609907%	0.462848	1
Organismal Systems	Insulin signaling pathway	ko04910	1 out of 299 0.334448160535117%	1 out of 646 0.154798761609907%	0.462848	1
Organismal Systems	Estrogen signaling pathway	ko04915	1 out of 299 0.334448160535117%	1 out of 646 0.154798761609907%	0.462848	1
Organismal Systems	Relaxin signaling pathway	ko04926	1 out of 299 0.334448160535117%	1 out of 646 0.154798761609907%	0.462848	1
Organismal Systems	Growth hormone synthesis, secretion and action	ko04935	1 out of 299 0.334448160535117%	1 out of 646 0.154798761609907%	0.462848	1
Organismal Systems	Vasopressin-regulated water reabsorption	ko04962	1 out of 299 0.334448160535117%	1 out of 646 0.154798761609907%	0.462848	1
Organismal Systems	Aldosterone-regulated sodium reabsorption	ko04960	1 out of 299 0.334448160535117%	1 out of 646 0.154798761609907%	0.462848	1
Organismal Systems	Endocrine and other factor-regulated calcium reabsorption	ko04961	1 out of 299 0.334448160535117%	1 out of 646 0.154798761609907%	0.462848	1
Organismal Systems	Cholinergic synapse	ko04725	1 out of 299 0.334448160535117%	1 out of 646 0.154798761609907%	0.462848	1
Organismal Systems	Phototransduction	ko04744	1 out of 299 0.334448160535117%	1 out of 646 0.154798761609907%	0.462848	1
Organismal Systems	Phototransduction - fly	ko04745	1 out of 299 0.334448160535117%	1 out of 646 0.154798761609907%	0.462848	1
Organismal Systems	Longevity regulating pathway - multiple species	ko04213	1 out of 299 0.334448160535117%	1 out of 646 0.154798761609907%	0.462848	1
Organismal Systems	Circadian rhythm	ko04710	1 out of 299 0.334448160535117%	1 out of 646 0.154798761609907%	0.462848	1
Human Diseases	Breast cancer	ko05224	1 out of 299 0.334448160535117%	1 out of 646 0.154798761609907%	0.462848	1
Human Diseases	Human T-cell leukemia virus 1 infection	ko05166	1 out of 299 0.334448160535117%	1 out of 646 0.154798761609907%	0.462848	1
Human Diseases	Human papillomavirus infection	ko05165	1 out of 299 0.334448160535117%	1 out of 646 0.154798761609907%	0.462848	1
Human Diseases	Vibrio cholerae infection	ko05110	1 out of 299 0.334448160535117%	1 out of 646 0.154798761609907%	0.462848	1
Human Diseases	Pathogenic Escherichia coli infection	ko05130	1 out of 299 0.334448160535117%	1 out of 646 0.154798761609907%	0.462848	1
Human Diseases	Leishmaniasis	ko05140	1 out of 299 0.334448160535117%	1 out of 646 0.154798761609907%	0.462848	1
Human Diseases	Prion disease	ko05020	1 out of 299 0.334448160535117%	1 out of 646 0.154798761609907%	0.462848	1
Human Diseases	Hypertrophic cardiomyopathy	ko05410	1 out of 299 0.334448160535117%	1 out of 646 0.154798761609907%	0.462848	1
Human Diseases	Dilated cardiomyopathy	ko05414	1 out of 299 0.334448160535117%	1 out of 646 0.154798761609907%	0.462848	1
Human Diseases	Alcoholic liver disease	ko04936	1 out of 299 0.334448160535117%	1 out of 646 0.154798761609907%	0.462848	1
Metabolism	Biosynthesis of nucleotide sugars	ko01250	9 out of 299 3.01003344481605%	18 out of 646 2.78637770897833%	0.465645	1
Metabolism	Galactose metabolism	ko00052	5 out of 299 1.67224080267559%	10 out of 646 1.54798761609907%	0.529264	1
Organismal Systems	Insulin secretion	ko04911	5 out of 299 1.67224080267559%	10 out of 646 1.54798761609907%	0.529264	1
Organismal Systems	Vitamin digestion and absorption	ko04977	8 out of 299 2.67558528428094%	17 out of 646 2.63157894736842%	0.569448	1
Organismal Systems	Renin secretion	ko04924	3 out of 299 1.00334448160535%	6 out of 646 0.928792569659443%	0.58476	1
Human Diseases	Diabetic cardiomyopathy	ko05415	6 out of 299 2.0066889632107%	13 out of 646 2.01238390092879%	0.611154	1
Metabolism	Riboflavin metabolism	ko00740	2 out of 299 0.668896321070234%	4 out of 646 0.619195046439629%	0.630294	1
Metabolism	Vitamin B6 metabolism	ko00750	2 out of 299 0.668896321070234%	4 out of 646 0.619195046439629%	0.630294	1
Metabolism	Neomycin, kanamycin and gentamicin biosynthesis	ko00524	2 out of 299 0.668896321070234%	4 out of 646 0.619195046439629%	0.630294	1
Environmental Information Processing	HIF-1 signaling pathway	ko04066	2 out of 299 0.668896321070234%	4 out of 646 0.619195046439629%	0.630294	1
Environmental Information Processing	cGMP-PKG signaling pathway	ko04022	2 out of 299 0.668896321070234%	4 out of 646 0.619195046439629%	0.630294	1
Cellular Processes	Gap junction	ko04540	2 out of 299 0.668896321070234%	4 out of 646 0.619195046439629%	0.630294	1
Organismal Systems	Vascular smooth muscle contraction	ko04270	2 out of 299 0.668896321070234%	4 out of 646 0.619195046439629%	0.630294	1
Human Diseases	Chemical carcinogenesis - reactive oxygen species	ko05208	2 out of 299 0.668896321070234%	4 out of 646 0.619195046439629%	0.630294	1
Human Diseases	Alcoholism	ko05034	2 out of 299 0.668896321070234%	4 out of 646 0.619195046439629%	0.630294	1
Environmental Information Processing	AMPK signaling pathway	ko04152	5 out of 299 1.67224080267559%	11 out of 646 1.70278637770898%	0.637333	1
Metabolism	Amino sugar and nucleotide sugar metabolism	ko00520	8 out of 299 2.67558528428094%	18 out of 646 2.78637770897833%	0.65249	1
Metabolism	Ascorbate and aldarate metabolism	ko00053	4 out of 299 1.33779264214047%	9 out of 646 1.39318885448916%	0.669057	1
Cellular Processes	Ferroptosis	ko04216	3 out of 299 1.00334448160535%	7 out of 646 1.08359133126935%	0.709228	1
Organismal Systems	NOD-like receptor signaling pathway	ko04621	1 out of 299 0.334448160535117%	2 out of 646 0.309597523219814%	0.711854	1
Organismal Systems	Fc epsilon RI signaling pathway	ko04664	1 out of 299 0.334448160535117%	2 out of 646 0.309597523219814%	0.711854	1
Organismal Systems	Thyroid hormone signaling pathway	ko04919	1 out of 299 0.334448160535117%	2 out of 646 0.309597523219814%	0.711854	1
Organismal Systems	Parathyroid hormone synthesis, secretion and action	ko04928	1 out of 299 0.334448160535117%	2 out of 646 0.309597523219814%	0.711854	1
Organismal Systems	Gastric acid secretion	ko04971	1 out of 299 0.334448160535117%	2 out of 646 0.309597523219814%	0.711854	1
Organismal Systems	Long-term potentiation	ko04720	1 out of 299 0.334448160535117%	2 out of 646 0.309597523219814%	0.711854	1
Organismal Systems	Long-term depression	ko04730	1 out of 299 0.334448160535117%	2 out of 646 0.309597523219814%	0.711854	1
Organismal Systems	Axon regeneration	ko04361	1 out of 299 0.334448160535117%	2 out of 646 0.309597523219814%	0.711854	1
Organismal Systems	Circadian entrainment	ko04713	1 out of 299 0.334448160535117%	2 out of 646 0.309597523219814%	0.711854	1
Human Diseases	Prostate cancer	ko05215	1 out of 299 0.334448160535117%	2 out of 646 0.309597523219814%	0.711854	1
Human Diseases	Chagas disease	ko05142	1 out of 299 0.334448160535117%	2 out of 646 0.309597523219814%	0.711854	1
Human Diseases	Endocrine resistance	ko01522	1 out of 299 0.334448160535117%	2 out of 646 0.309597523219814%	0.711854	1
Metabolism	Tryptophan metabolism	ko00380	4 out of 299 1.33779264214047%	10 out of 646 1.54798761609907%	0.762253	1
Organismal Systems	Taste transduction	ko04742	4 out of 299 1.33779264214047%	10 out of 646 1.54798761609907%	0.762253	1
Human Diseases	Insulin resistance	ko04931	4 out of 299 1.33779264214047%	10 out of 646 1.54798761609907%	0.762253	1
Metabolism	Starch and sucrose metabolism	ko00500	2 out of 299 0.668896321070234%	5 out of 646 0.773993808049536%	0.763569	1
Metabolism	Propanoate metabolism	ko00640	2 out of 299 0.668896321070234%	5 out of 646 0.773993808049536%	0.763569	1
Metabolism	Phosphonate and phosphinate metabolism	ko00440	2 out of 299 0.668896321070234%	5 out of 646 0.773993808049536%	0.763569	1
Metabolism	Phenylalanine metabolism	ko00360	3 out of 299 1.00334448160535%	8 out of 646 1.23839009287926%	0.802764	1
Environmental Information Processing	cAMP signaling pathway	ko04024	3 out of 299 1.00334448160535%	8 out of 646 1.23839009287926%	0.802764	1
Organismal Systems	Glucagon signaling pathway	ko04922	3 out of 299 1.00334448160535%	8 out of 646 1.23839009287926%	0.802764	1
Human Diseases	Type II diabetes mellitus	ko04930	3 out of 299 1.00334448160535%	8 out of 646 1.23839009287926%	0.802764	1
Metabolism	Inositol phosphate metabolism	ko00562	1 out of 299 0.334448160535117%	3 out of 646 0.464396284829721%	0.845636	1
Metabolism	Steroid hormone biosynthesis	ko00140	1 out of 299 0.334448160535117%	3 out of 646 0.464396284829721%	0.845636	1
Metabolism	Ubiquinone and other terpenoid-quinone biosynthesis	ko00130	1 out of 299 0.334448160535117%	3 out of 646 0.464396284829721%	0.845636	1
Metabolism	Terpenoid backbone biosynthesis	ko00900	1 out of 299 0.334448160535117%	3 out of 646 0.464396284829721%	0.845636	1
Genetic Information Processing	Sulfur relay system	ko04122	1 out of 299 0.334448160535117%	3 out of 646 0.464396284829721%	0.845636	1
Environmental Information Processing	FoxO signaling pathway	ko04068	1 out of 299 0.334448160535117%	3 out of 646 0.464396284829721%	0.845636	1
Organismal Systems	Adrenergic signaling in cardiomyocytes	ko04261	1 out of 299 0.334448160535117%	3 out of 646 0.464396284829721%	0.845636	1
Organismal Systems	Glutamatergic synapse	ko04724	1 out of 299 0.334448160535117%	3 out of 646 0.464396284829721%	0.845636	1
Organismal Systems	GABAergic synapse	ko04727	1 out of 299 0.334448160535117%	3 out of 646 0.464396284829721%	0.845636	1
Human Diseases	Amyotrophic lateral sclerosis	ko05014	1 out of 299 0.334448160535117%	3 out of 646 0.464396284829721%	0.845636	1
Human Diseases	Morphine addiction	ko05032	1 out of 299 0.334448160535117%	3 out of 646 0.464396284829721%	0.845636	1
Organismal Systems	Adipocytokine signaling pathway	ko04920	2 out of 299 0.668896321070234%	6 out of 646 0.928792569659443%	0.852973	1
Human Diseases	Pathways of neurodegeneration - multiple diseases	ko05022	2 out of 299 0.668896321070234%	6 out of 646 0.928792569659443%	0.852973	1
Human Diseases	Non-alcoholic fatty liver disease	ko04932	2 out of 299 0.668896321070234%	6 out of 646 0.928792569659443%	0.852973	1
Environmental Information Processing	Neuroactive ligand-receptor interaction	ko04080	5 out of 299 1.67224080267559%	14 out of 646 2.1671826625387%	0.858637	1
Metabolism	Glutathione metabolism	ko00480	3 out of 299 1.00334448160535%	9 out of 646 1.39318885448916%	0.869617	1
Metabolism	Glycerolipid metabolism	ko00561	4 out of 299 1.33779264214047%	12 out of 646 1.85758513931889%	0.886189	1
Metabolism	Nicotinate and nicotinamide metabolism	ko00760	4 out of 299 1.33779264214047%	12 out of 646 1.85758513931889%	0.886189	1
Metabolism	beta-Alanine metabolism	ko00410	5 out of 299 1.67224080267559%	15 out of 646 2.32198142414861%	0.901126	1
Metabolism	Fatty acid elongation	ko00062	2 out of 299 0.668896321070234%	7 out of 646 1.08359133126935%	0.910471	1
Metabolism	Lysine degradation	ko00310	2 out of 299 0.668896321070234%	7 out of 646 1.08359133126935%	0.910471	1
Metabolism	Pantothenate and CoA biosynthesis	ko00770	2 out of 299 0.668896321070234%	7 out of 646 1.08359133126935%	0.910471	1
Metabolism	Glycolysis / Gluconeogenesis	ko00010	1 out of 299 0.334448160535117%	4 out of 646 0.619195046439629%	0.917416	1
Metabolism	Pyruvate metabolism	ko00620	1 out of 299 0.334448160535117%	4 out of 646 0.619195046439629%	0.917416	1
Metabolism	Lysine biosynthesis	ko00300	1 out of 299 0.334448160535117%	4 out of 646 0.619195046439629%	0.917416	1
Organismal Systems	Carbohydrate digestion and absorption	ko04973	1 out of 299 0.334448160535117%	4 out of 646 0.619195046439629%	0.917416	1
Organismal Systems	Synaptic vesicle cycle	ko04721	1 out of 299 0.334448160535117%	4 out of 646 0.619195046439629%	0.917416	1
Metabolism	Pyrimidine metabolism	ko00240	7 out of 299 2.34113712374582%	21 out of 646 3.25077399380805%	0.92562	1
Organismal Systems	Cholesterol metabolism	ko04979	2 out of 299 0.668896321070234%	8 out of 646 1.23839009287926%	0.946374	1
Organismal Systems	Fat digestion and absorption	ko04975	3 out of 299 1.00334448160535%	11 out of 646 1.70278637770898%	0.946377	1
Organismal Systems	Bile secretion	ko04976	4 out of 299 1.33779264214047%	14 out of 646 2.1671826625387%	0.949665	1
Metabolism	Biosynthesis of cofactors	ko01240	18 out of 299 6.02006688963211%	50 out of 646 7.73993808049536%	0.953139	1
Human Diseases	Antifolate resistance	ko01523	1 out of 299 0.334448160535117%	5 out of 646 0.773993808049536%	0.955878	1
Organismal Systems	Regulation of lipolysis in adipocytes	ko04923	4 out of 299 1.33779264214047%	15 out of 646 2.32198142414861%	0.967315	1
Metabolism	Fatty acid degradation	ko00071	2 out of 299 0.668896321070234%	9 out of 646 1.39318885448916%	0.968305	1
Metabolism	Phenylalanine, tyrosine and tryptophan biosynthesis	ko00400	2 out of 299 0.668896321070234%	9 out of 646 1.39318885448916%	0.968305	1
Metabolism	Alanine, aspartate and glutamate metabolism	ko00250	3 out of 299 1.00334448160535%	13 out of 646 2.01238390092879%	0.979275	1
Metabolism	Carbon metabolism	ko01200	4 out of 299 1.33779264214047%	17 out of 646 2.63157894736842%	0.986752	1
Metabolism	Cysteine and methionine metabolism	ko00270	4 out of 299 1.33779264214047%	17 out of 646 2.63157894736842%	0.986752	1
Metabolism	Valine, leucine and isoleucine degradation	ko00280	1 out of 299 0.334448160535117%	7 out of 646 1.08359133126935%	0.987457	1
Metabolism	Monobactam biosynthesis	ko00261	1 out of 299 0.334448160535117%	7 out of 646 1.08359133126935%	0.987457	1
Metabolism	Tyrosine metabolism	ko00350	1 out of 299 0.334448160535117%	8 out of 646 1.23839009287926%	0.993326	1
Metabolism	Histidine metabolism	ko00340	2 out of 299 0.668896321070234%	12 out of 646 1.85758513931889%	0.993839	1
Human Diseases	Central carbon metabolism in cancer	ko05230	5 out of 299 1.67224080267559%	24 out of 646 3.71517027863777%	0.997901	1
Metabolism	Arginine biosynthesis	ko00220	1 out of 299 0.334448160535117%	10 out of 646 1.54798761609907%	0.998118	1
Metabolism	Taurine and hypotaurine metabolism	ko00430	1 out of 299 0.334448160535117%	10 out of 646 1.54798761609907%	0.998118	1
Organismal Systems	Mineral absorption	ko04978	1 out of 299 0.334448160535117%	12 out of 646 1.85758513931889%	0.999472	1
Metabolism	2-Oxocarboxylic acid metabolism	ko01210	2 out of 299 0.668896321070234%	17 out of 646 2.63157894736842%	0.99965	1
Genetic Information Processing	Aminoacyl-tRNA biosynthesis	ko00970	2 out of 299 0.668896321070234%	17 out of 646 2.63157894736842%	0.99965	1
Metabolism	Biosynthesis of amino acids	ko01230	8 out of 299 2.67558528428094%	39 out of 646 6.03715170278638%	0.999858	1
Metabolism	Arginine and proline metabolism	ko00330	1 out of 299 0.334448160535117%	15 out of 646 2.32198142414861%	0.999923	1
Metabolism	D-Amino acid metabolism	ko00470	2 out of 299 0.668896321070234%	20 out of 646 3.09597523219814%	0.999941	1
Organismal Systems	Protein digestion and absorption	ko04974	2 out of 299 0.668896321070234%	21 out of 646 3.25077399380805%	0.999967	1
Organismal Systems	Thermogenesis	ko04714	12 out of 299 4.0133779264214%	70 out of 646 10.8359133126935%	1	1
Metabolism	Metabolic pathways	ko01100	86 out of 299 28.7625418060201%	266 out of 646 41.1764705882353%	1	1
