# Supplementary material for: Widely Targeted Metabolomic Analysis Reveals Dynamic Metabolic Changes in Yanbian Cattle during Dry-Aging Process
Source: Foods. 2024 Sep 11;13(18):2879. doi: 10.3390/foods13182879 (PMC11430874; doi:10.3390/foods13182879)
Supplement: Supplementary file 1 [file foods-13-02879-s001.zip › Supplementary data 5.xlsx]

## Sheet: Sheet1
Index	Compounds	Class	Class II	Formula	Level	CAS	0d-1	0d-2	0d-3	0d-4	0d-5	0d-6	7d-1	7d-2	7d-3	7d-4	7d-5	7d-6	14d-1	14d-2	14d-3	14d-4	14d-5	14d-6	21d-1	21d-2	21d-3	21d-4	21d-5	21d-6	28d-1	28d-2	28d-3	28d-4	28d-5	28d-6	35d-1	35d-2	35d-3	35d-4	35d-5	35d-6	VIP	P-value	FDR	Type	0d	7d	14d
MEDP2551	Ala-Met	Amino acid and Its metabolites	Small Peptide	C8H16N2O3S	1b	14486-05-6	14377.5	4176.98	7143.55	3481.21	5155.62	4178.32	34864.4	95398.1	47014.5	106065	17891.4	33024.9	68818.8	118015	135716	88070.5	89228.6	69788.5	84409.9	69990.6	49456.5	104553	64226.5	85628.6	93477.1	88469.3	62348.3	87826.4	138657	162137	92474.1	64592.6	158312	152084	90419.8	100947	1.39055	6.4156e-06	1.70632e-05	sig	6418.86	55709.7	94939.7
MEDP1742	Ala-Phe	Amino acid and Its metabolites	Small Peptide	C12H16N2O3	1a	3061-90-3	18285.5	19107.6	14201	18209.3	43722.5	20907.9	122224	283993	243891	665845	267515	338389	478667	867128	592563	1.79693e+06	516754	817281	1.36198e+06	1.14613e+06	1.2468e+06	1.23051e+06	620088	1.81503e+06	1.5365e+06	1.28989e+06	1.22182e+06	2.34333e+06	3.26798e+06	3.06184e+06	1.84216e+06	764209	2.15481e+06	4.08179e+06	2.95203e+06	2.41039e+06	1.28098	8.79128e-07	2.57043e-06	sig	22405.6	320310	844887
MEDP2365	Ala-Pro	Amino acid and Its metabolites	Small Peptide	C8H14N2O3	1a	13485-59-1	495529	588768	578199	486720	593423	660019	1.21865e+06	2.77327e+06	1.85127e+06	3.1948e+06	1.64367e+06	2.53994e+06	4.68769e+06	5.35947e+06	2.15541e+06	6.05862e+06	4.94234e+06	4.70373e+06	5.03446e+06	8.2747e+06	7.57971e+06	5.09622e+06	5.93584e+06	8.79686e+06	8.4529e+06	1.34416e+07	1.18925e+07	1.19965e+07	1.24969e+07	1.23985e+07	1.34792e+07	1.19402e+07	2.07446e+07	2.25457e+07	1.62891e+07	8.68948e+06	1.04582	2.27336e-11	1.44799e-10	sig	567110	2.2036e+06	4.65121e+06
MEDN2100	Ala-Ser	Amino acid and Its metabolites	Small Peptide	C6H12N2O4	1b	3303-41-1	16798.5	4207.28	20391.4	11999.5	15596.6	11354.2	38931.3	118251	47384.5	127256	73675	119407	204745	187622	132926	422468	176684	228376	311099	268081	419489	230747	169878	368967	265243	350055	291093	340183	430359	380366	368306	299948	553833	557395	476745	399893	1.24159	3.14218e-10	1.59456e-09	sig	13391.2	87484	225470
MEDP1367	Ala-Tyr	Amino acid and Its metabolites	Small Peptide	C12H16N2O4	2	-	46030.4	37883.6	55449.8	17742	72327.5	61149.1	273724	233859	994418	596269	337103	470884	617393	1.46743e+06	984408	949452	848558	281206	1.23339e+06	933561	1.53775e+06	692218	781936	1.0841e+06	1.01228e+06	306828	909134	1.35862e+06	1.17034e+06	710738	1.04439e+06	724755	1.15156e+06	870074	1.23474e+06	845094	1.3404	7.72422e-06	2.00014e-05	sig	48430.4	484376	858074
MEDP2381	Ala-Val	Amino acid and Its metabolites	Small Peptide	C8H16N2O3	1b	3303-45-5	1178.63	1178.63	1178.63	1178.63	1178.63	5893.15	220025	562024	586874	1.08003e+06	407832	514996	2.25414e+06	2.02811e+06	1.24895e+06	1.77538e+06	1.89649e+06	1.48747e+06	5.03235e+06	2.8652e+06	4.69674e+06	4.25715e+06	2.0009e+06	3.209e+06	5.03425e+06	4.05359e+06	3.89616e+06	5.30844e+06	5.28965e+06	5.26595e+06	4.65765e+06	4.43104e+06	5.29621e+06	7.18255e+06	5.37024e+06	4.82669e+06	1.43962	1.20553e-14	1.4582e-13	sig	1964.38	561963	1.78176e+06
MEDP2324	Arg-Glu	Amino acid and Its metabolites	Small Peptide	C11H21N5O5	1b	79220-32-9	78832.9	46886.6	48698.1	64925.1	62205.2	95560.4	174694	818080	281734	776355	371148	353625	824181	745632	607323	756259	1.1217e+06	803686	1.3506e+06	831551	1.39809e+06	1.34737e+06	749056	1.24261e+06	924108	1.43429e+06	1.06059e+06	1.12056e+06	1.56023e+06	1.45987e+06	1.04415e+06	687236	1.39745e+06	1.56249e+06	1.24157e+06	953103	1.3393	2.2405e-09	9.89181e-09	sig	66184.7	462606	809797
MEDP2363	Arg-Ile	Amino acid and Its metabolites	Small Peptide	C12H25N5O3	1b	62632-70-6	178444	279583	338860	186108	291021	232440	315135	536230	420680	671919	336015	446746	657152	758447	542521	776110	729193	816566	1.12004e+06	998645	1.05668e+06	898904	819659	1.23815e+06	906619	1.1666e+06	910237	1.15127e+06	1.225e+06	1.15192e+06	1.00897e+06	856749	1.46901e+06	1.69516e+06	1.31202e+06	1.41996e+06	1.0006	1.71612e-11	1.11422e-10	sig	251076	454454	713331
MEDP2311	Arg-Lys	Amino acid and Its metabolites	Small Peptide	C12H26N6O3	1b	40968-46-5	20157.3	4381.42	33454.5	9666.79	38898.6	42103.4	60299.3	69026.3	82856.1	115356	80939.7	69320	103422	132904	104030	146245	116133	122138	179843	139824	188979	113723	151107	187230	218595	228578	164149	221758	270437	283314	256958	203538	274457	301800	337311	220199	1.31777	1.65295e-13	1.52037e-12	sig	24777	79632.9	120812
MEDP2507	Arg-Phe	Amino acid and Its metabolites	Small Peptide	C15H23N5O3	1b	-	1506.22	1506.22	1506.22	1506.22	1506.22	1506.22	7531.1	26150.6	39895	53426.4	31174	41698	66637.2	65326	59449.7	79082.2	48020.3	74099.8	133560	41762.8	106511	102094	61764.7	108690	116438	122983	107964	134807	142483	211293	141319	75413.5	127656	267312	188951	85841	1.31859	1.98429e-07	6.16945e-07	sig	1506.22	33312.5	65435.9
MEDN1914	Arg-Pro	Amino acid and Its metabolites	Small Peptide	C11H21N5O3	1b	2418-69-1	641.705	641.705	641.705	641.705	641.705	641.705	3208.52	9012.99	4684.88	13014	7212.19	9173.44	16193.8	13264.2	13264.2	21671.4	18162.2	18255.2	34224.8	46626.1	49042.5	32023.1	25345.7	27292.7	44250.3	61030.3	59478.5	41137.8	49044.3	53640	50302.5	62405.4	63352.3	69428.6	76634.2	70236	1.20729	5.1808e-17	1.20385e-15	sig	641.705	7717.66	16801.8
MEDP2497	Arg-Thr	Amino acid and Its metabolites	Small Peptide	C10H21N5O4	1b	-	5835.63	5835.63	5835.63	5835.63	5835.63	42861.4	29178.2	76865	77111.1	116087	31033.7	116657	70403.5	102089	85938.8	139840	117745	101212	172685	140802	132948	157711	149280	260657	183771	135400	154274	279666	215737	335614	293146	299448	179150	220441	355085	165892	1.31905	2.24213e-08	8.21492e-08	sig	12006.6	74488.7	102871
MEDP2499	Asn-Asn	Amino acid and Its metabolites	Small Peptide	C8H14N4O5	1b	-	11955.2	2354.67	11773.4	2354.67	2354.67	2354.67	12940.6	65309.6	43434.9	72967.3	40178.4	55419.4	116194	91617.2	56354.7	123839	112488	102609	180175	162708	187708	114405	76674.2	178414	169125	211752	160095	194118	201271	205242	234392	119217	191374	319106	221914	272259	1.22968	4.61288e-11	2.77087e-10	sig	5524.54	48375	100517
MEDN2127	Asn-Gln	Amino acid and Its metabolites	Small Peptide	C9H16N4O5	1b	14608-83-4	99231.7	168689	113487	170691	234848	650887	1.1448e+06	574932	1.1296e+06	758461	827303	888250	950655	1.34748e+06	802180	954322	1.02217e+06	974249	1.12498e+06	915050	889868	725786	846738	817300	717399	571475	495071	976473	858782	744845	773549	715100	696935	582362	657739	644896	1.54795	2.256e-07	6.96519e-07	sig	239639	887224	1.00851e+06
MEDN1920	Asn-Gly	Amino acid and Its metabolites	Small Peptide	C6H11N3O4	1b	67576-72-1	453.038	453.038	453.038	453.038	453.038	453.038	2265.19	9603.06	6680.69	9357.51	7179.17	12282.1	17408.4	22503.4	20055.9	28557.5	23912.4	33975.5	31192.1	32572.3	31806.2	27059.4	16515	28184	39801.4	44823.4	44038.3	37749.7	51003.9	58747.4	60317.2	55278.4	68445.7	66953.2	72988.2	46772.5	1.25124	1.85836e-16	3.49134e-15	sig	453.038	7894.62	24402.2
MEDN2120	Asn-Ile	Amino acid and Its metabolites	Small Peptide	C10H19N3O4	1b	438533-59-6	7406.56	7187.15	13022.4	13227	26644.8	22794.9	41599.8	77540.6	80575.6	153278	66549.5	102350	174463	165508	127409	210525	237779	211082	299779	232191	280782	217594	140696	377867	178953	267521	154195	313907	348922	230294	183764	184578	413185	453559	328287	297908	1.35261	8.8043e-08	2.86871e-07	sig	15047.1	86982.3	187794
MEDP2569	Asn-Leu	Amino acid and Its metabolites	Small Peptide	C10H19N3O4	1b	-	37057.7	25849.5	59580.7	26901	70388.3	55207.8	204170	415854	425543	747926	294249	459006	901436	730662	572471	1.05682e+06	921248	1.00842e+06	1.32659e+06	1.00781e+06	1.2585e+06	1.01675e+06	640118	1.63334e+06	727693	1.27696e+06	524114	1.30634e+06	1.45325e+06	1.08762e+06	735366	732870	1.58749e+06	1.70125e+06	1.27438e+06	1.16729e+06	1.43311	1.20903e-07	3.89627e-07	sig	45830.8	424458	865176
MEDN1911	Asn-Lys	Amino acid and Its metabolites	Small Peptide	C10H20N4O4	1b	22677-58-3	4845.5	4845.5	4845.5	4845.5	4845.5	4845.5	24227.5	42184.4	26735.4	39767.5	28328.2	50992.7	57002	85783.1	70178.2	89957.3	85273.5	89387.1	139281	130476	101819	96594.7	99016	93548.6	95934.1	120381	117442	145206	185190	212828	116365	125224	160431	231292	216533	156213	1.24421	1.02452e-10	5.48274e-10	sig	4845.5	35372.6	79596.9
MEDN1973	Asn-Tyr	Amino acid and Its metabolites	Small Peptide	C13H17N3O5	1b	-	4454.64	4783.75	4569.22	4837.48	13719	11358.7	11354.4	30128.3	35957	39842.8	11977.8	32003.9	82739.9	69554.3	36825.6	53049.5	44927.4	43566.5	58094.8	61858.5	59464	41936.3	24110.4	76193.7	66545.9	57139.3	26307	90447.5	75203	72060.1	62187.8	48119.7	84851.6	74538.3	92581.3	51297.5	1.28272	9.5788e-07	2.78226e-06	sig	7287.13	26877.4	55110.5
MEDN1949*045	Asn-Val	Amino acid and Its metabolites	Small Peptide	C9H17N3O4	1b	145314-87-0	30315.5	16150.7	23865	23863.6	26440.8	25844.2	55260.4	151357	117729	310678	180974	204869	363001	389562	367792	888777	573662	677272	1.0604e+06	927505	1.09027e+06	1.17042e+06	699902	1.00879e+06	1.74061e+06	1.67136e+06	1.42966e+06	1.73983e+06	1.59754e+06	2.18487e+06	1.97818e+06	1.52653e+06	3.93252e+06	2.84e+06	2.86996e+06	3.13533e+06	1.04811	6.86492e-13	5.6127e-12	sig	24413.3	170145	543344
MEDP2438*147	Asp-Ile	Amino acid and Its metabolites	Small Peptide	C10H18N2O5	1a	-	31696.2	138185	164454	43229.3	1.06076e+06	93619.3	1.55226e+06	5.6168e+06	2.57239e+06	9.35994e+06	7.03838e+06	6.26323e+06	1.39499e+07	1.29433e+07	1.17103e+07	3.48289e+07	1.89166e+07	2.2854e+07	3.30762e+07	3.19374e+07	3.58758e+07	3.37744e+07	2.47548e+07	4.53717e+07	3.38223e+07	5.59918e+07	5.05182e+07	4.84259e+07	6.10924e+07	5.97831e+07	5.82172e+07	5.21866e+07	8.08484e+07	7.91902e+07	7.67123e+07	6.84922e+07	1.33416	1.12863e-15	1.68912e-14	sig	255324	5.4005e+06	1.92005e+07
MEDP2437*147	Asp-Leu	Amino acid and Its metabolites	Small Peptide	C10H18N2O5	1a	3062-14-4	31696.2	138185	164454	43229.3	1.06076e+06	93619.3	1.55226e+06	5.6168e+06	2.57239e+06	9.35994e+06	7.03838e+06	6.26323e+06	1.39499e+07	1.29433e+07	1.17103e+07	3.48289e+07	1.89166e+07	2.2854e+07	3.30762e+07	3.19374e+07	3.58758e+07	3.37744e+07	2.47548e+07	4.53717e+07	3.38223e+07	5.59918e+07	5.05182e+07	4.84259e+07	6.10924e+07	5.97831e+07	5.82172e+07	5.21866e+07	8.08484e+07	7.91902e+07	7.67123e+07	6.84922e+07	1.33416	1.12863e-15	1.68912e-14	sig	255324	5.4005e+06	1.92005e+07
MEDN2130*050	Asp-Lys	Amino acid and Its metabolites	Small Peptide	C10H19N3O5	1b	5891-51-0	39027.4	39028.6	31602.2	43209.4	71037.2	111660	278682	239579	410292	608444	297011	438255	354458	499049	480515	734807	632846	654979	522443	398437	491147	466966	353582	587268	448096	489546	399116	684724	471174	582572	484626	533393	753867	743588	599704	339558	1.56086	7.63341e-08	2.49641e-07	sig	55927.5	378711	559442
MEDP0037*252	Asp-Phe	Amino acid and Its metabolites	Small Peptide	C13H16N2O5	1a	13433-09-5	34242	48871.8	53987.4	26973.2	327572	122571	1.54044e+06	5.98582e+06	3.62907e+06	7.42713e+06	3.71582e+06	5.71976e+06	1.06296e+07	1.05327e+07	9.9859e+06	1.40831e+07	1.31788e+07	1.22373e+07	1.78223e+07	1.66772e+07	1.82926e+07	1.90621e+07	1.2964e+07	2.34707e+07	1.68477e+07	2.36478e+07	2.18736e+07	2.38328e+07	2.51225e+07	2.68295e+07	2.41895e+07	2.2302e+07	3.20733e+07	3.23165e+07	3.11243e+07	2.87325e+07	1.49175	6.3092e-17	1.32643e-15	sig	102369	4.66967e+06	1.17746e+07
MEDP1851	Asp-Tyr	Amino acid and Its metabolites	Small Peptide	C13H16N2O6	3	22840-03-5	37159.9	11834	31426.7	26010.5	183139	42672.5	440491	2.13172e+06	974072	2.35825e+06	1.15228e+06	1.71456e+06	4.25793e+06	3.70899e+06	3.34977e+06	3.899e+06	4.45629e+06	3.89555e+06	6.4331e+06	6.00622e+06	6.46325e+06	6.26008e+06	4.21715e+06	7.66046e+06	5.90165e+06	9.88847e+06	8.06812e+06	8.2371e+06	7.91793e+06	8.71926e+06	8.40553e+06	8.0736e+06	9.94733e+06	1.15232e+07	1.00581e+07	8.98128e+06	1.43991	1.82219e-17	5.3633e-16	sig	55373.8	1.4619e+06	3.92792e+06
MEDP2479*143	Cyclo(Phe-Pro)	Amino acid and Its metabolites	Small Peptide	C14H16N2O2	1a	14705-60-3	3447.28	1744.94	2860.8	5557.93	6939.87	3940.87	3540.35	22404.6	6902.18	30100.3	9186.86	19962.3	20008.1	33138.1	25614.7	44207.6	28788.7	36745.6	53886.1	47456.5	58749.4	49092.7	32606.2	68731.6	36454.8	60129.2	54717.2	71952.4	94618	63629.9	62267.7	36074.7	97150.6	108636	102764	96740.2	1.0726	3.69145e-09	1.55959e-08	sig	4081.95	15349.4	31417.1
MEDP1919	Cyclo(Pro-Leu)	Amino acid and Its metabolites	Small Peptide	C11H18N2O2	3	2873-36-1	1309.77	1309.77	1309.77	1309.77	1309.77	1309.77	6548.84	12228.2	8950.26	17960.1	8282.9	13842.8	19440.2	24063.7	24255.2	30924.9	17304.2	23055.1	54288.1	43567.6	42698.4	59301.5	23996.7	63160.9	40721.5	62088.2	103722	57246.4	56158.2	78822.3	62549.4	73417.2	102424	116958	93618.5	85657.2	1.19639	5.28216e-12	3.85466e-11	sig	1309.77	11302.2	23173.9
MEDP1930	Cyclo(Tyr-Ala)	Amino acid and Its metabolites	Small Peptide	C12H14N2O3	3	21754-26-7	7962.65	7962.65	7962.65	7962.65	7962.65	7962.65	39813.3	164993	110798	236529	106486	165774	312640	333515	327252	418369	367722	386159	572585	585010	610208	574437	423573	801859	493843	812758	730869	791411	864459	829039	842326	723355	1.10385e+06	1.0655e+06	1.04904e+06	844384	1.26861	5.42892e-16	9.78314e-15	sig	7962.65	137399	357609
MEDN1763	DL-O-tyrosine	Amino acid and Its metabolites	Amino acid derivatives	C9H11NO3	1a	2370-61-8	3822.84	3941.7	5440.81	5824.69	12750.9	8593.01	9626.31	19117.3	20729.6	21040.6	19699	19841.4	31526.7	27429	26878.1	37339.8	52487	30480.8	66405.7	44868	68893.9	69639.4	58213.2	82154.8	87201.5	101365	79237.7	85544.3	98847.3	113048	121546	111877	125029	146215	122638	108516	1.04868	5.80963e-19	3.41994e-17	sig	6728.99	18342.4	34356.9
MEDN2128	Gln-Asn	Amino acid and Its metabolites	Small Peptide	C9H16N4O5	1b	14608-79-8	4979.27	4979.27	4979.27	4979.27	4979.27	4979.27	34706.8	24896.3	36504.6	38328.8	29572.4	34843.5	49234.1	49812.8	48068.8	70826.7	61340.7	63308.8	50865	60704.1	67022.3	54457	41879.8	62877.5	66227.7	67068.6	48559	81263.7	102223	92826.8	74010.6	75851.6	110739	127214	74069.9	81903	1.3729	6.09525e-11	3.56431e-10	sig	4979.27	33142.1	57098.7
MEDN1917	Gln-Gln	Amino acid and Its metabolites	Small Peptide	C10H18N4O5	1b	54419-93-1	8686.17	9705.24	7444.84	11003.3	18037.4	12003	12860.8	58620.3	32117.9	90441.1	34089.3	69770	84803.8	69352.1	70059.5	178736	76336.7	107526	142472	167089	175388	128614	99394.7	161791	133274	122550	133001	184141	263019	177652	136331	100776	257421	286257	225853	264139	1.15765	4.73899e-08	1.60327e-07	sig	11146.6	49649.9	97802.2
MEDP2542*133	Gln-Gly	Amino acid and Its metabolites	Small Peptide	C7H13N3O4	1b	2650-65-9	3.02661e+06	2.85636e+06	3.45504e+06	2.87964e+06	4.95758e+06	4.95712e+06	5.35328e+06	4.9504e+06	4.94305e+06	5.45881e+06	4.1421e+06	5.64357e+06	4.62248e+06	5.34992e+06	5.6704e+06	5.27031e+06	5.17091e+06	5.21629e+06	5.48835e+06	5.54998e+06	4.74224e+06	5.35637e+06	6.27315e+06	6.94147e+06	5.32786e+06	7.11846e+06	4.64397e+06	6.31353e+06	5.4479e+06	7.56877e+06	5.04639e+06	6.21231e+06	6.48665e+06	7.72948e+06	8.31086e+06	5.57606e+06	1.36301	0.000131431	0.000293065	sig	3.68872e+06	5.08187e+06	5.21672e+06
MEDN2223	Glu-Ala-Gly	Amino acid and Its metabolites	Small Peptide	C10H17N3O6	3	1116-21-8	27789.9	15626.8	19696.2	12905.6	24602	15175.1	23221.5	37661.2	27829.2	52788.4	25769.3	32106.4	39663.1	32774.5	41663	43352.6	44653.8	39586.9	44757.6	59967.1	60424.5	48578.3	47069.6	68432.3	61752.4	69954.6	54016.4	73118.1	82251.7	46036.6	65543.3	66188.3	89520.8	95136.9	103833	79172.2	1.04026	1.76823e-10	9.23876e-10	sig	19299.3	33229.3	40282.3
MEDN1478*053	Glu-Gln	Amino acid and Its metabolites	Small Peptide	C10H17N3O6	3	-	261021	221250	282232	239543	227531	211104	449247	1.20145e+06	907126	1.42395e+06	603807	1.03811e+06	1.42467e+06	1.11822e+06	1.39062e+06	1.44168e+06	1.46289e+06	1.23996e+06	1.10093e+06	1.40539e+06	1.77172e+06	1.34932e+06	1.24563e+06	2.05546e+06	1.17519e+06	1.31528e+06	1.45693e+06	1.5783e+06	1.86082e+06	1.32022e+06	1.60898e+06	1.24927e+06	2.21908e+06	2.12188e+06	2.02548e+06	1.70863e+06	1.3334	1.58058e-09	7.12068e-09	sig	240447	937282	1.34634e+06
MEDP1671	Glu-Glu-Ile	Amino acid and Its metabolites	Small Peptide	C16H27N3O8	3	-	17118.5	17118.5	17118.5	17118.5	17118.5	17118.5	86044.1	106812	161003	167325	85592.4	124532	202957	199322	248149	190006	255767	218010	262435	315713	272008	318784	275722	409123	296033	363597	470138	418030	374624	394541	283251	247680	333077	460815	431257	353343	1.30567	1.73718e-13	1.58137e-12	sig	17118.5	121885	219035
MEDP2394	Glu-Ile	Amino acid and Its metabolites	Small Peptide	C11H20N2O5	1a	5879-22-1	7468.72	17836.2	12722.9	4022.01	63347.3	32343.3	286673	691749	712254	920979	634851	685358	1.2719e+06	1.13403e+06	1.13907e+06	1.4944e+06	1.57831e+06	1.24276e+06	1.77871e+06	1.66559e+06	1.92403e+06	1.59434e+06	1.34879e+06	2.40006e+06	1.081e+06	1.55048e+06	1.42101e+06	2.13341e+06	2.22065e+06	1.2894e+06	1.27509e+06	1.57796e+06	2.30575e+06	2.57035e+06	1.86384e+06	2.22332e+06	1.55901	6.08605e-11	3.56431e-10	sig	22956.7	655311	1.31008e+06
MEDP2597*158	Glu-Phe	Amino acid and Its metabolites	Small Peptide	C14H18N2O5	1b	20556-22-3	93285.1	63671.5	74199.8	69134.1	206135	86833.3	929317	1.83426e+06	1.76654e+06	2.992e+06	1.64262e+06	2.31517e+06	4.80404e+06	3.88195e+06	3.7476e+06	5.71536e+06	4.60915e+06	4.98901e+06	7.23273e+06	6.20547e+06	7.28141e+06	5.9189e+06	3.88303e+06	7.40392e+06	7.13579e+06	7.01631e+06	7.06133e+06	9.98624e+06	7.15226e+06	1.16391e+07	8.60139e+06	8.04121e+06	7.45251e+06	1.12489e+07	9.08927e+06	6.32336e+06	1.40895	6.45609e-13	5.42927e-12	sig	98876.4	1.91332e+06	4.62452e+06
MEDN1639	Glu-Thr	Amino acid and Its metabolites	Small Peptide	C9H16N2O6	3	6875-80-5	7017.75	7017.75	7017.75	7017.75	7017.75	7017.75	42590.9	111507	98160	58212.4	35088.8	82232.5	36903.9	38745.9	107130	84228.6	42638.6	96331	51098.9	83771.5	53938.3	98449.8	52527.9	84252.3	67061	62439.8	81669.4	114874	69854.5	80157.5	95438.7	73328.1	94263.6	101520	114542	64344.8	1.57163	1.03975e-05	2.66364e-05	sig	7017.75	71298.5	67663
MEDN1640	Glu-Tyr	Amino acid and Its metabolites	Small Peptide	C14H18N2O6	2	3422-39-7	13513.3	11770	23684.8	21457	27353.2	23679.7	27253.4	37678.4	25888.4	42575.9	41474.6	41324.8	58041.2	43058	49878.7	50339.5	59118.8	47191.7	49278.1	54131.2	57063.9	55463.1	52369.1	58864	55524.2	67597.6	74947	66951	75633.6	59032.3	57196.1	88354.6	72268.3	61867	57548	56486.8	1.16557	4.67557e-11	2.78954e-10	sig	20243	36032.6	51271.3
MEDP1790	Gly-Ile	Amino acid and Its metabolites	Small Peptide	C8H16N2O3	1b	19461-38-2	61260.8	45770.3	57163	62637.6	249712	109917	398478	1.06107e+06	730757	1.23024e+06	660186	1.02393e+06	1.78828e+06	1.65743e+06	2.12642e+06	2.1797e+06	2.0205e+06	2.01292e+06	3.79317e+06	3.17551e+06	3.84077e+06	3.0938e+06	2.20021e+06	4.01183e+06	3.1653e+06	4.28695e+06	3.84791e+06	4.58036e+06	4.41051e+06	6.42704e+06	5.25712e+06	3.55519e+06	6.63234e+06	6.80385e+06	5.88741e+06	5.30251e+06	1.33608	9.69459e-14	9.51147e-13	sig	97743.5	850777	1.96421e+06
MEDP1864	Gly-Leu-Ala	Amino acid and Its metabolites	Small Peptide	C11H21N3O4	3	-	5979.94	5979.94	5979.94	5979.94	5979.94	5979.94	29899.7	46212.5	64572.8	81115.7	33592.4	66088.4	70952.2	72442.7	97151.1	166403	72259.8	103629	133524	186248	178124	142794	80050.7	211977	161002	124097	103666	195294	307319	265103	234574	99425	251162	349476	410117	313299	1.27216	1.2461e-07	4.0011e-07	sig	5979.94	53580.3	97139.7
MEDP2312*134	Gly-Lys	Amino acid and Its metabolites	Small Peptide	C8H17N3O3	1b	997-62-6	3.78733e+06	4.16485e+06	4.56823e+06	4.12627e+06	6.55589e+06	6.6387e+06	7.65613e+06	6.21386e+06	6.19694e+06	8.21917e+06	5.50064e+06	7.06276e+06	6.73186e+06	6.61348e+06	8.04605e+06	7.70591e+06	6.81357e+06	7.88973e+06	7.30732e+06	7.1579e+06	6.50609e+06	7.83465e+06	7.18163e+06	8.24623e+06	7.07513e+06	7.50587e+06	7.88226e+06	8.9842e+06	8.5772e+06	8.74474e+06	6.48058e+06	7.01987e+06	7.87494e+06	9.14337e+06	8.9167e+06	6.2954e+06	1.35761	8.17164e-05	0.000190384	sig	4.97355e+06	6.80825e+06	7.3001e+06
MEDP0859*245	Gly-Phe	Amino acid and Its metabolites	Amino acid derivatives	C11H14N2O3	1a	3321-03-07	222246	181296	201208	278829	824488	323144	1.33597e+06	4.87128e+06	2.18368e+06	1.22112e+07	7.2935e+06	7.94666e+06	1.11543e+07	9.48596e+06	6.42799e+06	4.74271e+07	1.20971e+07	2.67306e+07	3.12414e+07	2.21987e+07	2.8331e+07	3.2014e+07	1.96456e+07	4.75633e+07	3.45105e+07	3.72402e+07	4.17226e+07	5.77769e+07	7.28599e+07	7.38666e+07	5.16365e+07	4.45524e+07	7.85678e+07	9.36925e+07	9.17197e+07	7.44718e+07	1.23536	4.82986e-10	2.38255e-09	sig	338535	5.97371e+06	1.88872e+07
MEDP2508*246	Gly-Tyr	Amino acid and Its metabolites	Amino acid derivatives	C11H14N2O4	1a	658-79-7	82773.9	55548	80538.9	90823.4	221908	95696.9	683312	1.18134e+06	1.20976e+06	2.49289e+06	928508	1.71252e+06	4.15628e+06	4.61279e+06	2.33755e+06	6.01033e+06	4.33413e+06	3.46675e+06	8.61088e+06	6.50942e+06	5.69702e+06	4.83696e+06	2.86241e+06	6.93604e+06	5.65458e+06	6.01753e+06	4.84543e+06	8.08654e+06	8.78789e+06	6.09859e+06	7.82643e+06	4.67852e+06	9.04494e+06	8.29523e+06	9.4298e+06	7.03068e+06	1.33156	8.58088e-11	4.70616e-10	sig	104548	1.36806e+06	4.15297e+06
MEDN1941	His-Ile	Amino acid and Its metabolites	Small Peptide	C12H20N4O3	1b	129050-48-2	2115.89	2115.89	2115.89	2115.89	2115.89	2115.89	12484.4	17485.1	14513.4	23906.3	10579.4	16612.4	16815.1	24062.8	27674.4	26628.7	31314.8	36366.2	38162.1	50465.1	38313.3	24976.9	34271.2	26957.3	45255.9	50411	58550.3	62575.4	39656.8	49121.3	58537.8	47414.7	108330	86640.3	67164.9	69190.6	1.29791	2.27939e-11	1.44799e-10	sig	2115.89	15930.2	27143.7
MEDP2807	His-Trp	Amino acid and Its metabolites	polypeptide	C17H19N5O3	1b	23403-90-9	3437.86	3437.86	3437.86	3437.86	3437.86	3437.86	17189.3	35749.9	27190.3	33613.6	27074.7	40062	53838.8	51252.4	50008	74315.7	31161.9	63123.4	63250	115804	62689.5	51700.8	59651.9	71250.1	3437.86	3437.86	3437.86	3437.86	3437.86	3437.86	122723	56152.4	115307	219047	168456	105914	1.06511	4.2171e-09	1.74005e-08	sig	3437.86	30146.6	53950
MEDP2609	His-Tyr	Amino acid and Its metabolites	Small Peptide	C15H18N4O4	1b	35979-00-1	4427.17	4427.17	4427.17	4427.17	4427.17	4427.17	22135.8	80961.1	44621.1	85908.8	47483	58610.3	203635	215324	133059	392366	249586	180529	634344	344473	534135	490371	256638	477428	445976	526163	380076	452027	714596	542437	688924	478042	723745	732456	613059	744300	1.1593	1.32649e-13	1.25945e-12	sig	4427.17	56620	229083
MEDN1969	Ile-Ala	Amino acid and Its metabolites	Small Peptide	C9H18N2O3	1b	24787-73-3	11834.9	11834.9	11834.9	11834.9	11834.9	11834.9	59174.6	145015	143122	329454	80807.9	167514	380764	410974	202004	359085	377250	325585	533375	560421	313360	543628	252182	485076	320521	517854	375506	680038	761874	434619	679723	484078	503274	907631	508911	422759	1.31392	2.21548e-08	8.15111e-08	sig	11834.9	154181	342610
MEDP2352*156	Ile-Arg	Amino acid and Its metabolites	Small Peptide	C12H25N5O3	1b	55715-01-0	43896.4	7886.25	40613.8	65167.9	90105.9	4211.23	146019	179371	226486	363425	89341.7	145728	383388	508237	303785	497328	495850	354921	1.11964e+06	577954	513914	586432	282871	610883	829707	820206	337439	937327	740006	908701	807691	464393	800364	1.68544e+06	697105	911922	1.18473	1.30119e-06	3.69437e-06	sig	41980.2	191729	423918
MEDP1935*147	Ile-Asp	Amino acid and Its metabolites	Small Peptide	C10H18N2O5	2	-	31696.2	138185	164454	43229.3	1.06076e+06	93619.3	1.55226e+06	5.6168e+06	2.57239e+06	9.35994e+06	7.03838e+06	6.26323e+06	1.39499e+07	1.29433e+07	1.17103e+07	3.48289e+07	1.89166e+07	2.2854e+07	3.30762e+07	3.19374e+07	3.58758e+07	3.37744e+07	2.47548e+07	4.53717e+07	3.38223e+07	5.59918e+07	5.05182e+07	4.84259e+07	6.10924e+07	5.97831e+07	5.82172e+07	5.21866e+07	8.08484e+07	7.91902e+07	7.67123e+07	6.84922e+07	1.33416	1.12863e-15	1.68912e-14	sig	255324	5.4005e+06	1.92005e+07
MEDP2392*151	Ile-Glu	Amino acid and Its metabolites	Small Peptide	C11H20N2O5	1b	42516-53-0	65994.6	38580.9	71034	64405.2	394685	89342.5	1.83156e+06	4.2568e+06	3.1684e+06	7.26058e+06	2.10152e+06	5.18629e+06	3.94739e+06	9.20867e+06	6.94324e+06	4.13227e+06	8.76845e+06	5.83836e+06	1.39132e+07	5.33851e+06	5.60305e+06	5.15251e+06	7.63242e+06	6.60927e+06	7.20005e+06	6.6053e+06	1.61589e+07	6.34337e+06	1.0733e+07	1.30499e+07	2.11891e+07	1.10818e+07	9.3597e+06	1.71287e+07	1.22978e+07	8.88521e+06	1.54899	1.13694e-06	3.27009e-06	sig	120674	3.96753e+06	6.47306e+06
MEDN1974	Ile-Gly	Amino acid and Its metabolites	Small Peptide	C8H16N2O3	1b	868-28-0	2874.03	2874.03	2874.03	2874.03	2874.03	2874.03	14370.2	61349.2	86671.4	62212.6	36166.7	34526.3	170178	40381.5	136089	100582	155072	35167.5	205211	132469	136500	119090	86333.2	111924	245685	185508	158838	167388	304421	110175	232951	152017	227668	184099	233591	150779	1.30465	2.62161e-08	9.48722e-08	sig	2874.03	49216.1	106245
MEDP2452	Ile-Ile	Amino acid and Its metabolites	Small Peptide	C12H24N2O3	1b	42537-99-5	31694.8	34792.5	31279.6	35439.5	167070	63118.3	2.43229e+06	6.65549e+06	6.34485e+06	1.56167e+07	6.1967e+06	8.82733e+06	1.17904e+07	1.45078e+07	9.94008e+06	1.80448e+07	1.43933e+07	1.35174e+07	2.18491e+07	1.69707e+07	1.56817e+07	1.76465e+07	1.08632e+07	2.11406e+07	1.37339e+07	1.53385e+07	1.19768e+07	2.65923e+07	3.02191e+07	2.00887e+07	1.68094e+07	1.10565e+07	1.72497e+07	3.45155e+07	2.23118e+07	2.3534e+07	1.59119	3.38825e-07	1.03523e-06	sig	60565.7	7.67889e+06	1.3699e+07
MEDP1673	Ile-Ile-Thr	Amino acid and Its metabolites	Small Peptide	C16H31N3O5	3	-	1562.02	1562.02	1562.02	1562.02	1562.02	1562.02	7810.1	11377.4	18406.2	17123.2	8673.11	16199	50698.2	65608.2	47508.8	51021.9	52700.6	35664.2	165322	145882	90659.9	146596	38185.8	111918	238319	220877	175358	209935	197137	293076	409511	208761	299692	383905	354527	272423	1.02402	8.53669e-15	1.04693e-13	sig	1562.02	13264.8	50533.6
MEDP2453*144	Ile-Leu	Amino acid and Its metabolites	Small Peptide	C12H24N2O3	1b	26462-22-6	10701.5	10701.5	10701.5	10701.5	161007	53507.7	1.90986e+06	5.35219e+06	4.82618e+06	1.18583e+07	5.51098e+06	7.17736e+06	8.86982e+06	1.14991e+07	7.91553e+06	1.35635e+07	1.05834e+07	1.04182e+07	1.76684e+07	1.39439e+07	1.1518e+07	1.24216e+07	8.00735e+06	1.61361e+07	1.01653e+07	1.18714e+07	9.53333e+06	2.03274e+07	2.39572e+07	1.46271e+07	1.48834e+07	8.37356e+06	1.31791e+07	2.76938e+07	1.67414e+07	1.86574e+07	1.64415	5.90432e-07	1.76729e-06	sig	42886.9	6.10582e+06	1.04749e+07
MEDP1870	Ile-Lys	Amino acid and Its metabolites	Small Peptide	C12H25N3O3	3	-	347179	128876	227454	249727	198321	144304	733780	802848	647496	768722	360020	735436	1.15618e+06	1.22097e+06	779974	1.71719e+06	1.01174e+06	1.39169e+06	1.88806e+06	1.96302e+06	1.35308e+06	1.59582e+06	889936	2.05522e+06	2.17819e+06	3.5464e+06	1.04044e+06	2.31038e+06	2.2781e+06	2.32326e+06	3.16146e+06	1.85191e+06	1.61818e+06	3.8213e+06	2.81399e+06	2.67304e+06	1.12902	1.54525e-08	5.7572e-08	sig	215977	674717	1.21296e+06
MEDP1871*249	Ile-Met	Amino acid and Its metabolites	Small Peptide	C11H22N2O3S	3	42384-14-5	12418.7	7483.73	11576.6	12051.3	20133.7	5703.18	235046	307752	439954	609172	183174	309798	790293	1.10213e+06	648560	752387	947439	645659	1.70253e+06	1.2828e+06	992614	1.07997e+06	621800	1.13163e+06	1.18147e+06	1.21529e+06	734823	1.63161e+06	1.13263e+06	1.36885e+06	1.46891e+06	694577	1.07267e+06	1.56106e+06	1.14086e+06	1.07245e+06	1.43374	9.95939e-10	4.60426e-09	sig	11561.2	347482	814412
MEDN2044	Ile-Phe	Amino acid and Its metabolites	Small Peptide	C15H22N2O3	1b	22951-98-0	583.138	583.138	583.138	583.138	583.138	583.138	2915.69	5809.86	15178.7	32789.6	5241.59	12293.7	36081.2	32933.4	22660.4	55339.7	37886.5	29023.6	82758.8	47622.5	53564.8	48669.5	26831.4	64596.7	59381.2	52269.6	52526.3	96793.8	129358	112894	80004.4	41758.3	98082.1	125115	95233.5	90747.1	1.20015	1.48973e-08	5.57387e-08	sig	583.138	12371.5	35654.1
MEDP2395*142	Ile-Thr	Amino acid and Its metabolites	Small Peptide	C10H20N2O4	1b	59652-61-8	50912.3	26614.4	33964.3	43750.3	83470.5	50953.8	436297	1.30314e+06	869170	3.60526e+06	712453	1.24371e+06	2.78357e+06	3.00356e+06	1.90639e+06	4.40524e+06	2.57679e+06	2.52906e+06	4.06931e+06	4.17191e+06	3.60172e+06	7.49548e+06	2.57928e+06	4.71459e+06	5.16169e+06	5.18839e+06	5.3715e+06	6.27185e+06	9.40654e+06	8.43579e+06	9.25058e+06	3.99586e+06	7.58973e+06	1.13629e+07	8.61249e+06	8.98855e+06	1.37323	6.62676e-10	3.14593e-09	sig	48277.6	1.36167e+06	2.86743e+06
MEDN2000*055	Ile-Tyr	Amino acid and Its metabolites	Small Peptide	C15H22N2O4	1b	38579-21-4	1232.42	1232.42	1232.42	1232.42	1232.42	1232.42	6162.12	18506.3	13413.6	22506.7	8153.04	18191	29548.1	43509.6	67542.3	48299.3	35371.1	30208.3	63830.6	58730.8	48143.3	36278.1	26837.4	60082	54665.5	61562.2	38997.6	96297.8	100109	103788	93398.5	52355.7	82929.8	135807	91284.7	84561.7	1.2484	3.90987e-09	1.6285e-08	sig	1232.42	14488.8	42413.1
MEDN1991	Ile-Val	Amino acid and Its metabolites	Small Peptide	C11H22N2O3	1b	41017-96-3	603.514	603.514	603.514	603.514	603.514	603.514	3017.57	15770.8	11694.3	22217.1	4781.65	12804.1	29008.6	29180.3	25815.7	57706.5	27497.8	34752.6	91652.5	64590.1	67473.7	67262.5	43192.4	89271.7	101101	167995	109086	177513	162127	237296	284841	151249	176085	392371	178760	211345	1.15048	2.72164e-10	1.38914e-09	sig	603.514	11714.3	33993.6
MEDN0015	L-Phenylalanine	Amino acid and Its metabolites	Amino acids	C9H11NO2	1a	63-91-2	1.57975e+06	2.21709e+06	3.08568e+06	2.81025e+06	3.57681e+06	3.11042e+06	4.94498e+06	7.40957e+06	6.34907e+06	9.48666e+06	7.83991e+06	8.60776e+06	1.29387e+07	1.2272e+07	1.34425e+07	1.93491e+07	1.72183e+07	1.62013e+07	2.38442e+07	2.24693e+07	2.45497e+07	2.35146e+07	1.86855e+07	2.58121e+07	2.5027e+07	3.41386e+07	3.14464e+07	3.37872e+07	3.44145e+07	4.12485e+07	4.06169e+07	3.55519e+07	4.6252e+07	4.95932e+07	4.54594e+07	4.06729e+07	1.02899	4.67866e-19	3.17789e-17	sig	2.73e+06	7.43966e+06	1.5237e+07
MEDP2592*156	Leu-Arg	Amino acid and Its metabolites	Small Peptide	C12H25N5O3	1b	26607-15-8	43896.4	7886.25	40613.8	65167.9	90105.9	4211.23	146019	179371	226486	363425	89341.7	145728	383388	508237	303785	497328	495850	354921	1.11964e+06	577954	513914	586432	282871	610883	829707	820206	337439	937327	740006	908701	807691	464393	800364	1.68544e+06	697105	911922	1.18473	1.30119e-06	3.69437e-06	sig	41980.2	191729	423918
MEDP2572	Leu-Asp	Amino acid and Its metabolites	Small Peptide	C10H18N2O5	1a	32949-40-9	45249.1	20468.8	57063.3	46993.5	171303	62307.6	758800	1.55246e+06	1.55172e+06	2.60834e+06	752771	1.58684e+06	3.40117e+06	3.63311e+06	2.33874e+06	3.64996e+06	2.82425e+06	2.55937e+06	4.43698e+06	4.01768e+06	4.08356e+06	3.66739e+06	3.09202e+06	5.0503e+06	5.25731e+06	6.22372e+06	8.86153e+06	6.87647e+06	6.2868e+06	6.34495e+06	8.86063e+06	6.99791e+06	8.54171e+06	8.54744e+06	8.37434e+06	6.19938e+06	1.43454	9.35793e-17	1.83623e-15	sig	67230.8	1.46849e+06	3.06777e+06
MEDP2393*151	Leu-Glu	Amino acid and Its metabolites	Small Peptide	C11H20N2O5	1b	16364-31-1	65994.6	38580.9	71034	64405.2	394685	89342.5	1.83156e+06	4.2568e+06	3.1684e+06	7.26058e+06	2.10152e+06	5.18629e+06	3.94739e+06	9.20867e+06	6.94324e+06	4.13227e+06	8.76845e+06	5.83836e+06	1.39132e+07	5.33851e+06	5.60305e+06	5.15251e+06	7.63242e+06	6.60927e+06	7.20005e+06	6.6053e+06	1.61589e+07	6.34337e+06	1.0733e+07	1.30499e+07	2.11891e+07	1.10818e+07	9.3597e+06	1.71287e+07	1.22978e+07	8.88521e+06	1.54899	1.13694e-06	3.27009e-06	sig	120674	3.96753e+06	6.47306e+06
MEDP1294	Leu-Gly	Amino acid and Its metabolites	Small Peptide	C8H16N2O3	1a	686-50-0	33144.1	23863.9	70790.4	31267.6	120908	41107.8	1.41197e+06	3.83774e+06	4.06999e+06	5.34928e+06	1.76787e+06	3.25948e+06	7.81593e+06	6.40284e+06	4.42178e+06	6.21117e+06	6.7331e+06	5.70916e+06	1.10125e+07	8.30114e+06	7.68002e+06	6.9219e+06	4.76482e+06	8.26494e+06	7.94009e+06	7.13909e+06	5.89627e+06	1.27189e+07	9.69624e+06	7.7302e+06	9.00255e+06	5.90033e+06	6.92621e+06	1.27372e+07	8.62491e+06	9.77138e+06	1.55414	2.22412e-09	9.86882e-09	sig	53513.6	3.28272e+06	6.21566e+06
MEDP1681	Leu-Gly-Leu	Amino acid and Its metabolites	Small Peptide	C14H27N3O4	3	19408-48-1	3087.29	3087.29	3087.29	3087.29	3087.29	3087.29	15436.5	37018.9	26719.3	163403	89328.2	94412	136498	273370	152581	838318	282727	582069	798910	590255	837758	539751	443972	1.4309e+06	759110	556108	642047	1.42587e+06	3.48289e+06	2.37943e+06	913451	450178	1.55622e+06	3.77439e+06	2.86822e+06	2.34945e+06	1.07434	0.00010775	0.000244585	sig	3087.29	71053	377594
MEDN1689	Leu-Ile	Amino acid and Its metabolites	Small Peptide	C12H24N2O3	3	36077-41-5	7092.3	7092.3	7092.3	7092.3	7092.3	7092.3	35461.5	93989.6	82384.3	204725	97253.6	129836	176236	224423	144406	249028	186054	177040	324506	279922	230382	247746	160129	319722	194713	255623	182832	421527	472357	314390	282617	178411	269939	691244	336747	382629	1.38038	3.35271e-06	9.10907e-06	sig	7092.3	107275	192865
MEDP1675	Leu-Leu-Gly	Amino acid and Its metabolites	Small Peptide	C14H27N3O4	3	4464-36-2	4686.66	4686.66	4686.66	4686.66	4686.66	4686.66	23433.3	85429.5	95684.5	146652	42330.9	46258.5	273531	355554	186600	296430	233846	226791	706035	570394	366998	522918	196223	483362	499110	384941	325777	810755	929190	728084	614487	333301	523292	1.09282e+06	638503	639481	1.17819	6.28107e-08	2.07722e-07	sig	4686.66	73298.1	262125
MEDP2442*249	Leu-Met	Amino acid and Its metabolites	Small Peptide	C11H22N2O3S	1b	36077-39-1	12418.7	7483.73	11576.6	12051.3	20133.7	5703.18	235046	307752	439954	609172	183174	309798	790293	1.10213e+06	648560	752387	947439	645659	1.70253e+06	1.2828e+06	992614	1.07997e+06	621800	1.13163e+06	1.18147e+06	1.21529e+06	734823	1.63161e+06	1.13263e+06	1.36885e+06	1.46891e+06	694577	1.07267e+06	1.56106e+06	1.14086e+06	1.07245e+06	1.43374	9.95939e-10	4.60426e-09	sig	11561.2	347482	814412
MEDP1780	Leu-Phe	Amino acid and Its metabolites	Small Peptide	C15H22N2O3	1a	3063-05-06	21153.4	9124.02	9069.87	13018.6	58517.9	11356.6	137063	209069	329719	546436	174555	272463	603405	1.36713e+06	513991	1.26556e+06	886349	778648	1.97085e+06	1.08122e+06	1.01527e+06	1.03828e+06	639976	1.49519e+06	1.52043e+06	1.09412e+06	1.0435e+06	2.07408e+06	2.65654e+06	2.5765e+06	1.779e+06	816501	1.78463e+06	2.63077e+06	2.26298e+06	2.11783e+06	1.31401	4.46311e-08	1.51574e-07	sig	20373.4	278217	902513
MEDP1873	Leu-Pro-Tyr	Amino acid and Its metabolites	Small Peptide	C20H29N3O5	3	65886-80-8	4637.58	4637.58	4637.58	4637.58	4637.58	4637.58	23187.9	38097.7	45826.5	126595	54909.4	52348.3	100870	161513	115660	405704	303434	257426	714040	370928	631255	358987	258927	710524	367959	464813	404581	759108	1.11756e+06	820539	332899	305142	1.17236e+06	1.1006e+06	1.19364e+06	1.04057e+06	1.10589	7.25668e-07	2.14303e-06	sig	4637.58	56827.4	224101
MEDP2396*142	Leu-Thr	Amino acid and Its metabolites	Small Peptide	C10H20N2O4	1b	-	50912.3	26614.4	33964.3	43750.3	83470.5	50953.8	436297	1.30314e+06	869170	3.60526e+06	712453	1.24371e+06	2.78357e+06	3.00356e+06	1.90639e+06	4.40524e+06	2.57679e+06	2.52906e+06	4.06931e+06	4.17191e+06	3.60172e+06	7.49548e+06	2.57928e+06	4.71459e+06	5.16169e+06	5.18839e+06	5.3715e+06	6.27185e+06	9.40654e+06	8.43579e+06	9.25058e+06	3.99586e+06	7.58973e+06	1.13629e+07	8.61249e+06	8.98855e+06	1.37323	6.62676e-10	3.14593e-09	sig	48277.6	1.36167e+06	2.86743e+06
MEDN1999*055	Leu-Tyr	Amino acid and Its metabolites	Small Peptide	C15H22N2O4	1b	968-21-8	1232.42	1232.42	1232.42	1232.42	1232.42	1232.42	6162.12	18506.3	13413.6	22506.7	8153.04	18191	29548.1	43509.6	67542.3	48299.3	35371.1	30208.3	63830.6	58730.8	48143.3	36278.1	26837.4	60082	54665.5	61562.2	38997.6	96297.8	100109	103788	93398.5	52355.7	82929.8	135807	91284.7	84561.7	1.2484	3.90987e-09	1.6285e-08	sig	1232.42	14488.8	42413.1
MEDP1506	Leu-Val	Amino acid and Its metabolites	Small Peptide	C11H22N2O3	1b	13588-95-9	15785.5	50888	46147.8	12017.9	182631	259543	139001	410921	467982	412442	147968	278111	627840	585002	459935	1.05682e+06	496332	611539	1.58308e+06	1.11011e+06	1.02953e+06	985319	667846	1.52778e+06	1.68648e+06	2.07252e+06	1.49377e+06	2.29913e+06	2.18916e+06	2.52575e+06	3.91839e+06	2.30267e+06	2.05052e+06	3.48322e+06	2.50623e+06	2.37887e+06	1.1819	6.62716e-13	5.52055e-12	sig	94502.1	309404	639578
MEDP1666	Leu-Val-Ser	Amino acid and Its metabolites	Small Peptide	C14H27N3O5	3	-	9778.61	9778.61	9778.61	9778.61	9778.61	9778.61	48893.1	56709.2	143940	123334	60343.3	88483.4	106448	175587	124045	151608	159266	124914	200777	173435	203495	157501	125446	175213	142672	202207	203363	298582	275072	309406	357037	115126	121250	210305	399706	312970	1.31558	4.90915e-07	1.49475e-06	sig	9778.61	86950.5	140311
MEDN2129*050	Lys-Asp	Amino acid and Its metabolites	Small Peptide	C10H19N3O5	1b	20556-18-7	39027.4	39028.6	31602.2	43209.4	71037.2	111660	278682	239579	410292	608444	297011	438255	354458	499049	480515	734807	632846	654979	522443	398437	491147	466966	353582	587268	448096	489546	399116	684724	471174	582572	484626	533393	753867	743588	599704	339558	1.56086	7.63341e-08	2.49641e-07	sig	55927.5	378711	559442
MEDN2107	Lys-Gly	Amino acid and Its metabolites	Small Peptide	C8H17N3O3	1b	7563-03-03	1.00563e+06	1.14617e+06	1.47882e+06	1.48329e+06	2.31473e+06	1.86218e+06	1.97725e+06	2.62202e+06	1.90372e+06	2.11238e+06	1.95703e+06	1.82712e+06	1.89381e+06	1.90237e+06	2.13314e+06	1.90333e+06	2.18247e+06	1.85556e+06	2.11275e+06	2.63593e+06	2.24204e+06	2.31956e+06	2.11196e+06	2.16135e+06	2.02471e+06	2.74372e+06	1.9969e+06	2.26184e+06	2.16593e+06	2.25217e+06	2.12733e+06	1.96968e+06	2.51891e+06	2.81144e+06	2.762e+06	2.82816e+06	1.45924	0.00032607	0.000697143	sig	1.54847e+06	2.06659e+06	1.97845e+06
MEDP2371	Lys-Ile	Amino acid and Its metabolites	Small Peptide	C12H25N3O3	1b	20556-13-2	132190	63327.7	87342.4	82273.4	121116	77448.1	190809	337563	292354	427253	392241	545275	930433	492435	505309	1.13532e+06	959710	1.08963e+06	1.10099e+06	1.70403e+06	845020	1.33167e+06	885561	1.79871e+06	1.03479e+06	1.77957e+06	987256	1.99739e+06	1.93719e+06	1.47287e+06	1.90586e+06	1.17716e+06	1.45609e+06	2.55462e+06	1.77996e+06	1.5565e+06	1.13466	2.33666e-09	1.0265e-08	sig	93949.7	364249	852139
MEDP2376	Lys-Leu	Amino acid and Its metabolites	Small Peptide	C12H25N3O3	1b	7369-79-1	246674	96017.8	140833	122001	121536	71434	429848	550294	496399	661388	358427	375227	1.04311e+06	1.09246e+06	656974	907844	893995	692388	1.71314e+06	1.09382e+06	1.42272e+06	750157	822144	1.33942e+06	1.49716e+06	2.12791e+06	952464	1.89447e+06	2.18931e+06	2.19044e+06	2.19809e+06	1.31353e+06	1.87899e+06	3.07337e+06	2.04955e+06	1.18772e+06	1.11204	5.9853e-09	2.36996e-08	sig	133083	478597	881127
MEDP2380	Lys-Met	Amino acid and Its metabolites	Small Peptide	C11H23N3O3S	1b	97729-52-7	93165.9	103406	98804.7	71447.9	178153	118173	220302	482223	393871	658368	513844	427706	558558	552175	659601	669666	908087	688989	877660	686526	956318	648935	617324	730662	669318	753091	675546	858267	952377	867658	716061	770051	941385	976174	750265	789110	1.42964	2.21535e-11	1.42785e-10	sig	110525	449385	672846
MEDP2596	Lys-Phe	Amino acid and Its metabolites	Small Peptide	C15H23N3O3	1b	6235-35-4	11304.3	25327.6	21434.6	23763.6	30981.6	25331.8	83788.7	55123.2	62927.5	97477	44965	82499.3	75681.3	120636	92919.4	67872.3	132320	94493.6	259327	122725	146898	144497	126281	171778	179930	206131	202965	245170	296386	282399	315234	204406	244079	333036	336601	241672	1.10953	2.75947e-12	2.06493e-11	sig	23023.9	71130.1	97320.4
MEDN2123	Lys-Thr	Amino acid and Its metabolites	Small Peptide	C10H21N3O4	1b	97791-84-9	38857.6	24094.3	54056.8	48530	49033.4	26893.7	150793	299117	193756	305260	297362	396301	533250	883065	668742	805438	897004	894396	881992	788210	657746	835161	824454	1.09705e+06	912860	1.34965e+06	975328	994571	1.22121e+06	1.14691e+06	1.05881e+06	1.40386e+06	1.28294e+06	1.68906e+06	1.41538e+06	1.13454e+06	1.21928	2.68586e-15	3.82519e-14	sig	40244.3	273765	780316
MEDP2329	Lys-Val	Amino acid and Its metabolites	Small Peptide	C11H23N3O3	1b	20556-11-0	147028	67965.1	145093	138043	113707	369405	382816	1.31081e+06	1.06246e+06	1.30838e+06	961819	1.22009e+06	1.56263e+06	1.29787e+06	794738	2.28681e+06	2.10251e+06	1.78269e+06	2.71218e+06	2.14229e+06	2.28182e+06	2.97684e+06	2.6815e+06	2.51063e+06	2.09303e+06	3.71017e+06	2.60734e+06	2.88705e+06	4.19106e+06	2.50886e+06	3.84852e+06	1.7902e+06	4.08517e+06	4.13096e+06	4.37956e+06	3.27321e+06	1.33041	1.42262e-10	7.47723e-10	sig	163540	1.04106e+06	1.63788e+06
MEDP2583	Met-Asn	Amino acid and Its metabolites	Small Peptide	C9H17N3O4S	1b	36261-61-7	9996.65	10738.7	9032.7	6608.25	19772	28623.3	20328.1	114337	79076	138566	50491.8	64767.4	154954	120905	129558	146036	136216	192323	377418	178211	284951	177694	97071	251650	410986	324634	237142	482760	327104	434898	385212	251622	404407	563943	265386	333571	1.22599	1.34027e-09	6.10032e-09	sig	14128.6	77927.8	146665
MEDN1950	Met-Asp	Amino acid and Its metabolites	Small Peptide	C9H16N2O5S	1b	14595-65-4	8854.61	1583.6	1583.6	1583.6	7917.98	1583.6	38450.5	23383.3	15270.8	16414.2	29983.9	39603.1	29417.3	87140.5	22058.2	60028.3	171650	115659	35590.6	16397.2	45317	39589.7	48065.7	50059.3	38595.3	35054.5	55240.6	80833.1	46960.8	67317.6	55980.3	115657	73056.4	33923.6	80187.5	31360.1	1.31024	0.00079365	0.00160048	sig	3851.16	27184.3	80992.3
MEDP2373	Met-Gln	Amino acid and Its metabolites	Small Peptide	C10H19N3O4S	1a	36261-62-8	53834.5	55328.9	74428.4	91614	157406	140153	168231	310191	342133	442508	298917	349913	511845	355477	494589	496133	492148	659226	889051	513663	847373	475454	476434	797576	592387	632140	469538	785261	693770	784200	506350	437907	710758	562428	696977	740097	1.37429	5.58233e-09	2.24054e-08	sig	95460.9	318649	501570
MEDP2589	Met-Met	Amino acid and Its metabolites	Small Peptide	C10H20N2O3S2	1b	7349-78-2	1646.82	1646.82	1646.82	1646.82	1646.82	1646.82	12455	11123	26779.8	20322.9	13202.5	20141.8	19624.6	55999.4	39136.2	16474.9	8234.12	10232	27084.5	22653.6	14153.6	19143.7	25427.8	26186	13886.7	18260.5	17071.8	17011.4	10347.5	26362.9	34293.7	9963.47	16598.3	23887.4	23689.6	19020.4	1.47484	0.00221497	0.00407463	sig	1646.82	17337.5	24950.2
MEDP2598	Met-Phe	Amino acid and Its metabolites	Small Peptide	C14H20N2O3S	1b	14492-14-9	22346.2	13672.3	20498.5	17716.4	92236.2	54658.1	463095	443810	836337	411284	428240	322334	594167	3.29106e+06	1.28515e+06	459594	291965	330182	632537	608779	386717	519948	731707	347258	261614	143209	165866	347292	57597	169305	213964	296666	98431.8	155837	137349	116546	1.41607	0.015218	0.0248843	sig	36854.6	484183	1.04202e+06
MEDP2564	Met-Ser	Amino acid and Its metabolites	Small Peptide	C8H16N2O4S	1b	14517-43-2	7022.27	7022.27	7022.27	7022.27	7022.27	7022.27	35111.3	121954	85741.4	161946	63934.4	50801.8	84448.1	97062.3	125739	125675	140977	91506.6	229947	110523	188662	99964	90806.1	164846	149795	102577	146006	169589	199252	207744	106669	81110.6	175296	184802	153394	150892	1.47172	8.9307e-07	2.60258e-06	sig	7022.27	86581.4	110901
MEDP2606	Met-Tyr	Amino acid and Its metabolites	Small Peptide	C14H20N2O4S	1b	13589-04-3	1416.24	1416.24	1416.24	1416.24	1416.24	1416.24	27358.7	12864.3	47772.7	24614.8	7081.19	13181.2	23842.6	77218.4	39287	19356.2	12727.1	19915.5	28049	21994	33819.1	26671.1	38415.2	42425.4	21688.5	23071.1	26670.8	40092.5	31644.4	40417.4	37123.6	25722.7	48583.1	40412	42052.4	54426.2	1.40284	0.000253223	0.000546689	sig	1416.24	22145.5	32057.8
MEDN1985	Met-Val	Amino acid and Its metabolites	Small Peptide	C10H20N2O3S	1b	14486-13-6	3260.84	2825.9	12071.4	3486.18	12373.4	9864.03	17877.6	29525.1	25356	34888.7	20127.9	24774	25878.7	38931.9	31998	40817.5	39206.7	39376.1	44532.4	43032.9	41009.2	44820.2	38288.5	48255	49526.7	59204.3	46326.3	61582.8	52632.6	72459.9	62223.3	44009.1	63524.9	76858.1	62570.9	54540.3	1.41778	3.74443e-13	3.27359e-12	sig	7313.64	25424.9	36034.8
MEDP0685*235	Methylcysteine	Amino acid and Its metabolites	Amino acids	C4H9NO2S	1b	7728-98-5	7.63365e+06	4.58785e+06	4.76518e+06	9.23672e+06	2.90726e+06	2.85108e+06	2.12831e+06	2.23501e+06	2.88583e+06	3.26167e+06	2.23678e+06	2.54146e+06	1.92863e+06	2.51668e+06	2.58435e+06	2.68858e+06	2.63628e+06	3.25621e+06	2.7625e+06	2.58898e+06	3.10989e+06	2.8932e+06	1.84757e+06	2.62013e+06	3.63355e+06	1.7649e+06	2.48841e+06	3.12257e+06	2.18616e+06	2.37081e+06	3.17836e+06	3.39579e+06	2.61179e+06	2.08676e+06	3.66961e+06	2.50757e+06	1.47175	0.00119823	0.00235119	sig	5.33029e+06	2.54818e+06	2.60179e+06
MEDP2565	Phe-Ala	Amino acid and Its metabolites	Small Peptide	C12H16N2O3	1b	3918-87-4	10135.8	8500.91	11422.8	21230.3	22837.4	10962.3	62083.8	156258	133376	351916	145750	219560	297765	489902	305067	1.01555e+06	276366	488952	847430	656387	746024	759969	345216	984447	864360	780394	663787	1.34369e+06	1.89752e+06	1.55873e+06	1.05061e+06	490577	1.25302e+06	2.30751e+06	1.69309e+06	1.29985e+06	1.23587	5.16014e-07	1.56577e-06	sig	14181.6	178157	478934
MEDP1507	Phe-Asn	Amino acid and Its metabolites	Small Peptide	C13H17N3O4	1b	-	3452.13	3452.13	3452.13	3452.13	3452.13	3452.13	19591.4	28004.5	22397.4	32968	20506.1	17260.7	33062.7	94249.2	61516	77362.6	69530	44319	156610	95745.3	117385	153391	60400	166837	126809	120638	110799	155139	116737	197012	182230	49311.6	139552	194942	174917	165190	1.16055	1.99009e-09	8.87498e-09	sig	3452.13	23454.7	63339.9
MEDP2356*252	Phe-Asp	Amino acid and Its metabolites	Small Peptide	C13H16N2O5	1b	22828-05-3	34242	48871.8	53987.4	26973.2	327572	122571	1.54044e+06	5.98582e+06	3.62907e+06	7.42713e+06	3.71582e+06	5.71976e+06	1.06296e+07	1.05327e+07	9.9859e+06	1.40831e+07	1.31788e+07	1.22373e+07	1.78223e+07	1.66772e+07	1.82926e+07	1.90621e+07	1.2964e+07	2.34707e+07	1.68477e+07	2.36478e+07	2.18736e+07	2.38328e+07	2.51225e+07	2.68295e+07	2.41895e+07	2.2302e+07	3.20733e+07	3.23165e+07	3.11243e+07	2.87325e+07	1.49175	6.3092e-17	1.32643e-15	sig	102369	4.66967e+06	1.17746e+07
MEDP1667*158	Phe-Glu	Amino acid and Its metabolites	Small Peptide	C14H18N2O5	2	3617-45-6	93285.1	63671.5	74199.8	69134.1	206135	86833.3	929317	1.83426e+06	1.76654e+06	2.992e+06	1.64262e+06	2.31517e+06	4.80404e+06	3.88195e+06	3.7476e+06	5.71536e+06	4.60915e+06	4.98901e+06	7.23273e+06	6.20547e+06	7.28141e+06	5.9189e+06	3.88303e+06	7.40392e+06	7.13579e+06	7.01631e+06	7.06133e+06	9.98624e+06	7.15226e+06	1.16391e+07	8.60139e+06	8.04121e+06	7.45251e+06	1.12489e+07	9.08927e+06	6.32336e+06	1.40895	6.45609e-13	5.42927e-12	sig	98876.4	1.91332e+06	4.62452e+06
MEDP2431*245	Phe-Gly	Amino acid and Its metabolites	Small Peptide	C11H14N2O3	1b	721-90-4	222246	181296	201208	278829	824488	323144	1.33597e+06	4.87128e+06	2.18368e+06	1.22112e+07	7.2935e+06	7.94666e+06	1.11543e+07	9.48596e+06	6.42799e+06	4.74271e+07	1.20971e+07	2.67306e+07	3.12414e+07	2.21987e+07	2.8331e+07	3.2014e+07	1.96456e+07	4.75633e+07	3.45105e+07	3.72402e+07	4.17226e+07	5.77769e+07	7.28599e+07	7.38666e+07	5.16365e+07	4.45524e+07	7.85678e+07	9.36925e+07	9.17197e+07	7.44718e+07	1.23536	4.82986e-10	2.38255e-09	sig	338535	5.97371e+06	1.88872e+07
MEDP1508	Phe-Met	Amino acid and Its metabolites	Small Peptide	C14H20N2O3S	1a	15080-84-9	3737.07	5276.09	3132.33	4341.46	29167.9	16130.6	104164	85991.3	156831	152019	87634.9	110745	189261	620452	261869	196029	62696.3	129558	134496	212556	89427.2	231407	169366	73911.4	59320.3	38102	33298.5	71000.5	14089.7	40688.4	48246.1	70522.1	22526.6	32226.1	22517.6	24539.4	1.38729	0.000433333	0.000908866	sig	10297.6	116231	243311
MEDP2584*153	Phe-Thr	Amino acid and Its metabolites	Small Peptide	C13H18N2O4	1b	51352-44-4	37586.7	27504.3	26078.6	38726.6	68207	37011.3	260514	629347	481395	1.08721e+06	452132	763564	1.58121e+06	1.81474e+06	1.27645e+06	3.02639e+06	1.74239e+06	1.64908e+06	3.86665e+06	2.63712e+06	3.3698e+06	2.86457e+06	1.79611e+06	4.07913e+06	4.40351e+06	4.30285e+06	2.83714e+06	5.94472e+06	5.49611e+06	6.73939e+06	5.96845e+06	3.39448e+06	5.69164e+06	8.21559e+06	6.0289e+06	4.57695e+06	1.26338	2.63907e-11	1.64106e-10	sig	39185.8	612360	1.84837e+06
MEDP2451	Phe-Tyr	Amino acid and Its metabolites	Small Peptide	C18H20N2O4	1a	17355-18-9	10131.6	7290.09	7623.06	16180.7	15434.1	12475.8	20798.9	33767.1	54784.8	54141.1	18954.1	29726.5	59944.6	183504	71267.8	66210.7	52745.3	48325.1	101361	91977.6	72451.7	61066.7	63749.5	89425.9	71308.7	92988	47855	106053	79009.8	135753	122028	68139.5	83777.4	118022	88746.4	109274	1.13619	1.94591e-05	4.8401e-05	sig	11522.6	35362.1	80332.8
MEDP1512	Phe-Val	Amino acid and Its metabolites	Small Peptide	C14H20N2O3	1b	3918-90-9	12250.2	7891.91	14391.4	20745.1	32322.5	20176.5	130763	294658	263298	387186	122905	219086	435504	541691	417265	1.11441e+06	392724	556387	1.07629e+06	765271	958499	773244	434443	1.2996e+06	1.63164e+06	1.30447e+06	769988	1.71976e+06	2.9026e+06	3.45416e+06	2.76339e+06	1.22814e+06	2.32631e+06	3.4734e+06	3.33347e+06	2.19282e+06	1.26482	1.38329e-08	5.21984e-08	sig	17962.9	236316	576331
MEDP2556	Pro-Asp	Amino acid and Its metabolites	Small Peptide	C9H14N2O5	1b	85227-98-1	963058	835806	1.18456e+06	1.32075e+06	2.21678e+06	1.37579e+06	1.65456e+06	2.57765e+06	1.4557e+06	2.2489e+06	1.93771e+06	1.71889e+06	1.91074e+06	1.61311e+06	2.50761e+06	2.00499e+06	2.22099e+06	2.47105e+06	3.33191e+06	2.76313e+06	3.29721e+06	2.94515e+06	2.07903e+06	2.94975e+06	2.93155e+06	4.67223e+06	4.16259e+06	3.54573e+06	2.79953e+06	3.96241e+06	4.16557e+06	3.33025e+06	4.99332e+06	5.9501e+06	3.88145e+06	3.36747e+06	1.09378	1.10188e-08	4.23027e-08	sig	1.31612e+06	1.93224e+06	2.12142e+06
MEDP2567	Pro-Gln	Amino acid and Its metabolites	Small Peptide	C10H17N3O4	1b	18668-08-1	336857	123844	213085	196577	237400	178010	506721	986892	684879	920956	514867	1.04733e+06	1.33938e+06	1.22632e+06	1.1543e+06	1.82874e+06	1.35524e+06	1.50014e+06	1.87568e+06	1.82398e+06	1.95772e+06	2.17841e+06	1.28797e+06	2.23153e+06	2.05838e+06	2.82476e+06	2.31657e+06	2.42602e+06	2.24023e+06	3.02561e+06	3.03874e+06	2.70648e+06	3.23301e+06	3.05435e+06	3.65541e+06	3.04174e+06	1.19586	4.47573e-17	1.16805e-15	sig	214296	776940	1.40069e+06
MEDP1885	Pro-Ile	Amino acid and Its metabolites	Small Peptide	C11H20N2O3	3	-	6521.73	3233.5	10698.4	6166.85	14543.1	7890.58	19055.6	47511.9	37907.3	40846.5	40109	39987.5	70814.2	77117.3	62598.4	88365.5	95859.5	79439	153836	155570	161364	161716	107808	201913	151260	266997	185998	227576	225432	255820	208305	250379	389330	420084	349288	312307	1.15878	5.45596e-14	5.80435e-13	sig	8175.68	37569.6	79032.3
MEDP2425	Pro-Leu	Amino acid and Its metabolites	Small Peptide	C11H20N2O3	1b	52899-07-7	125340	127406	189923	131090	642485	202712	1.40174e+06	4.77789e+06	3.4226e+06	8.55373e+06	3.29838e+06	6.03945e+06	1.7535e+07	1.55988e+07	1.6984e+07	2.4775e+07	1.85678e+07	18794787	3.87839e+07	3.70061e+07	4.35898e+07	3.47763e+07	2.10973e+07	4.09368e+07	5.04545e+07	5.31402e+07	5.40754e+07	6.43118e+07	4.86275e+07	7.02676e+07	7.32539e+07	4.90128e+07	8.00221e+07	7.82573e+07	7.75439e+07	5.13815e+07	1.2412	2.42198e-16	4.45542e-15	sig	236493	4.5823e+06	1.87092e+07
MEDP2319	Pro-Lys	Amino acid and Its metabolites	Small Peptide	C11H21N3O3	1b	71227-70-8	227051	141680	205119	163889	187372	138254	386113	870702	540232	905220	580743	650669	2.10297e+06	1.81692e+06	1.29753e+06	1.18984e+06	1.68964e+06	1.18017e+06	2.84861e+06	1.73373e+06	3.09174e+06	2.2684e+06	1.66993e+06	1.77913e+06	2.70787e+06	3.40858e+06	3.40336e+06	3.0963e+06	3.47071e+06	3.99334e+06	3.50617e+06	3.75451e+06	3.39229e+06	3.78274e+06	3.1173e+06	2.6041e+06	1.04148	1.72999e-15	2.50423e-14	sig	177227	655613	1.54618e+06
MEDP2402	Pro-Met	Amino acid and Its metabolites	Small Peptide	C10H18N2O3S	1b	52899-08-8	6884.11	6884.11	6884.11	6884.11	34420.5	6884.11	91509.4	398215	219959	495270	455350	320475	772087	818985	824664	1.09495e+06	727942	851823	1.85666e+06	1.74577e+06	1.57144e+06	2.21446e+06	1.05136e+06	1.99321e+06	3.82818e+06	4.60336e+06	5.09129e+06	3.47084e+06	2.86632e+06	5.36348e+06	8.76466e+06	4.91275e+06	8.58502e+06	5.94661e+06	8.02049e+06	4.09744e+06	1.27547	1.85514e-13	1.65463e-12	sig	11473.5	330130	848408
MEDP2339*243	Pro-Ser	Amino acid and Its metabolites	Small Peptide	C8H14N2O4	1a	71835-80-8	218118	201933	211009	301835	443778	245649	640723	1.89471e+06	960765	1.95841e+06	862928	1.30466e+06	2.99548e+06	2.18785e+06	2.97875e+06	3.58841e+06	3.41393e+06	2.88795e+06	4.60818e+06	4.71785e+06	4.64055e+06	5.38288e+06	2.90187e+06	4.70708e+06	5.87797e+06	7.29986e+06	6.46872e+06	6.69416e+06	5.32754e+06	6.51286e+06	8.05942e+06	7.42415e+06	9.68694e+06	9.47316e+06	7.50555e+06	7.03874e+06	1.15564	2.00001e-18	8.40957e-17	sig	270387	1.27037e+06	3.00873e+06
MEDP2599	Pro-Trp	Amino acid and Its metabolites	Small Peptide	C16H19N3O3	1b	35310-39-5	9123.61	9123.61	9123.61	9123.61	9123.61	9123.61	45618	317983	199919	302676	58120.7	162254	1.05851e+06	885212	755539	429509	741370	563561	1.96669e+06	1.74601e+06	1.30163e+06	1.44213e+06	745252	1.24989e+06	1.84902e+06	1.12747e+06	1.12177e+06	2.6408e+06	2.63669e+06	2.56629e+06	1.78975e+06	1.51154e+06	2.06275e+06	2.52752e+06	2.31186e+06	1.30054e+06	1.14812	3.62827e-10	1.82032e-09	sig	9123.61	181095	738951
MEDP1888	Ser-Leu	Amino acid and Its metabolites	Small Peptide	C9H18N2O4	3	6665-16-3	21044.6	39400.1	29446.2	52716.2	156925	69129.4	755663	1.44046e+06	1.50141e+06	2.35174e+06	1.39175e+06	1.81216e+06	3.19035e+06	3.37549e+06	2.77523e+06	5.00713e+06	4.04479e+06	3.82431e+06	6.94165e+06	4.98624e+06	7.87965e+06	3.94918e+06	3.51543e+06	7.5505e+06	5.63225e+06	6.78907e+06	4.51658e+06	7.86692e+06	1.1113e+07	9.54813e+06	7.22993e+06	3.83045e+06	1.56516e+07	1.14404e+07	1.06139e+07	8.39647e+06	1.43088	4.09499e-08	1.4292e-07	sig	61443.6	1.5422e+06	3.70288e+06
MEDP1889	Ser-Phe	Amino acid and Its metabolites	Small Peptide	C12H16N2O4	3	16875-28-8	35373.3	37746.7	63535.9	22483.5	105068	53107.1	1.14619e+06	2.13759e+06	2.39009e+06	4.11064e+06	2.27972e+06	2.61208e+06	3.85865e+06	4.12727e+06	3.85088e+06	4.51753e+06	3.83479e+06	3.72366e+06	5.10815e+06	4.22764e+06	4.70662e+06	3.98809e+06	2.9178e+06	4.73151e+06	3.32406e+06	4.04572e+06	3.01357e+06	5.57764e+06	4.45759e+06	4.41205e+06	3.87147e+06	2.43009e+06	5.27116e+06	5.79503e+06	4.77938e+06	3.86141e+06	1.60673	3.49128e-10	1.7616e-09	sig	52885.7	2.44605e+06	3.98546e+06
MEDP2367	Ser-Pro	Amino acid and Its metabolites	Small Peptide	C8H14N2O4	1b	23827-93-2	68593.9	77624.5	100436	86345.5	291739	80221.1	659865	2.65047e+06	1.41137e+06	2.98584e+06	1.29332e+06	1.62475e+06	5.25406e+06	4.46607e+06	4.75464e+06	5.3808e+06	5.45152e+06	4.2808e+06	9.62315e+06	8.32628e+06	9.76734e+06	9.99452e+06	6.86743e+06	7.68467e+06	9.20739e+06	1.29915e+07	9.99574e+06	1.31784e+07	1.04508e+07	1.07747e+07	1.08641e+07	1.09532e+07	1.55025e+07	1.9801e+07	1.14748e+07	1.72458e+07	1.3078	2.71192e-14	3.03117e-13	sig	117493	1.77094e+06	4.93131e+06
MEDP1912	Thr-Leu	Amino acid and Its metabolites	Small Peptide	C10H20N2O4	2	50299-12-2	20946.9	27573.2	44797.8	52526.7	260897	87026.1	837750	1.71e+06	1.55779e+06	2.57144e+06	1.45576e+06	1.80185e+06	3.16168e+06	3.23386e+06	2.7361e+06	4.44889e+06	3.73162e+06	3.33777e+06	6.66196e+06	4.52401e+06	6.26658e+06	4.47428e+06	3.40906e+06	6.66213e+06	4.98601e+06	6.22861e+06	4.25865e+06	7.54617e+06	8.12035e+06	6.61011e+06	7.18357e+06	5.66497e+06	1.10417e+07	1.18028e+07	9.15403e+06	7.80819e+06	1.48724	1.00048e-11	6.90177e-11	sig	82294.6	1.65576e+06	3.44165e+06
MEDP1680	Thr-Leu-Ile	Amino acid and Its metabolites	Small Peptide	C16H31N3O5	3	-	1402.65	1402.65	1402.65	1402.65	1402.65	1402.65	7013.26	36015.5	29156.3	46066.3	9535	20452.6	29785.7	36583.7	34359.8	45053.2	55080.4	45593.9	161081	116301	128435	148803	53734.1	192576	185567	177106	162659	234604	188341	388363	308149	148627	287151	410143	321718	187414	1.19556	7.91202e-10	3.69646e-09	sig	1402.65	24706.5	41076.1
MEDP1022*153	Thr-Phe	Amino acid and Its metabolites	Small Peptide	C13H18N2O4	3	16875-27-7	37586.7	27504.3	26078.6	38726.6	68207	37011.3	260514	629347	481395	1.08721e+06	452132	763564	1.58121e+06	1.81474e+06	1.27645e+06	3.02639e+06	1.74239e+06	1.64908e+06	3.86665e+06	2.63712e+06	3.3698e+06	2.86457e+06	1.79611e+06	4.07913e+06	4.40351e+06	4.30285e+06	2.83714e+06	5.94472e+06	5.49611e+06	6.73939e+06	5.96845e+06	3.39448e+06	5.69164e+06	8.21559e+06	6.0289e+06	4.57695e+06	1.26338	2.63907e-11	1.64106e-10	sig	39185.8	612360	1.84837e+06
MEDN1962	Thr-Pro	Amino acid and Its metabolites	Small Peptide	C9H16N2O4	1b	46398-79-2	1520.21	1520.21	1520.21	1520.21	1520.21	1520.21	13827.2	40777.4	7601.03	55891.7	21256.3	22562.8	77931.6	127965	59020.1	96260.4	56614.4	142580	142592	214418	130889	208634	99268.9	320154	137388	408392	227696	406928	238590	374154	394694	411908	552018	624609	404259	258449	1.16414	2.05282e-10	1.06002e-09	sig	1520.21	26986.1	93395.3
MEDP2591	Thr-Tyr	Amino acid and Its metabolites	Small Peptide	C13H18N2O5	1b	145295-02-9	677.44	677.44	677.44	3387.2	25004.3	677.44	163972	495526	463270	787450	224140	449538	734465	912322	780199	778068	697935	667530	980680	797196	856179	868199	502941	999443	672050	817241	661931	1.04484e+06	939219	792759	837495	652044	1.14546e+06	1.19416e+06	1.01311e+06	835707	1.62292	1.18072e-10	6.28059e-10	sig	5183.54	430649	761753
MEDP1678	Thr-Val-Leu	Amino acid and Its metabolites	Small Peptide	C15H29N3O5	3	-	3134.75	3134.75	3134.75	3134.75	3134.75	3134.75	17755.3	16293.1	15673.8	27508.7	18778.7	24611.2	34834.3	77557	48412.6	29137	35235.6	42340.1	73211.7	57206.5	63048.1	65403.6	52427.3	87423.6	74886.5	58259	40051.4	76248.5	91548.4	107975	86385.4	49807	108397	116870	122112	93960.5	1.21043	6.8057e-10	3.2136e-09	sig	3134.75	20103.5	44586.1
MEDP2468	Trp-Ile	Amino acid and Its metabolites	Small Peptide	C17H23N3O3	1b	64339-42-0	2209.44	2209.44	2209.44	2209.44	2209.44	2209.44	11666.7	24527.3	28981.3	19573.1	11743	11047.2	16005.6	33166.1	30871.5	28382.5	20499	16701.7	52069.4	33616	46505.7	36337.6	21346.9	39270.9	31471.7	60070.9	29553.6	58147.9	58372.4	56049.3	55815.6	28335.3	73962.7	97425.1	65306.9	50327.2	1.33662	4.46228e-08	1.51574e-07	sig	2209.44	17923.1	24271.1
MEDP2455	Trp-Val	Amino acid and Its metabolites	Small Peptide	C16H21N3O3	1b	24613-12-5	2109.41	2109.41	2109.41	2109.41	2109.41	2109.41	10547.1	31319.3	18508.1	46313.8	20610.2	19684	36119.3	40328.5	28012.6	49758.6	38122.6	48108	58922.8	38038.7	60214	58056.4	18628.3	68076	37548.1	59414.5	51994.4	82876.8	69099.3	64942.4	67846.2	37439.5	90697.5	102990	83826.1	76454.3	1.40415	1.41794e-08	5.32783e-08	sig	2109.41	24497.1	40074.9
MEDP2385	Tyr-Asn	Amino acid and Its metabolites	Small Peptide	C13H17N3O5	1b	151145-11-8	34663.8	6932.77	6932.77	37088.9	6932.77	6932.77	122291	363963	202486	552883	288716	249626	478840	494486	544858	955319	549775	485704	1.06247e+06	905737	978105	905474	532954	1.09717e+06	1.12005e+06	1.01782e+06	773298	1.37035e+06	993980	1.1306e+06	1.45374e+06	1.25037e+06	1.75849e+06	1.39583e+06	2.05474e+06	1.61415e+06	1.31622	6.13621e-14	6.37444e-13	sig	16580.6	296661	584830
MEDP2391	Tyr-Glu	Amino acid and Its metabolites	Small Peptide	C14H18N2O6	1b	2545-89-3	2.48271e+06	265815	1.1375e+06	2.17609e+06	285399	143314	3.65637e+06	2.87121e+06	4.79767e+06	5.57631e+06	1.70304e+06	3.26307e+06	2.35269e+06	2.6114e+06	3.18585e+06	2.52079e+06	2.21221e+06	1.32091e+06	1.93733e+06	1.90648e+06	1.63259e+06	1.65826e+06	1.55976e+06	2.33888e+06	1.68385e+06	1.5399e+06	1.84264e+06	1.67576e+06	1.95788e+06	2.1091e+06	1.92019e+06	1.61103e+06	2.15221e+06	2.24994e+06	2.23812e+06	2.03431e+06	1.12136	0.000124871	0.000281997	sig	1.08181e+06	3.64461e+06	2.36731e+06
MEDP2566*246	Tyr-Gly	Amino acid and Its metabolites	Small Peptide	C11H14N2O4	1b	673-08-5	82773.9	55548	80538.9	90823.4	221908	95696.9	683312	1.18134e+06	1.20976e+06	2.49289e+06	928508	1.71252e+06	4.15628e+06	4.61279e+06	2.33755e+06	6.01033e+06	4.33413e+06	3.46675e+06	8.61088e+06	6.50942e+06	5.69702e+06	4.83696e+06	2.86241e+06	6.93604e+06	5.65458e+06	6.01753e+06	4.84543e+06	8.08654e+06	8.78789e+06	6.09859e+06	7.82643e+06	4.67852e+06	9.04494e+06	8.29523e+06	9.4298e+06	7.03068e+06	1.33156	8.58088e-11	4.70616e-10	sig	104548	1.36806e+06	4.15297e+06
MEDP1894	Tyr-Leu	Amino acid and Its metabolites	Small Peptide	C15H22N2O4	2	17355-10-1	17165.6	17884.6	16970.6	24150.1	44402.7	17636.1	108144	241766	257691	431997	194583	227142	466830	664576	543561	759083	555453	545452	1.02715e+06	743770	1.0288e+06	720033	495617	1.17104e+06	1.09057e+06	925994	547125	1.28557e+06	1.20469e+06	1.41628e+06	1.06135e+06	600505	1.39019e+06	1.50137e+06	1.31001e+06	985159	1.3121	5.54628e-10	2.6825e-09	sig	23034.9	243554	589159
MEDP2430	Tyr-Pro	Amino acid and Its metabolites	Small Peptide	C14H18N2O4	1b	51871-47-7	152796	158495	205039	181007	336193	183528	1.26084e+06	3.01582e+06	2.37384e+06	4.19696e+06	1.80382e+06	2.83812e+06	1.0068e+07	9.95917e+06	7.47342e+06	9.50082e+06	9.57316e+06	8.19829e+06	2.63075e+07	2.27177e+07	1.84632e+07	1.7893e+07	1.07445e+07	1.82132e+07	2.9256e+07	3.00207e+07	1.83942e+07	3.67182e+07	2.55623e+07	3.0377e+07	4.35096e+07	3.01268e+07	3.32878e+07	5.23722e+07	3.52463e+07	3.10217e+07	1.17754	2.53665e-14	2.87162e-13	sig	202843	2.58157e+06	9.12881e+06
MEDP2503	Tyr-Thr	Amino acid and Its metabolites	Small Peptide	C13H18N2O5	1b	-	50698.6	67206.8	77627	68302	52729.2	34429.1	107072	227702	186942	812984	337180	358345	686717	607265	400912	2.23275e+06	704981	680453	1.03188e+06	962663	1.06552e+06	800721	808944	1.48599e+06	1.24293e+06	1.55171e+06	840968	1.78721e+06	2.98527e+06	1.89896e+06	1.45064e+06	673091	2.15735e+06	3.87868e+06	1.84544e+06	1.99055e+06	1.04247	2.20228e-05	5.43188e-05	sig	58498.8	338371	885513
MEDP2432	Tyr-Tyr	Amino acid and Its metabolites	Small Peptide	C18H20N2O5	1a	1050-28-8	3052.67	3052.67	3052.67	3052.67	3052.67	3052.67	18741.2	32994.1	33412.6	64224.9	15263.3	22402	68243.8	67932.9	60591	113893	86493.3	62355.2	221273	119214	171104	118975	73978.3	216935	278347	187447	80438.4	359166	385257	451121	322384	119003	344562	473795	334601	310779	1.14903	3.71997e-08	1.30347e-07	sig	3052.67	31173	76584.9
MEDN1987	Tyr-Val	Amino acid and Its metabolites	Small Peptide	C14H20N2O4	1b	17355-09-8	905.393	905.393	905.393	905.393	905.393	905.393	4526.97	8017.96	8974.79	16489.4	7300.73	10529	23839.3	25781.9	16047.7	38524	32206.7	27064.6	56001.7	30787.1	38507.7	35277.2	29779.4	55821.2	56039.7	72831.8	32518.6	87959.6	67877.2	100266	125925	62964.8	95099.9	177271	103389	64644.6	1.16428	5.10289e-09	2.06691e-08	sig	905.393	9306.47	27244
MEDP2327	Val-Arg	Amino acid and Its metabolites	Small Peptide	C11H23N5O3	1b	37682-75-0	3788.56	18942.8	3788.56	3788.56	3788.56	3788.56	44921.4	102994	81466.3	109613	36749.7	85290.1	238291	208564	136362	214176	164135	119390	412592	179600	330128	309747	144366	284426	532170	536995	279437	508096	733043	496645	468233	324455	716723	1.0219e+06	636328	456061	1.19876	3.98014e-09	1.64998e-08	sig	6314.27	76839.1	180153
MEDN1932*045	Val-Asn	Amino acid and Its metabolites	Small Peptide	C9H17N3O4	1b	66170-00-1	30315.5	16150.7	23865	23863.6	26440.8	25844.2	55260.4	151357	117729	310678	180974	204869	363001	389562	367792	888777	573662	677272	1.0604e+06	927505	1.09027e+06	1.17042e+06	699902	1.00879e+06	1.74061e+06	1.67136e+06	1.42966e+06	1.73983e+06	1.59754e+06	2.18487e+06	1.97818e+06	1.52653e+06	3.93252e+06	2.84e+06	2.86996e+06	3.13533e+06	1.04811	6.86492e-13	5.6127e-12	sig	24413.3	170145	543344
MEDN1934	Val-Gln	Amino acid and Its metabolites	Small Peptide	C10H19N3O4	1b	42854-54-6	9694.42	1940.87	2539.74	6464.88	9868.42	9423.16	33593.4	122294	62196.4	117755	99912.9	86582.3	139672	164572	144705	192293	150610	178117	336012	393153	406422	294821	158461	363890	249756	404672	321088	364561	282125	466402	423745	273754	672947	551903	547524	554015	1.4009	1.10266e-11	7.5477e-11	sig	6655.25	87055.7	161661
MEDN1954	Val-Gly	Amino acid and Its metabolites	Small Peptide	C7H14N2O3	1b	686-43-1	7154.95	7154.95	7154.95	7154.95	35774.7	63401.7	141933	466299	228497	399936	255003	224934	392553	307150	306335	612601	284829	365107	575633	570392	589279	522563	363343	595003	647081	844065	771224	711511	937557	904831	849251	778640	1.37141e+06	1.25362e+06	1.40362e+06	2.14195e+06	1.55138	7.87507e-10	3.69646e-09	sig	21299.4	286100	378096
MEDP2433*138	Val-Ile	Amino acid and Its metabolites	Small Peptide	C11H22N2O3	1b	20556-14-3	65779.2	48635.6	77602.9	81138.5	716697	193344	3.88524e+06	7.75757e+06	6.67757e+06	1.41866e+07	6.71612e+06	9.79143e+06	1.51041e+07	1.52508e+07	1.22445e+07	2.16729e+07	1.65697e+07	1.67681e+07	2.73477e+07	2.13457e+07	2.65779e+07	1.97028e+07	1.51897e+07	2.65401e+07	2.00018e+07	2.58473e+07	1.69997e+07	2.89926e+07	2.93403e+07	2.57296e+07	2.61227e+07	1.76373e+07	3.66941e+07	4.28838e+07	2.96683e+07	2.73737e+07	1.58173	7.18735e-11	4.08127e-10	sig	197199	8.16909e+06	1.62683e+07
MEDP2434*138	Val-Leu	Amino acid and Its metabolites	Small Peptide	C11H22N2O3	1b	3989-97-7	65779.2	48635.6	77602.9	81138.5	716697	193344	3.88524e+06	7.75757e+06	6.67757e+06	1.41866e+07	6.71612e+06	9.79143e+06	1.51041e+07	1.52508e+07	1.22445e+07	2.16729e+07	1.65697e+07	1.67681e+07	2.73477e+07	2.13457e+07	2.65779e+07	1.97028e+07	1.51897e+07	2.65401e+07	2.00018e+07	2.58473e+07	1.69997e+07	2.89926e+07	2.93403e+07	2.57296e+07	2.61227e+07	1.76373e+07	3.66941e+07	4.28838e+07	2.96683e+07	2.73737e+07	1.58173	7.18735e-11	4.08127e-10	sig	197199	8.16909e+06	1.62683e+07
MEDN1913	Val-Lys	Amino acid and Its metabolites	Small Peptide	C11H23N3O3	1b	22677-62-9	17211.1	23130.2	31222.1	25369.2	48562.2	30643.1	44480.7	88431	58806.4	92533.4	62452.1	98497.9	132950	180314	123665	164632	181647	197729	227104	209901	237483	259535	176778	290101	276139	361067	271379	332280	300844	427961	412303	400234	501407	660287	532037	484225	1.01846	1.28089e-15	1.88504e-14	sig	29356.3	74200.3	163490
MEDP1766	Val-Tyr	Amino acid and Its metabolites	Small Peptide	C14H20N2O4	1b	3061-91-4	14851.4	15826.2	10769.4	26468.9	70742.5	36276.3	416257	1.51656e+06	1.19766e+06	2.03443e+06	517593	1.00919e+06	2.27739e+06	2.69027e+06	2.29887e+06	2.87176e+06	1.63904e+06	2.1865e+06	2.92346e+06	2.96033e+06	2.75963e+06	2.97262e+06	1.79985e+06	3.30516e+06	2.62733e+06	2.84285e+06	2.61199e+06	4.3315e+06	3.6633e+06	3.39207e+06	2.66988e+06	2.14346e+06	3.35248e+06	4.53538e+06	3.22323e+06	3.0064e+06	1.52656	6.54794e-11	3.77897e-10	sig	29155.8	1.11528e+06	2.32731e+06
MEDN1970	cyclo(glu-glu)	Amino acid and Its metabolites	Small Peptide	C10H14N2O6	1b	16691-00-2	28916.4	28575.6	34476.5	31298.9	22293.7	25574	67581.4	97893	104866	180323	96581.7	137267	282844	264127	209722	340981	333591	346996	345451	329366	438508	314465	261193	569919	253121	525306	382347	465608	594824	549584	445376	442828	1.04324e+06	686660	762902	455699	1.06083	9.14792e-09	3.55842e-08	sig	28522.5	114085	296377
MEDN2393	LPA(0:0/18:2)	GP	LPA	C21H39O7P	3	-	38966.1	28797.2	38439.5	36207	62322.3	36223.9	53710.9	51785.3	50067.5	67358.5	88669.2	91285.9	38971.7	64851.8	63278.7	49585.1	74518.6	44941.7	43980.8	49561.6	49885.2	38709.9	56227.5	46857.4	43141.1	60646.5	33923.3	46443.3	54663.1	43944.4	34420.6	24129.1	52653.1	44985.5	49666	66092.1	1.1088	0.0170234	0.0277336	sig	40159.3	67146.2	56024.6
MEDP0336*268	LPC(0:0/14:0)	GP	LPC	C22H46NO7P	1a	-	390043	222657	180265	282541	270811	198464	528113	554972	205571	580088	341216	633676	458028	377540	373707	524183	266463	355582	429394	424662	214545	307230	296982	462349	270964	460090	174601	319456	196345	214845	413440	247395	298481	281656	259098	269504	1.04034	0.00889492	0.0151334	sig	257464	473939	392584
MEDP1692*269	LPC(0:0/15:0)	GP	LPC	C23H48NO7P	2	108273-89-8	643859	352612	259421	580304	807004	758908	1.3439e+06	1.33033e+06	628388	905691	663470	2.12518e+06	1.29913e+06	668851	651229	1.7078e+06	784279	1.19865e+06	1.04536e+06	671192	427566	765835	689048	1.4719e+06	468654	592341	348103	606198	304886	1.16471e+06	652743	314014	656244	602252	899199	644134	1.08263	0.0280349	0.0438138	sig	567018	1.16616e+06	1.05166e+06
MEDP1346*272	LPC(0:0/16:0)	GP	LPC	C24H50NO7P	2	66757-27-5	164412	115516	113167	52731.6	374705	66647.1	414122	533547	311491	389717	303469	566124	285884	263266	204863	301131	253687	240742	268911	276949	200226	278382	186681	339559	255013	232735	115769	230153	134172	271560	245766	139766	182356	218910	198496	226776	1.61402	3.48587e-05	8.43293e-05	sig	147863	419745	258262
MEDP1699*271	LPC(0:0/16:1)	GP	LPC	C24H48NO7P	2	-	2.35567e+06	2.25741e+06	1.97684e+06	2.45412e+06	2.46481e+06	2.59479e+06	4.46936e+06	7.8871e+06	6.56018e+06	1.34456e+07	4.6854e+06	1.31378e+07	3.38086e+06	3.09635e+06	6.42483e+06	9.67882e+06	2.99811e+06	7.77059e+06	4.08529e+06	5.52536e+06	4.03857e+06	7.22096e+06	1.91605e+06	7.20178e+06	3.83095e+06	5.74043e+06	2.79762e+06	4.15751e+06	1.56273e+06	5.09867e+06	3.43335e+06	2.00995e+06	2.63303e+06	4.8507e+06	4.02613e+06	3.39254e+06	1.32137	0.00184857	0.00348035	sig	2.35061e+06	8.36423e+06	5.55826e+06
MEDP1701*276	LPC(0:0/18:1)	GP	LPC	C26H52NO7P	1a	22248-65-3	110434	47701.8	92631	78688.1	92466.1	99206.4	362253	253939	289828	602973	304708	899937	300027	278514	314703	604577	268888	422441	323562	237383	164933	432022	217399	454834	117957	327946	143587	382064	191289	281084	184120	154085	196441	389313	263713	195155	1.57988	0.0019277	0.00357596	sig	86854.5	452273	364858
MEDP0495*275	LPC(0:0/18:2)	GP	LPC	C26H50NO7P	1a	27304-12-7	213288	198234	200269	90533.1	344348	155400	365039	269383	567516	379115	813987	637816	266380	278122	409453	278951	514456	428088	362559	265146	325515	216673	491149	410593	158612	344451	212999	217552	333544	271405	286622	168202	266706	240386	230218	383269	1.23109	0.00132706	0.00258675	sig	200345	505476	362575
MEDP1343*274	LPC(0:0/18:3)	GP	LPC	C26H48NO7P	2	-	3.16997e+06	1.17317e+06	1.19238e+06	1.12271e+06	1.64802e+06	1.52281e+06	5.0029e+06	3.36943e+06	2.87991e+06	3.10728e+06	3.50683e+06	5.40219e+06	4.35995e+06	4.77745e+06	2.19865e+06	2.85363e+06	2.59834e+06	3.33385e+06	5.20398e+06	4.83295e+06	1.68591e+06	2.45852e+06	2.37639e+06	3.89781e+06	3.7735e+06	4.17314e+06	1.37684e+06	2.83272e+06	1.92873e+06	3.43526e+06	4.59476e+06	2.33275e+06	1.60001e+06	2.4828e+06	2.98563e+06	2.28081e+06	1.30406	0.024007	0.0380577	sig	1.63818e+06	3.87809e+06	3.35365e+06
MEDP1702*283	LPC(0:0/20:1)	GP	LPC	C28H56NO7P	2	-	52094.7	52094.7	52094.7	52094.7	52094.7	52094.7	672691	368631	709109	1.36593e+06	1.03442e+06	1.8106e+06	834042	695340	734379	2.57281e+06	1.03991e+06	2.31961e+06	1.39448e+06	410285	590873	1.07531e+06	1.25153e+06	1.87118e+06	260473	1.0596e+06	725730	938055	785511	1.04047e+06	584818	858273	1.14742e+06	1.24262e+06	1.19306e+06	376049	1.51992	0.00261639	0.00477328	sig	52094.7	993564	1.36602e+06
MEDP1330*282	LPC(0:0/20:2)	GP	LPC	C28H54NO7P	2	-	837072	291829	974402	290064	662899	1.43083e+06	3.11994e+06	1.41721e+06	3.73212e+06	2.69715e+06	5.45438e+06	4.553e+06	3.63439e+06	2.55557e+06	4.04268e+06	4.46453e+06	6.5277e+06	5.61023e+06	5.20443e+06	1.34267e+06	3.34621e+06	2.65608e+06	7.59642e+06	5.45062e+06	1.01572e+06	4.45947e+06	3.11002e+06	3.39493e+06	5.82967e+06	3.72756e+06	2.43616e+06	3.60956e+06	4.1527e+06	2.63455e+06	2.86122e+06	1.4339e+06	1.31437	0.00157166	0.00300383	sig	747849	3.49563e+06	4.47251e+06
MEDP1331*281	LPC(0:0/20:3)	GP	LPC	C28H52NO7P	2	-	1.22756e+06	772970	1.59119e+06	1.10107e+06	2.33704e+06	1.13371e+06	2.68325e+06	1.57275e+06	4.09766e+06	2.30009e+06	5.47124e+06	4.83412e+06	2.7426e+06	2.32042e+06	3.40554e+06	2.04509e+06	4.04814e+06	2.89035e+06	2.59659e+06	2.02065e+06	2.92973e+06	1.77503e+06	4.35392e+06	3.31735e+06	1.24851e+06	3.02569e+06	2.06552e+06	1.91805e+06	3.2698e+06	3.65706e+06	2.65043e+06	1.00757e+06	3.62215e+06	2.35375e+06	2.77021e+06	3.12063e+06	1.2375	0.0217766	0.0348979	sig	1.36059e+06	3.49318e+06	2.90869e+06
MEDP1333*280	LPC(0:0/20:4)	GP	LPC	C28H50NO7P	2	-	1.25898e+06	1.11212e+06	1.77395e+06	1.02222e+06	2.12091e+06	1.05399e+06	3.85177e+06	1.85061e+06	3.61015e+06	3.60917e+06	3.91669e+06	3.19792e+06	2.17344e+06	2.34959e+06	3.12796e+06	2.49764e+06	3.71113e+06	2.28667e+06	2.68624e+06	1.93964e+06	2.46924e+06	2.15172e+06	3.11469e+06	2.88895e+06	1.26786e+06	3.2843e+06	1.61907e+06	2.54183e+06	2.2493e+06	3.01209e+06	2.66839e+06	1.31427e+06	2.64893e+06	2.54739e+06	2.84375e+06	3.47245e+06	1.46298	0.000691245	0.00140638	sig	1.39036e+06	3.33938e+06	2.69107e+06
MEDP1318*287	LPC(0:0/22:4)	GP	LPC	C30H54NO7P	2	-	437124	154775	517599	290565	285085	537347	1.80068e+06	569736	1.57851e+06	1.44079e+06	1.69533e+06	1.23492e+06	1.47703e+06	1.02441e+06	1.50725e+06	1.73939e+06	2.26004e+06	1.62671e+06	1.90701e+06	718925	1.49322e+06	1.17607e+06	2.28109e+06	1.53238e+06	438505	1.55491e+06	1.05812e+06	1.74735e+06	1.89599e+06	2.22404e+06	1.25252e+06	1.26333e+06	1.75466e+06	1.1153e+06	1.61898e+06	552775	1.26646	0.000654299	0.00134359	sig	370416	1.38666e+06	1.6058e+06
MEDP2830*268	LPC(14:0/0:0)	GP	LPC	C22H46NO7P	3	20559-16-4	390043	222657	180265	282541	270811	198464	528113	554972	205571	580088	341216	633676	458028	377540	373707	524183	266463	355582	429394	424662	214545	307230	296982	462349	270964	460090	174601	319456	196345	214845	413440	247395	298481	281656	259098	269504	1.04034	0.00889492	0.0151334	sig	257464	473939	392584
MEDP0494*269	LPC(15:0/0:0)	GP	LPC	C23H48NO7P	2	-	643859	352612	259421	580304	807004	758908	1.3439e+06	1.33033e+06	628388	905691	663470	2.12518e+06	1.29913e+06	668851	651229	1.7078e+06	784279	1.19865e+06	1.04536e+06	671192	427566	765835	689048	1.4719e+06	468654	592341	348103	606198	304886	1.16471e+06	652743	314014	656244	602252	899199	644134	1.08263	0.0280349	0.0438138	sig	567018	1.16616e+06	1.05166e+06
MEDP0338*272	LPC(16:0/0:0)	GP	LPC	C24H50NO7P	1a	17364-16-8	164412	115516	113167	52731.6	374705	66647.1	414122	533547	311491	389717	303469	566124	285884	263266	204863	301131	253687	240742	268911	276949	200226	278382	186681	339559	255013	232735	115769	230153	134172	271560	245766	139766	182356	218910	198496	226776	1.61402	3.48587e-05	8.43293e-05	sig	147863	419745	258262
MEDP1348*271	LPC(16:1/0:0)	GP	LPC	C24H48NO7P	2	76790-27-7	2.35567e+06	2.25741e+06	1.97684e+06	2.45412e+06	2.46481e+06	2.59479e+06	4.46936e+06	7.8871e+06	6.56018e+06	1.34456e+07	4.6854e+06	1.31378e+07	3.38086e+06	3.09635e+06	6.42483e+06	9.67882e+06	2.99811e+06	7.77059e+06	4.08529e+06	5.52536e+06	4.03857e+06	7.22096e+06	1.91605e+06	7.20178e+06	3.83095e+06	5.74043e+06	2.79762e+06	4.15751e+06	1.56273e+06	5.09867e+06	3.43335e+06	2.00995e+06	2.63303e+06	4.8507e+06	4.02613e+06	3.39254e+06	1.32137	0.00184857	0.00348035	sig	2.35061e+06	8.36423e+06	5.55826e+06
MEDP2836	LPC(17:1/0:0)	GP	LPC	C25H50NO7P	3	-	1.42144e+06	716666	689905	1.08173e+06	1.16281e+06	1.75069e+06	3.18011e+06	3.7025e+06	1.91618e+06	6.04292e+06	2.39017e+06	8.24931e+06	3.16988e+06	3.25884e+06	2.06862e+06	6.74811e+06	2.72784e+06	4.88935e+06	3.13564e+06	3.05191e+06	1.85407e+06	3.91164e+06	2.25991e+06	5.12855e+06	1.92338e+06	3.48298e+06	1.63129e+06	3.23002e+06	1.47588e+06	3.81893e+06	2.46299e+06	2.0897e+06	1.5859e+06	3.54296e+06	3.52282e+06	1.60019e+06	1.49073	0.0113902	0.0192306	sig	1.13721e+06	4.24687e+06	3.81044e+06
MEDP2744	LPC(17:2/0:0)	GP	LPC	C25H48NO7P	3	-	41291	23238	25176.3	77337.5	47316.1	60712.5	89538.3	116511	81332.5	154148	67405.5	174883	91044.2	74407.1	61191.6	105042	86951.5	126280	123534	121781	61436.7	92080	60284	199963	67391.2	119348	57263.6	67515.7	74087.4	75330.1	86203.4	82571.7	67348.2	106418	92808.5	85330.3	1.5441	0.0116248	0.0195518	sig	45845.2	113970	90819.3
MEDP1339*276	LPC(18:1/0:0)	GP	LPC	C26H52NO7P	1a	3542-29-8	110434	47701.8	92631	78688.1	92466.1	99206.4	362253	253939	289828	602973	304708	899937	300027	278514	314703	604577	268888	422441	323562	237383	164933	432022	217399	454834	117957	327946	143587	382064	191289	281084	184120	154085	196441	389313	263713	195155	1.57988	0.0019277	0.00357596	sig	86854.5	452273	364858
MEDP1341*275	LPC(18:2/0:0)	GP	LPC	C26H50NO7P	1a	-	213288	198234	200269	90533.1	344348	155400	365039	269383	567516	379115	813987	637816	266380	278122	409453	278951	514456	428088	362559	265146	325515	216673	491149	410593	158612	344451	212999	217552	333544	271405	286622	168202	266706	240386	230218	383269	1.23109	0.00132706	0.00258675	sig	200345	505476	362575
MEDP1345*274	LPC(18:3/0:0)	GP	LPC	C26H48NO7P	2	-	3.16997e+06	1.17317e+06	1.19238e+06	1.12271e+06	1.64802e+06	1.52281e+06	5.0029e+06	3.36943e+06	2.87991e+06	3.10728e+06	3.50683e+06	5.40219e+06	4.35995e+06	4.77745e+06	2.19865e+06	2.85363e+06	2.59834e+06	3.33385e+06	5.20398e+06	4.83295e+06	1.68591e+06	2.45852e+06	2.37639e+06	3.89781e+06	3.7735e+06	4.17314e+06	1.37684e+06	2.83272e+06	1.92873e+06	3.43526e+06	4.59476e+06	2.33275e+06	1.60001e+06	2.4828e+06	2.98563e+06	2.28081e+06	1.30406	0.024007	0.0380577	sig	1.63818e+06	3.87809e+06	3.35365e+06
MEDP1696	LPC(18:4/0:0)	GP	LPC	C26H46NO7P	3	-	32615.3	14942	23835.9	6652.48	22196.3	20984	66383.6	56472.5	47409.7	70962.6	21053.4	58645.5	54796.8	49330	23012.3	28049	15958.6	41648.7	57496.3	66872.7	12358.3	62786.6	24669.1	41234.4	38905.8	29512.1	29353.3	24017.7	9607.26	43149.3	41499.1	19652.7	38621.6	23687.5	63388.5	8605.55	1.03822	0.0260302	0.0410441	sig	20204.3	53487.9	35465.9
MEDP2837	LPC(19:1/0:0)	GP	LPC	C27H54NO7P	3	-	115980	80487.7	55857.9	43637	64596.6	138451	182163	181907	209276	468496	233430	582054	225790	200868	195004	514943	232823	451793	297575	133091	173527	305434	203359	414880	110796	240328	193816	321838	166679	313612	266183	236700	250067	289227	319373	159744	1.4309	0.0145063	0.0237645	sig	83168.4	309555	303537
MEDP2745	LPC(19:2/0:0)	GP	LPC	C27H52NO7P	3	-	6645.22	6645.22	6645.22	6645.22	6645.22	6645.22	86250.4	90683.8	53028.5	122650	68427.5	76664	91178	86543.1	102780	105093	71305.8	88178.7	64750.3	65761.8	108460	96245.6	42321.8	75314.1	6645.22	6645.22	6645.22	6645.22	6645.22	6645.22	86252.6	48521.5	36836.9	126766	93209.5	33226.1	1.25349	9.34907e-09	3.62071e-08	sig	6645.22	82950.7	90846.5
MEDP1326*283	LPC(20:1/0:0)	GP	LPC	C28H56NO7P	2	-	52094.7	52094.7	52094.7	52094.7	52094.7	52094.7	672691	368631	709109	1.36593e+06	1.03442e+06	1.8106e+06	834042	695340	734379	2.57281e+06	1.03991e+06	2.31961e+06	1.39448e+06	410285	590873	1.07531e+06	1.25153e+06	1.87118e+06	260473	1.0596e+06	725730	938055	785511	1.04047e+06	584818	858273	1.14742e+06	1.24262e+06	1.19306e+06	376049	1.51992	0.00261639	0.00477328	sig	52094.7	993564	1.36602e+06
MEDP1328*282	LPC(20:2/0:0)	GP	LPC	C28H54NO7P	2	-	837072	291829	974402	290064	662899	1.43083e+06	3.11994e+06	1.41721e+06	3.73212e+06	2.69715e+06	5.45438e+06	4.553e+06	3.63439e+06	2.55557e+06	4.04268e+06	4.46453e+06	6.5277e+06	5.61023e+06	5.20443e+06	1.34267e+06	3.34621e+06	2.65608e+06	7.59642e+06	5.45062e+06	1.01572e+06	4.45947e+06	3.11002e+06	3.39493e+06	5.82967e+06	3.72756e+06	2.43616e+06	3.60956e+06	4.1527e+06	2.63455e+06	2.86122e+06	1.4339e+06	1.31437	0.00157166	0.00300383	sig	747849	3.49563e+06	4.47251e+06
MEDP1332*281	LPC(20:3/0:0)	GP	LPC	C28H52NO7P	2	1006703-11-2	1.22756e+06	772970	1.59119e+06	1.10107e+06	2.33704e+06	1.13371e+06	2.68325e+06	1.57275e+06	4.09766e+06	2.30009e+06	5.47124e+06	4.83412e+06	2.7426e+06	2.32042e+06	3.40554e+06	2.04509e+06	4.04814e+06	2.89035e+06	2.59659e+06	2.02065e+06	2.92973e+06	1.77503e+06	4.35392e+06	3.31735e+06	1.24851e+06	3.02569e+06	2.06552e+06	1.91805e+06	3.2698e+06	3.65706e+06	2.65043e+06	1.00757e+06	3.62215e+06	2.35375e+06	2.77021e+06	3.12063e+06	1.2375	0.0217766	0.0348979	sig	1.36059e+06	3.49318e+06	2.90869e+06
MEDP1334*280	LPC(20:4/0:0)	GP	LPC	C28H50NO7P	2	60701-99-7	1.25898e+06	1.11212e+06	1.77395e+06	1.02222e+06	2.12091e+06	1.05399e+06	3.85177e+06	1.85061e+06	3.61015e+06	3.60917e+06	3.91669e+06	3.19792e+06	2.17344e+06	2.34959e+06	3.12796e+06	2.49764e+06	3.71113e+06	2.28667e+06	2.68624e+06	1.93964e+06	2.46924e+06	2.15172e+06	3.11469e+06	2.88895e+06	1.26786e+06	3.2843e+06	1.61907e+06	2.54183e+06	2.2493e+06	3.01209e+06	2.66839e+06	1.31427e+06	2.64893e+06	2.54739e+06	2.84375e+06	3.47245e+06	1.46298	0.000691245	0.00140638	sig	1.39036e+06	3.33938e+06	2.69107e+06
MEDP2749	LPC(22:3)	GP	LPC	C30H56NO7P	3	-	79139.3	16519.3	97731.4	35292.5	76271.3	80701.6	366570	72418.9	287350	214412	522816	406971	214962	238582	315564	272446	462500	370958	341976	179407	280700	196267	537352	511617	95297	333794	216394	214599	452166	336754	194706	217468	349485	195852	369736	144273	1.3181	0.00373299	0.00665905	sig	64275.9	311756	312502
MEDP1319*287	LPC(22:4/0:0)	GP	LPC	C30H54NO7P	2	-	437124	154775	517599	290565	285085	537347	1.80068e+06	569736	1.57851e+06	1.44079e+06	1.69533e+06	1.23492e+06	1.47703e+06	1.02441e+06	1.50725e+06	1.73939e+06	2.26004e+06	1.62671e+06	1.90701e+06	718925	1.49322e+06	1.17607e+06	2.28109e+06	1.53238e+06	438505	1.55491e+06	1.05812e+06	1.74735e+06	1.89599e+06	2.22404e+06	1.25252e+06	1.26333e+06	1.75466e+06	1.1153e+06	1.61898e+06	552775	1.26646	0.000654299	0.00134359	sig	370416	1.38666e+06	1.6058e+06
MEDP2876*290	LPC(24:6/0:0)	GP	LPC	C32H54NO7P	3	-	4822.32	4822.32	4822.32	4822.32	4822.32	4822.32	149916	100566	24111.6	44491.9	51540.4	67290.4	98626.5	43245.5	34372.2	71285.7	69520.2	78566.8	90196.9	50553.4	50653.1	72229.4	85570.4	60294.1	46063.2	91893.5	55389.4	112518	48325.1	102626	89877.3	83021.4	49641.3	65747.9	62019	37315.7	1.59985	0.000485506	0.00100871	sig	4822.32	72986	65936.2
MEDP2761*290	LPC(24:6e)	GP	LPC	C32H54NO7P	3	-	4822.32	4822.32	4822.32	4822.32	4822.32	4822.32	149916	100566	24111.6	44491.9	51540.4	67290.4	98626.5	43245.5	34372.2	71285.7	69520.2	78566.8	90196.9	50553.4	50653.1	72229.4	85570.4	60294.1	46063.2	91893.5	55389.4	112518	48325.1	102626	89877.3	83021.4	49641.3	65747.9	62019	37315.7	1.59985	0.000485506	0.00100871	sig	4822.32	72986	65936.2
MEDP2840	LPC(O-14:0)	GP	LPC-O	C22H48NO6P	3	-	69426.9	46022.6	70869.1	64192.5	300715	97349.9	346618	561509	343224	548410	424650	1.13332e+06	387130	454317	566692	643072	498841	953226	577227	574999	523083	669073	440046	1.37849e+06	257937	905255	501129	524794	438363	897650	767283	407613	1.10572e+06	784069	1.15483e+06	558516	1.65582	0.00214777	0.00396754	sig	108096	559621	583880
MEDP2843	LPC(O-14:1)	GP	LPC-O	C22H46NO6P	3	-	117528	92449.5	86750.6	125043	330843	131989	452668	694797	441020	793036	331315	1.33545e+06	496909	580226	565557	941095	354454	1.19861e+06	715681	780597	547647	806508	321495	1.58311e+06	311733	877322	503115	692417	350927	1.16507e+06	961331	261930	829356	908330	1.41298e+06	442456	1.55288	0.0248293	0.0392908	sig	147434	674714	689475
MEDP2746	LPC(O-18:3)	GP	LPC	C26H50NO6P	3	-	187809	81880.1	72501.1	184193	155040	163951	331171	406693	255700	394836	286536	778691	353092	270806	312179	396926	325418	360969	374357	344363	208111	376780	346795	694479	236642	527525	235666	379734	128698	455624	418611	162614	367473	250942	475036	190197	1.45392	0.0233204	0.0372367	sig	140896	408938	336565
MEDP2846	LPC(O-20:2)	GP	LPC-O	C28H56NO6P	3	-	187189	128958	114657	101617	433121	162216	1.08167e+06	865679	787082	1.0996e+06	807512	986731	726392	741653	791205	969798	855703	816451	941695	849397	630578	896399	638822	1.01896e+06	569516	698622	499068	885789	498347	934189	880930	370928	627027	714320	964664	735085	1.83479	5.7945e-08	1.92351e-07	sig	187960	938045	816867
MEDN1285*215	LPE(0:0/16:0)	GP	LPE	C21H44NO7P	2	-	67141.7	32978	46924.1	50479.1	82566	90170	166496	295005	132020	330446	210324	412363	211368	208015	210605	523577	427648	288736	427680	593008	242357	363479	414966	755859	273951	534930	274315	406941	354735	849674	646828	523081	487949	639062	673650	507887	1.46032	7.63812e-06	1.98367e-05	sig	61709.8	257776	311658
MEDN1287*214	LPE(0:0/16:1)	GP	LPE	C21H42NO7P	2	-	64951.1	49262.2	42294.8	50636.3	76359.6	130772	185824	425631	135363	263830	173947	466542	150474	141679	195763	307469	187489	391396	224692	207613	147372	232581	168862	353381	120049	273570	148834	211452	125077	258466	252837	144764	182878	242455	242907	191349	1.72247	0.00534466	0.00927178	sig	69046.1	275190	229045
MEDN2366*218	LPE(0:0/18:1)	GP	LPE	C23H46NO7P	3	-	17510.7	17510.7	17510.7	17510.7	17510.7	17510.7	118243	87553.4	105294	265071	183099	395080	127585	114779	184642	447599	195297	377104	182039	250296	153583	282979	306780	519879	125506	180379	183761	252486	181368	320568	154381	299057	230525	349141	332273	166303	1.47212	0.0014273	0.00276382	sig	17510.7	192390	241168
MEDN1283*216	LPE(0:0/18:3)	GP	LPE	C23H42NO7P	2	-	127961	31354.5	50593.8	50506.9	83903.4	140141	161921	223235	67136	183355	166184	239954	192070	209887	81509.6	202385	148419	222404	319249	237486	75123.5	194522	156140	239192	154745	192254	83699.1	167993	127549	175410	191936	208398	100024	203796	168536	181508	1.38857	0.013357	0.0221249	sig	80743.4	173631	176112
MEDN1271*223	LPE(0:0/20:2)	GP	LPE	C25H48NO7P	2	-	501.401	501.401	501.401	501.401	501.401	501.401	10395	3378.95	8352.63	6235.68	19976.7	22847.5	11641.4	9115.42	9601.53	13804.5	18276.5	14126	13712.2	7896.7	12552.8	11205.9	29676.6	22711.7	2507	14550.5	14959.5	9573.99	15485.4	20059.5	9598.98	9186.59	16615.8	10812.8	20800.4	15753.3	1.47713	0.000997292	0.00198335	sig	501.401	11864.4	12760.9
MEDN1273*222	LPE(0:0/20:3)	GP	LPE	C25H46NO7P	3	-	128257	124499	185807	84337.3	279739	180185	277052	210987	353945	281165	704242	680373	300010	310395	445362	397236	568295	573356	438866	350807	359393	341144	830169	648383	205949	523510	344541	394896	623189	602941	403744	298415	630278	349909	602300	612314	1.26828	0.0133802	0.0221249	sig	163804	417961	432442
MEDN2372*221	LPE(0:0/20:4)	GP	LPE	C25H44NO7P	2	-	1.68147e+06	1.28253e+06	1.939e+06	1.44819e+06	2.63552e+06	1.59177e+06	3.01637e+06	2.72207e+06	3.12581e+06	3.14996e+06	4.19456e+06	4.02141e+06	2.6145e+06	2.32753e+06	2.98272e+06	3.45211e+06	4.16123e+06	3.50594e+06	3.81131e+06	2.76916e+06	2.93777e+06	3.22576e+06	4.61943e+06	5.11904e+06	2.30341e+06	3.95781e+06	2.70288e+06	3.81225e+06	3.79804e+06	4.25397e+06	3.83453e+06	1.93995e+06	4.02607e+06	3.99246e+06	4.07626e+06	5.07347e+06	1.45584	0.000800744	0.00160695	sig	1.76308e+06	3.3717e+06	3.17401e+06
MEDN1264*227	LPE(0:0/22:4)	GP	LPE	C27H48NO7P	2	-	1112.74	1112.74	1112.74	1112.74	1112.74	1112.74	13208.5	5563.68	30715.7	18406.8	31989.2	30659.5	16271.2	7287.24	31595.2	32675.3	36543.6	32027.8	13629.4	17040.9	32162.8	17926.2	42392.4	42511.3	8233.61	29110.2	37652.9	20134.6	32874.3	49595.3	24220	21886.9	54813.1	20946.6	47128.1	38224	1.43335	0.000661038	0.00135115	sig	1112.74	21757.2	26066.7
MEDN0366*215	LPE(16:0/0:0)	GP	LPE	C21H44NO7P	1a	-	67141.7	32978	46924.1	50479.1	82566	90170	166496	295005	132020	330446	210324	412363	211368	208015	210605	523577	427648	288736	427680	593008	242357	363479	414966	755859	273951	534930	274315	406941	354735	849674	646828	523081	487949	639062	673650	507887	1.46032	7.63812e-06	1.98367e-05	sig	61709.8	257776	311658
MEDN2364*214	LPE(16:1/0:0)	GP	LPE	C21H42NO7P	2	-	64951.1	49262.2	42294.8	50636.3	76359.6	130772	185824	425631	135363	263830	173947	466542	150474	141679	195763	307469	187489	391396	224692	207613	147372	232581	168862	353381	120049	273570	148834	211452	125077	258466	252837	144764	182878	242455	242907	191349	1.72247	0.00534466	0.00927178	sig	69046.1	275190	229045
MEDN0362*218	LPE(18:1/0:0)	GP	LPE	C23H46NO7P	1a	-	17510.7	17510.7	17510.7	17510.7	17510.7	17510.7	118243	87553.4	105294	265071	183099	395080	127585	114779	184642	447599	195297	377104	182039	250296	153583	282979	306780	519879	125506	180379	183761	252486	181368	320568	154381	299057	230525	349141	332273	166303	1.47212	0.0014273	0.00276382	sig	17510.7	192390	241168
MEDN1284*216	LPE(18:3/0:0)	GP	LPE	C23H42NO7P	2	-	127961	31354.5	50593.8	50506.9	83903.4	140141	161921	223235	67136	183355	166184	239954	192070	209887	81509.6	202385	148419	222404	319249	237486	75123.5	194522	156140	239192	154745	192254	83699.1	167993	127549	175410	191936	208398	100024	203796	168536	181508	1.38857	0.013357	0.0221249	sig	80743.4	173631	176112
MEDN1272*223	LPE(20:2/0:0)	GP	LPE	C25H48NO7P	2	-	501.401	501.401	501.401	501.401	501.401	501.401	10395	3378.95	8352.63	6235.68	19976.7	22847.5	11641.4	9115.42	9601.53	13804.5	18276.5	14126	13712.2	7896.7	12552.8	11205.9	29676.6	22711.7	2507	14550.5	14959.5	9573.99	15485.4	20059.5	9598.98	9186.59	16615.8	10812.8	20800.4	15753.3	1.47713	0.000997292	0.00198335	sig	501.401	11864.4	12760.9
MEDN1274*222	LPE(20:3/0:0)	GP	LPE	C25H46NO7P	2	-	128257	124499	185807	84337.3	279739	180185	277052	210987	353945	281165	704242	680373	300010	310395	445362	397236	568295	573356	438866	350807	359393	341144	830169	648383	205949	523510	344541	394896	623189	602941	403744	298415	630278	349909	602300	612314	1.26828	0.0133802	0.0221249	sig	163804	417961	432442
MEDN1276*221	LPE(20:4/0:0)	GP	LPE	C25H44NO7P	2	-	1.68147e+06	1.28253e+06	1.939e+06	1.44819e+06	2.63552e+06	1.59177e+06	3.01637e+06	2.72207e+06	3.12581e+06	3.14996e+06	4.19456e+06	4.02141e+06	2.6145e+06	2.32753e+06	2.98272e+06	3.45211e+06	4.16123e+06	3.50594e+06	3.81131e+06	2.76916e+06	2.93777e+06	3.22576e+06	4.61943e+06	5.11904e+06	2.30341e+06	3.95781e+06	2.70288e+06	3.81225e+06	3.79804e+06	4.25397e+06	3.83453e+06	1.93995e+06	4.02607e+06	3.99246e+06	4.07626e+06	5.07347e+06	1.45584	0.000800744	0.00160695	sig	1.76308e+06	3.3717e+06	3.17401e+06
MEDN1265*227	LPE(22:4/0:0)	GP	LPE	C27H48NO7P	2	-	1112.74	1112.74	1112.74	1112.74	1112.74	1112.74	13208.5	5563.68	30715.7	18406.8	31989.2	30659.5	16271.2	7287.24	31595.2	32675.3	36543.6	32027.8	13629.4	17040.9	32162.8	17926.2	42392.4	42511.3	8233.61	29110.2	37652.9	20134.6	32874.3	49595.3	24220	21886.9	54813.1	20946.6	47128.1	38224	1.43335	0.000661038	0.00135115	sig	1112.74	21757.2	26066.7
MEDP2765	PAF C-18:1	GP	LPC	C28H56NO7P	3	85966-90-1	386113	49915.5	178372	115930	98964.3	442591	653511	381893	671939	1.344e+06	991873	1.6533e+06	791102	672181	644459	2.47648e+06	1.04188e+06	2.26052e+06	1.34298e+06	450903	595354	824813	1.18335e+06	1.83884e+06	184492	863053	828974	1.14562e+06	879539	915279	599858	1.05454e+06	1.12008e+06	1.21717e+06	1.0099e+06	375580	1.29613	0.0153538	0.0250599	sig	211981	949418	1.31444e+06
MEDP1096	PC(12:0/12:0)	GP	PC	C28H56NO8P	2	3436-44-0	841382	351433	935542	310463	749120	1.36235e+06	2.61739e+06	1.35897e+06	3.37679e+06	3.07724e+06	5.0643e+06	4.32339e+06	3.04333e+06	2.41024e+06	3.37081e+06	4.14515e+06	5.93416e+06	4.99678e+06	4.83366e+06	1.45877e+06	3.34096e+06	2.28418e+06	7.52086e+06	5.3207e+06	1.02172e+06	4.10485e+06	3.29445e+06	3.26912e+06	4.92216e+06	3.33509e+06	2.30452e+06	3.30264e+06	3.86987e+06	2.27022e+06	3.01481e+06	1.59415e+06	1.3308	0.00191109	0.0035752	sig	758382	3.30301e+06	3.98341e+06
MEDP1166*277	PC(16:0/2:0)	GP	PC	C26H52NO8P	2	-	151999	114735	102064	157944	229400	162023	471633	464967	500944	822257	421413	957336	515742	428161	441840	709915	418550	597377	554084	404220	365235	596098	341513	674033	274018	465009	245051	453356	227280	524891	451380	244856	302556	438781	452793	322852	1.6947	5.3504e-05	0.00012666	sig	153028	606425	518597
MEDP2786*277	PC(2:0/16:0)	GP	PC	C26H52NO8P	3	-	151999	114735	102064	157944	229400	162023	471633	464967	500944	822257	421413	957336	515742	428161	441840	709915	418550	597377	554084	404220	365235	596098	341513	674033	274018	465009	245051	453356	227280	524891	451380	244856	302556	438781	452793	322852	1.6947	5.3504e-05	0.00012666	sig	153028	606425	518597
MEDP1068	PC(8:0/8:0)	GP	PC	C24H48NO8P	2	19191-91-4	10915.8	10915.8	10915.8	10915.8	10915.8	10915.8	165734	83132.7	126293	260252	101659	283181	101326	165327	145725	263386	94794.4	260982	153543	118471	90585.1	179252	104542	276944	122630	201494	84514.2	173129	117572	191432	149591	126644	131966	183159	162772	54579.1	1.60343	0.000470294	0.000984052	sig	10915.8	170042	171923
MEDP2792*272	PC(O-1:0/O-16:0)	GP	PC O	C25H54NO6P	2	-	164412	115516	113167	52731.6	374705	66647.1	414122	533547	311491	389717	303469	566124	285884	263266	204863	301131	253687	240742	268911	276949	200226	278382	186681	339559	255013	232735	115769	230153	134172	271560	245766	139766	182356	218910	198496	226776	1.61402	3.48587e-05	8.43293e-05	sig	147863	419745	258262
MEDN1602*051	3-Deoxyguanosine	Nucleotide and Its metabolites	Nucleotide and Its metabolites	C10H13N5O4	3	3608-58-0	8616.15	8616.15	8616.15	8616.15	8616.15	8616.15	79672.4	50101.9	43080.8	54164.6	47691.5	53923.2	62523.3	74733.1	59685.9	80231.2	74927.8	60767.2	91868.5	100024	80068.1	92502.1	71186.2	84916.3	73896.8	139410	69720.6	118339	78153.6	90763.8	170240	68602.4	88851.9	118801	79151.3	120217	1.48398	2.78642e-08	9.92102e-08	sig	8616.15	54772.4	68811.4
MEDP0159*235	Adenine	Nucleotide and Its metabolites	Nucleotide and Its metabolites	C5H5N5	1a	73-24-5	7.63365e+06	4.58785e+06	4.76518e+06	9.23672e+06	2.90726e+06	2.85108e+06	2.12831e+06	2.23501e+06	2.88583e+06	3.26167e+06	2.23678e+06	2.54146e+06	1.92863e+06	2.51668e+06	2.58435e+06	2.68858e+06	2.63628e+06	3.25621e+06	2.7625e+06	2.58898e+06	3.10989e+06	2.8932e+06	1.84757e+06	2.62013e+06	3.63355e+06	1.7649e+06	2.48841e+06	3.12257e+06	2.18616e+06	2.37081e+06	3.17836e+06	3.39579e+06	2.61179e+06	2.08676e+06	3.66961e+06	2.50757e+06	1.47175	0.00119823	0.00235119	sig	5.33029e+06	2.54818e+06	2.60179e+06
MEDP0161	Adenosine 5'-Diphosphate（ADP）	Nucleotide and Its metabolites	Nucleotide and Its metabolites	C10H15N5O10P2	1b	58-64-0	1.16028e+07	1.44398e+07	1.94212e+07	2.14899e+07	3.57201e+06	4.29844e+06	3.36386e+06	2.03775e+06	2.66209e+06	3.0663e+06	2.73869e+06	2.25491e+06	2.02681e+06	1.39471e+06	2.68089e+06	784855	2.47194e+06	1.28308e+06	2.60611e+06	2.33892e+06	2.05369e+06	2.47406e+06	1.96102e+06	1.33637e+06	2.127e+06	2.01109e+06	1.85746e+06	2.31834e+06	1.92565e+06	2.45009e+06	2.79624e+06	1.672e+06	1.72604e+06	2.58393e+06	2.12097e+06	3.92561e+06	1.48127	4.67994e-06	1.25224e-05	sig	1.24707e+07	2.68727e+06	1.77371e+06
MEDN1519	Adenosine 5'-triphosphate（ATP）	Nucleotide and Its metabolites	Nucleotide and Its metabolites	C10H16N5O13P3	1b	56-65-5	4.91338e+06	1.28361e+06	3.29189e+06	7.81846e+06	647254	796344	567542	754868	604129	685197	539141	442551	503545	409996	485633	443251	509599	444949	534225	681803	649484	745301	424447	535814	571323	589906	509287	456220	454927	474249	524743	405274	469916	490325	448352	652892	1.44917	0.00189678	0.00355595	sig	3.12516e+06	598905	466162
MEDN1236	Cyclic ADP ribose	Nucleotide and Its metabolites	Nucleotide and Its metabolites	C15H21N5O13P2	3	119340-53-3	2.94146e+06	3.13919e+06	3.60177e+06	5.59158e+06	2.87646e+06	3.78552e+06	1.07806e+06	431491	1.2881e+06	382379	535594	457558	354649	244873	297903	116866	281949	194224	327842	292585	237150	120227	200121	212730	121303	106709	128630	97768.9	112985	94340.9	89806.6	74480.8	82848.9	65169.5	52671	61471.5	1.12528	1.25595e-14	1.49865e-13	sig	3.656e+06	695532	248411
MEDN0421	Cyclic Amp	Nucleotide and Its metabolites	Nucleotide and Its metabolites	C10H12N5O6P	1b	60-92-4	352082	188763	229977	401146	245368	175289	126778	144404	112142	104705	105432	116067	113176	78832.7	68049.7	40492.1	82708.2	70902.6	81422.3	76609.4	57337.8	71170.7	64187.2	76782.3	53985.8	123338	38978.1	82367.7	64144.1	65583.8	71684.2	44088.1	37769.8	81953.4	45762.4	62621.1	1.00191	3.8019e-09	1.59861e-08	sig	265438	118255	75693.6
MEDN0158*051	Deoxyguanosine	Nucleotide and Its metabolites	Nucleotide and Its metabolites	C10H13N5O4	1b	961-07-9	8616.15	8616.15	8616.15	8616.15	8616.15	8616.15	79672.4	50101.9	43080.8	54164.6	47691.5	53923.2	62523.3	74733.1	59685.9	80231.2	74927.8	60767.2	91868.5	100024	80068.1	92502.1	71186.2	84916.3	73896.8	139410	69720.6	118339	78153.6	90763.8	170240	68602.4	88851.9	118801	79151.3	120217	1.48398	2.78642e-08	9.92102e-08	sig	8616.15	54772.4	68811.4
MEDP1276	Guanine	Nucleotide and Its metabolites	Nucleotide and Its metabolites	C5H5N5O	2	73-40-5	104144	107189	93280	201353	238844	317839	320999	252135	850702	355723	562233	296022	378919	244839	425287	400979	395755	385909	447463	1.1375e+06	432249	402228	315521	488043	463286	1.08713e+06	445520	1.29047e+06	959632	740379	479408	1.13321e+06	1.61775e+06	1.46886e+06	826061	619635	1.13601	0.00015176	0.000336693	sig	177108	439636	371948
MEDP0167*253	Guanosine	Nucleotide and Its metabolites	Nucleotide and Its metabolites	C10H13N5O5	1a	118-00-3	557714	228991	226756	670308	5.17344e+06	844722	1.88919e+07	8.81025e+06	1.56975e+07	1.35835e+07	1.74947e+07	1.23059e+07	1.72264e+07	1.68091e+07	1.56721e+07	1.05253e+07	2.03751e+07	1.07037e+07	2.07829e+07	1.95375e+07	1.46531e+07	1.44343e+07	2.29573e+07	1.13327e+07	1.61363e+07	9.00842e+06	9.79878e+06	1.96955e+07	1.76781e+07	1.49091e+07	1.18627e+07	8.90787e+06	1.03165e+07	1.8622e+07	1.11312e+07	1.72478e+07	1.70348	5.468e-07	1.64786e-06	sig	1.28365e+06	1.4464e+07	1.52186e+07
MEDN1544	Guanosine-5'-diphosphate	Nucleotide and Its metabolites	Nucleotide and Its metabolites	C10H15N5O11P2	1b	146-91-8	3031.27	3031.27	3031.27	3031.27	3031.27	3031.27	119709	15156.4	149129	36034.8	93814.2	83482.2	233423	142948	152543	85826.7	179947	150904	98801.5	157418	102581	63567.7	269809	105493	144917	213279	221318	209542	238017	271263	276214	419213	206239	340305	228063	93339.9	1.27755	1.39526e-06	3.94878e-06	sig	3031.27	82887.5	157599
MEDN1545	Guanosine-5'-monophosphate	Nucleotide and Its metabolites	Nucleotide and Its metabolites	C10H14N5O8P	1a	85-32-5	30499.1	91069.5	99782.2	97511.1	2.47239e+06	835013	1.85026e+06	1.09518e+06	2.59191e+06	1.5841e+06	1.42646e+06	1.68739e+06	1.02284e+06	1.18436e+06	1.2014e+06	945727	1.34807e+06	1.22876e+06	897083	1.09937e+06	1.16434e+06	806655	1.23785e+06	1.00032e+06	577379	688975	1.01094e+06	464602	856344	726933	314446	425655	941805	734323	680671	747307	1.60982	0.00239674	0.00439983	sig	604378	1.70588e+06	1.15519e+06
MEDN0163	Hypoxanthine	Nucleotide and Its metabolites	Nucleotide and Its metabolites	C5H4N4O	1a	68-94-0	771856	809992	1.13483e+06	671387	3.88439e+06	2.20976e+06	1.0037e+07	1.27164e+07	8.5009e+06	1.53977e+07	1.13593e+07	1.6502e+07	2.37218e+07	2.69998e+07	2.45309e+07	3.19717e+07	2.3238e+07	3.27958e+07	2.95846e+07	3.63367e+07	2.99279e+07	3.22459e+07	3.65763e+07	3.92992e+07	2.96778e+07	5.70407e+07	3.86435e+07	6.20539e+07	4.07533e+07	5.39149e+07	4.95072e+07	5.02408e+07	5.13026e+07	6.44762e+07	4.86176e+07	4.01365e+07	1.41389	1.00281e-13	9.73052e-13	sig	1.58037e+06	1.24189e+07	2.72097e+07
MEDN1003	Inosine	Nucleotide and Its metabolites	Nucleotide and Its metabolites	C10H12N4O5	1a	58-63-9	1.98969e+07	2.19621e+07	2.07599e+07	2.06526e+07	2.32179e+08	1.50106e+08	2.91508e+08	2.12368e+08	3.43014e+08	2.3582e+08	2.69618e+08	2.21872e+08	3.4649e+08	2.13319e+08	2.60567e+08	2.07344e+08	3.46068e+08	2.27154e+08	3.07676e+08	1.96258e+08	3.32704e+08	2.42608e+08	3.03128e+08	2.15464e+08	3.53233e+08	2.42958e+08	2.86799e+08	2.13065e+08	3.14635e+08	2.07066e+08	2.47127e+08	2.09281e+08	2.9582e+08	2.22402e+08	2.36287e+08	2.45239e+08	1.67476	2.1382e-05	5.28861e-05	sig	7.75927e+07	2.62367e+08	2.66824e+08
MEDP0173	Nicotinamide Adenine Dinucleotide	Nucleotide and Its metabolites	Nucleotide and Its metabolites	C21H27N7O14P2	1a	53-84-9	1.19769e+07	7.59841e+06	1.28843e+07	1.56103e+07	1.04402e+07	1.08802e+07	1.70359e+06	1.03082e+06	3.14292e+06	731032	1.34244e+06	785104	382104	1.22629e+06	778238	259009	648476	363695	1.8775e+06	461503	602481	374449	1.65637e+06	618573	474060	265627	395668	790492	192583	1.09462e+06	128344	211830	243785	434539	209484	257226	1.24254	1.49729e-16	2.87414e-15	sig	1.15651e+07	1.45599e+06	609635
MEDP0177	Thymine	Nucleotide and Its metabolites	Nucleotide and Its metabolites	C5H6N2O2	1a	65-71-4	15375.5	34537.1	45199.6	35279.5	47753.8	47577.9	97363	157232	83686.2	78429.6	72050.1	64201.8	131945	83704.4	91437.3	83996.7	56300.3	88005.6	171029	145458	139132	103260	94718.3	96084.2	215003	128155	128174	97734.7	106000	81410.2	224249	156875	141657	129040	96891.3	99355.6	1.27466	0.000202971	0.000442527	sig	37620.5	92160.4	89231.5
MEDP0178	Uracil	Nucleotide and Its metabolites	Nucleotide and Its metabolites	C4H4N2O2	1a	66-22-8	260150	107050	144502	206293	1.09454e+06	275911	2.15401e+06	2.57554e+06	2.06946e+06	2.6424e+06	1.97976e+06	2.22284e+06	2.95959e+06	2.46251e+06	2.34769e+06	2.58674e+06	2.58184e+06	1.67014e+06	2.76276e+06	2.99465e+06	2.82128e+06	2.93321e+06	2.83527e+06	2.46103e+06	2.06323e+06	1.62693e+06	2.25415e+06	2.72153e+06	2.69035e+06	1.5493e+06	2.10134e+06	2.25048e+06	2.68014e+06	2.22467e+06	1.93458e+06	2.9147e+06	1.73899	2.54837e-11	1.60729e-10	sig	348075	2.274e+06	2.43475e+06
MEDN0171	Uridine	Nucleotide and Its metabolites	Nucleotide and Its metabolites	C9H12N2O6	1a	58-96-8	105097	54993.4	87544.3	97443.7	524450	211181	1.60797e+06	1.77127e+06	969935	2.25774e+06	1.64741e+06	1.82625e+06	2.36787e+06	2.38498e+06	2.55436e+06	2.99741e+06	2.44264e+06	2.26526e+06	3.06315e+06	3.78261e+06	2.25415e+06	3.27312e+06	3.22815e+06	3.67261e+06	1.74441e+06	4.00085e+06	3.1014e+06	4.16492e+06	3.56044e+06	4.22024e+06	4.11895e+06	3.34516e+06	4.24607e+06	5.33754e+06	3.65296e+06	3.66987e+06	1.6053	7.06296e-12	5.02951e-11	sig	180118	1.6801e+06	2.50208e+06
MEDN0419	Uridine 5-Monophosphate	Nucleotide and Its metabolites	Nucleotide and Its metabolites	C9H13N2O9P	1b	58-97-9	101066	270639	183584	121660	3.04549e+06	2.16619e+06	2.15578e+06	2.25147e+06	3.59102e+06	1.79755e+06	2.89013e+06	2.81023e+06	1.04784e+06	1.35913e+06	1.79778e+06	916502	1.97765e+06	1.51079e+06	1.26276e+06	1.13844e+06	915163	449524	1.49207e+06	1.25648e+06	535826	600216	1.84577e+06	469552	1.38277e+06	448391	312632	591677	1.11139e+06	752222	427697	694674	1.36688	0.000481123	0.00100433	sig	981439	2.5827e+06	1.43495e+06
MEDN0140*189	Xanthine	Nucleotide and Its metabolites	Nucleotide and Its metabolites	C5H4N4O2	1a	69-89-6	681156	1.12225e+06	2.36351e+06	1.32787e+06	2.50564e+06	4.31233e+06	1.42289e+07	2.34108e+07	5.16498e+06	2.46335e+07	1.75267e+07	2.14751e+07	1.50374e+07	2.98739e+07	2.58398e+07	2.95317e+07	1.62517e+07	3.56576e+07	2.97012e+07	3.7222e+07	1.65562e+07	3.80509e+07	3.54073e+07	6.48288e+07	6.61741e+06	7.39299e+07	2.9272e+07	4.48214e+07	2.52242e+07	5.18205e+07	3.80509e+07	2.73935e+07	3.61543e+07	6.84159e+07	4.63584e+07	1.67639e+07	1.45977	0.000399785	0.000846547	sig	2.05213e+06	1.774e+07	2.53654e+07
MEDN0533	Xanthosine	Nucleotide and Its metabolites	Nucleotide and Its metabolites	C10H12N4O6	1a	146-80-5	285868	462347	507666	250345	1.26907e+07	3.64828e+06	7.79335e+06	1.35606e+07	6.82074e+06	9.45531e+06	9.79002e+06	1.09897e+07	9.77572e+06	9.16183e+06	8.10775e+06	9.75563e+06	1.54937e+07	1.37638e+07	1.64714e+07	1.39345e+07	1.29963e+07	1.44335e+07	1.48148e+07	2.77789e+07	8.87732e+06	2.88288e+07	1.22346e+07	1.51318e+07	1.95857e+07	2.16304e+07	1.45756e+07	1.21348e+07	1.84014e+07	2.37824e+07	2.2159e+07	1.98239e+07	1.65634	2.00541e-05	4.97409e-05	sig	2.97421e+06	9.73494e+06	1.10097e+07
MEDN1595	Xanthosine-5'-monophosphate	Nucleotide and Its metabolites	Nucleotide and Its metabolites	C10H13N4O9P	1b	25899-70-1	2238.47	9478.5	20565.9	21250.4	97524.6	43017.2	51305.3	57024.8	83762.9	64418.6	43864.2	63615.8	31223.2	35132.9	52593.1	30103.7	33070.9	49272.4	25512.8	43743.3	32161	23056.9	44456.4	38101.8	20787.8	39684.8	38007.9	25813.8	40201.3	32327.5	10993.8	18948.3	37517.7	32266.7	32244.2	28822.1	1.23502	0.0283015	0.0441523	sig	32345.8	60665.3	38566
MEDN0228*020	Arabinose	Carbohydrates and Its metabolites	Sugars	C5H10O5	1b	147-81-9	20055.4	29820.7	38648.2	37948	45995.7	78667	156539	168706	140775	182562	100431	60517.1	133305	121217	132155	139477	129470	113941	80892.4	256735	225960	240536	162048	220959	164020	327604	141951	216878	235001	249631	232184	270031	373323	367073	379896	306364	1.34199	3.608e-09	1.53906e-08	sig	41855.8	134922	128261
MEDN0211*022	Arabitol	Carbohydrates and Its metabolites	Sugar Alcoholss	C5H12O5	1b	488-82-4	17193.1	3510.59	1869.73	9683.54	14584.5	11668.3	46041.6	53373.6	49869.2	72104	64050.2	105613	154606	114788	127110	124796	147650	137175	162689	179008	188726	206703	185418	203235	136870	168838	175018	258027	248194	338580	252958	283317	333206	288116	311513	266565	1.33784	8.50304e-14	8.43617e-13	sig	9751.62	65175.3	134354
MEDN0227*049	D-Glucose 6-Phosphate	Carbohydrates and Its metabolites	Phosphate sugars	C6H13O9P	1b	56-73-5	2.04889e+07	2.04889e+07	2.04889e+07	2.04889e+07	1.02444e+08	4.71098e+08	3.54612e+08	4.64956e+08	4.68098e+08	4.41031e+08	4.06758e+08	3.78723e+08	2.08937e+08	4.18395e+08	8.34152e+08	3.92782e+08	4.63313e+08	3.18178e+08	7.67339e+08	3.85474e+08	4.33492e+08	4.56618e+08	6.93173e+08	3.96056e+08	3.9965e+08	4.28963e+08	1.44608e+08	3.73888e+08	6.00083e+08	6.93996e+08	3.24325e+08	4.65756e+08	3.79932e+08	8.06242e+08	2.91871e+08	2.86012e+08	1.6249	0.00622362	0.0107124	sig	1.0925e+08	4.1903e+08	4.39293e+08
MEDN0657	D-Xylulose 5-phosphate	Carbohydrates and Its metabolites	Phosphate sugars	C5H11O8P	2	4212-65-1	9.43913e+06	1.8437e+07	1.78289e+07	6.98471e+06	3.08426e+07	2.00348e+07	3.38565e+07	2.51886e+07	3.91941e+07	3.41931e+07	4.37846e+07	6.60156e+07	5.45281e+07	5.16681e+07	3.9459e+07	5.88453e+07	4.48569e+07	6.31102e+07	3.74344e+07	4.57847e+07	4.74091e+07	4.5402e+07	5.59957e+07	6.51931e+07	4.40428e+07	3.82244e+07	4.31488e+07	6.67683e+07	5.61914e+07	5.47298e+07	3.97904e+07	4.87523e+07	4.42317e+07	4.00957e+07	4.01792e+07	2.64069e+07	1.28109	9.91912e-06	2.55352e-05	sig	1.72612e+07	4.03721e+07	5.20779e+07
MEDN0239	Gluconic acid	Carbohydrates and Its metabolites	Sugar acids	C6H12O7	1b	526-95-4	618523	530799	594808	570082	551536	643207	5.30706e+06	4.73964e+06	4.30687e+06	3.03972e+06	4.3774e+06	3.93252e+06	7.4722e+06	7.49147e+06	7.14351e+06	6.67364e+06	7.15569e+06	6.73823e+06	1.27394e+07	1.41297e+07	1.0664e+07	1.11425e+07	1.19602e+07	1.16407e+07	1.3111e+07	1.01009e+07	8.46946e+06	1.94415e+07	1.75051e+07	1.48543e+07	1.44076e+07	1.43283e+07	1.11471e+07	2.52916e+07	1.77401e+07	1.26784e+07	1.28482	1.954e-10	1.01493e-09	sig	584826	4.28387e+06	7.11246e+06
MEDN1931*020	L-lyxose	Carbohydrates and Its metabolites	Carboxylic acids and derivatives	C5H10O5	1b	1949-78-6	20055.4	29820.7	38648.2	37948	45995.7	78667	156539	168706	140775	182562	100431	60517.1	133305	121217	132155	139477	129470	113941	80892.4	256735	225960	240536	162048	220959	164020	327604	141951	216878	235001	249631	232184	270031	373323	367073	379896	306364	1.34199	3.608e-09	1.53906e-08	sig	41855.8	134922	128261
MEDN1011*035	Mannitol	Carbohydrates and Its metabolites	Sugar Alcoholss	C6H14O6	1b	69-65-8	50134.9	44826.7	46595.5	46781.9	82854.8	89615.1	77208.2	219852	94084.6	114803	90862.6	122159	119126	97587.2	177796	96767.8	112271	115610	152884	166381	159021	241815	112320	170033	240041	134423	162723	290596	120328	344703	230912	141845	160279	314540	301057	201389	1.19937	0.000107203	0.00024397	sig	60134.8	119828	119859
MEDN0684	Methyl beta-D-galactopyranoside	Carbohydrates and Its metabolites	Sugar derivatives	C7H14O6	1b	1824-94-8	24138.1	3422.94	3422.94	3422.94	3422.94	3422.94	39029.9	27689.6	54555.2	20020.8	28411.9	19169.4	29929.7	22881.3	47720.4	53981.6	34219.3	27827.2	58218.5	51546.7	38456.1	85547.1	35464.2	41917	17114.7	68255	44585.5	46431.5	34234.5	51591.4	44981.6	37117.3	29488.4	87314.5	72393.1	75221.8	1.35536	0.000131933	0.000293443	sig	6875.46	31479.5	36093.2
MEDN1018*022	Ribitol	Carbohydrates and Its metabolites	Sugar Alcoholss	C5H12O5	1b	488-81-3	17193.1	3510.59	1869.73	9683.54	14584.5	11668.3	46041.6	53373.6	49869.2	72104	64050.2	105613	154606	114788	127110	124796	147650	137175	162689	179008	188726	206703	185418	203235	136870	168838	175018	258027	248194	338580	252958	283317	333206	288116	311513	266565	1.33784	8.50304e-14	8.43617e-13	sig	9751.62	65175.3	134354
MEDN0641*044	Ribose 1-phosphate	Carbohydrates and Its metabolites	Phosphate sugars	C5H11O8P	3	14075-00-4	5.25003e+06	7.01879e+06	6.18673e+06	3.91952e+06	1.57624e+07	8.74245e+06	1.19682e+07	9.26695e+06	1.41303e+07	1.33308e+07	1.4912e+07	1.96439e+07	1.61201e+07	1.70589e+07	1.60395e+07	1.98379e+07	1.61503e+07	1.86472e+07	1.47384e+07	1.39928e+07	1.56873e+07	1.50537e+07	1.82905e+07	1.9312e+07	1.38009e+07	1.33535e+07	1.37031e+07	1.93433e+07	1.78879e+07	1.95899e+07	1.19722e+07	1.8639e+07	1.41737e+07	1.25623e+07	1.40626e+07	9.65885e+06	1.27856	8.37511e-05	0.000193087	sig	7.81332e+06	1.38754e+07	1.7309e+07
MEDN0498*044	Ribulose-5-Phosphate	Carbohydrates and Its metabolites	Phosphate sugars	C5H11O8P	3	4300-28-1	5.25003e+06	7.01879e+06	6.18673e+06	3.91952e+06	1.57624e+07	8.74245e+06	1.19682e+07	9.26695e+06	1.41303e+07	1.33308e+07	1.4912e+07	1.96439e+07	1.61201e+07	1.70589e+07	1.60395e+07	1.98379e+07	1.61503e+07	1.86472e+07	1.47384e+07	1.39928e+07	1.56873e+07	1.50537e+07	1.82905e+07	1.9312e+07	1.38009e+07	1.33535e+07	1.37031e+07	1.93433e+07	1.78879e+07	1.95899e+07	1.19722e+07	1.8639e+07	1.41737e+07	1.25623e+07	1.40626e+07	9.65885e+06	1.27856	8.37511e-05	0.000193087	sig	7.81332e+06	1.38754e+07	1.7309e+07
MEDN0461*203	Sedoheptulose 7-Phosphate	Carbohydrates and Its metabolites	Phosphate sugars	C7H15O10P	1b	2646-35-7	2.11327e+06	2.49461e+06	2.06676e+06	2.59825e+06	1.74318e+06	3.358e+06	9.96391e+06	1.13898e+07	1.5028e+07	9.8555e+06	9.86787e+06	1.48318e+07	2.82668e+07	1.66939e+07	2.61505e+07	2.10349e+07	1.8057e+07	2.07578e+07	1.71685e+07	1.67895e+07	3.0116e+07	1.76638e+07	2.31781e+07	3.23505e+07	1.69984e+07	3.05217e+07	1.93895e+07	2.79212e+07	2.05988e+07	2.78055e+07	4.22843e+07	3.94209e+07	3.37006e+07	2.22675e+07	2.03428e+07	1.59945e+07	1.27054	1.92337e-07	6.0012e-07	sig	2.39568e+06	1.18228e+07	2.18269e+07
MEDN0213*035	Sorbitol	Carbohydrates and Its metabolites	Sugar Alcoholss	C6H14O6	1b	50-70-4	50134.9	44826.7	46595.5	46781.9	82854.8	89615.1	77208.2	219852	94084.6	114803	90862.6	122159	119126	97587.2	177796	96767.8	112271	115610	152884	166381	159021	241815	112320	170033	240041	134423	162723	290596	120328	344703	230912	141845	160279	314540	301057	201389	1.19937	0.000107203	0.00024397	sig	60134.8	119828	119859
MEDN0538*061	UDP-glucose	Carbohydrates and Its metabolites	Sugars	C15H24N2O17P2	3	133-89-1	69190.6	136946	199434	186642	33350.7	42783.4	6988.23	7922.37	11489.8	4108.1	30235.5	12877.1	17229.7	9780.73	3580.03	11927.5	14614	15048.6	10439.8	8621.74	11451.1	4789.71	25936.3	19555.9	1570.2	36073.7	24597.6	5269.11	18602.9	12576.9	3960.15	4509	9097.14	10243.8	12082	6066.57	1.44753	7.2927e-06	1.91082e-05	sig	111391	12270.2	12030.1
MEDN0225*020	Xylose	Carbohydrates and Its metabolites	Sugars	C5H10O5	1b	58-86-6	20055.4	29820.7	38648.2	37948	45995.7	78667	156539	168706	140775	182562	100431	60517.1	133305	121217	132155	139477	129470	113941	80892.4	256735	225960	240536	162048	220959	164020	327604	141951	216878	235001	249631	232184	270031	373323	367073	379896	306364	1.34199	3.608e-09	1.53906e-08	sig	41855.8	134922	128261
MEDN0376*205	9,10-DiHOME	FA	Oxidized lipids	C18H34O4	1b	-	1043.77	1043.77	1043.77	1043.77	1043.77	1043.77	15404.3	14311.2	12031.5	5218.86	10734	12553.8	14112.1	15735.8	14842.6	8849	13815	8428.15	18276.4	16454.7	12721	12535	20359.7	18679.5	10834.8	24663.1	12840.8	15963.4	14305.1	18615.5	20877.4	28297	19795.4	12036	15346.3	21470	1.52935	5.3019e-08	1.76663e-07	sig	1043.77	11708.9	12630.4
MEDN0398*204	AA	FA	Oxidized lipids	C20H32O2	1a	506-32-1	7992.38	8335.92	23140.2	15849.1	54554	13849.4	130811	78924.9	142291	170121	179797	179859	216612	217213	202906	184314	343680	254496	226667	246908	280808	354519	335711	403145	250148	437562	244629	626133	345875	431803	363147	383078	399617	435702	430349	475748	1.42297	5.55944e-10	2.6825e-09	sig	20620.2	146967	236537
MEDN1156*204	FFA(20:4)	FA	FFA	C20H32O2	2	82073-91-4	7992.38	8335.92	23140.2	15849.1	54554	13849.4	130811	78924.9	142291	170121	179797	179859	216612	217213	202906	184314	343680	254496	226667	246908	280808	354519	335711	403145	250148	437562	244629	626133	345875	431803	363147	383078	399617	435702	430349	475748	1.42297	5.55944e-10	2.6825e-09	sig	20620.2	146967	236537
MEDN2361	FFA(22:5)	FA	FFA	C22H34O2	3	2234-74-4	7474.05	7474.05	7474.05	7474.05	7474.05	7474.05	123294	79903.7	37370.2	97124.9	44576.2	68114.3	116500	109778	51835.1	141551	86973.2	75383.7	158677	181481	53757.5	176878	78254.6	157409	225885	210164	55244.1	203397	94911.8	199037	253368	216970	114126	270600	200302	133676	1.43556	2.15507e-06	5.96528e-06	sig	7474.05	75063.9	97003.4
MEDP0601	Spermidine	Alcohol and amines	Polyamines	C7H19N3	1b	124-20-9	170581	150301	174299	141243	246005	198622	261500	208293	229485	189889	245368	205453	188032	279608	210613	220883	231263	252886	224189	229469	195634	264350	256111	309512	218524	246631	227750	227478	236514	364817	304654	271101	205469	235459	255033	239016	1.09388	0.0234789	0.0374222	sig	180175	223331	230547
MEDP0250	Riboflavin	CoEnzyme and vitamins	CoEnzyme and vitamins	C17H20N4O6	1a	83-88-5	29819.5	7658.79	8740.24	15432.1	56066.6	12812.3	80042.9	125050	66540.6	126301	128391	141673	129031	130272	99211.3	140467	263855	187897	330916	260413	165983	214289	367411	351651	169340	613575	246537	404883	535414	378499	405778	307001	357440	520113	449811	667728	1.37441	3.16897e-08	1.11928e-07	sig	21754.9	111333	158455
MEDP0514	Thiamine	CoEnzyme and vitamins	CoEnzyme and vitamins	C12H17N4OS+	1a	59-43-8	62137.9	22175.4	42766.6	15329.5	93550.8	45974	457662	253409	191600	250266	416085	272879	401191	334560	228602	259418	515954	302197	415941	353746	338275	386641	447884	310954	510964	449412	223870	407783	636837	381230	571120	367841	340524	455978	434916	773074	1.59308	1.56158e-06	4.40535e-06	sig	46989	306983	340320
MEDP0189	Progesterone	Hormones and hormone related compounds	Hormones and hormone related compounds	C21H30O2	1b	57-83-0	1861.65	1861.65	1861.65	1861.65	1861.65	1861.65	43550	35098.6	25894.3	18868.2	24919.9	22033.8	1861.65	1861.65	1861.65	1861.65	1861.65	1861.65	27164.6	26080.8	33019	40372.9	19506.4	43396.4	18669.6	37237.7	9308.26	22314.9	26705.4	21991	29160.5	26097.5	21994.4	19380.3	23099.7	18961.7	1.33347	1.80846e-09	8.10595e-09	sig	1861.65	28394.1	1861.65
[truncated: 3 more columns]
